# Supplementary material for: Application of CRISPR/Cas9 Technology in Rice Germplasm Innovation and Genetic Improvement
Source: Genes (Basel). 2024 Nov 20;15(11):1492. doi: 10.3390/genes15111492 (PMC11593773; doi:10.3390/genes15111492)
Supplement: Supplementary file 1 [file genes-15-01492-s001.zip]

Archive with 5 entries (5 files):
- CNKI_Analysis_Result.xlsx
- CNKI_Title_Doi.xlsx
- Pubmed_Analysis_Result.xlsx
- PubMed_Title_Doi.xlsx
- Readme.txt
