# Supplementary material for: Application of CRISPR/Cas9 Technology in Rice Germplasm Innovation and Genetic Improvement
Source: Genes (Basel). 2024 Nov 20;15(11):1492. doi: 10.3390/genes15111492 (PMC11593773; doi:10.3390/genes15111492)
Supplement: Supplementary file 1 [file genes-15-01492-s001.zip › CNKI_Analysis_Result.xlsx]

## Sheet: Rice
Title	Doi
High temperature responsive riceGRASIdentification and Functional Study of Transcription Factors	10.27441/d.cnki.gyzdu.2020.001011
Development and Application of Efficient Base Editing System for Rice with Wide Adaptability	10.26914/c.cnkihy.2021.064008
High-resolution Melting Curve Genotyping and Its Application in Rice Molecular Breeding	10.13651/j.cnki.fjnykj.2019.10.014
Targeted riceBADH2 And GL7NRGeneticCRISPR/Cas9Modification and genetic analysis
Targeted riceBADH2 And BelGeneticCRISPR/Cas9Modification and genetic transformation
Research Progress on Breeding of Rice Varieties with Low Cadmium Accumulation	10.13304/j.nykjdb.2021.0739
By loweringOsLOXsExpression level and transfer breedingqSS-9~(Kas)Improving the storage capacity of rice seeds	10.27244/d.cnki.gnjnu.2019.001337
Course of Rice Breeding in Modern China	10.15889/j.issn.1002-1302.2023.11.003
Progress and Prospect of Rice Genetics and Breeding in China in Recent Years
Advances in Molecular Biology of Rice in China in Recent Year
Transcription factorsOsMYB58/63AndOsMYB58/63-LA preliminary study on the relationship between premature senescence of rice leaves and premature senescence of rice leaves	10.27232/d.cnki.gnchu.2021.001885
Transcription factorsOsIRO3AndOsIRO4Study on the Function and Mechanism in the Regulation of Iron Homeostasis in Rice	10.27244/d.cnki.gnjnu.2020.002611
Research on Intellectual Property Protection of Transgenic Rice	10.13271/j.mpb.021.003928
In transgenic riceCAS9Western Blot Detection of Protein
Ultrasound-assisted Alkali Pretreatment Promotes Rice GrowthOsCESA9Study on Efficient Enzymatic Hydrolysis of Gene Editing Mutants for Sugar Production	10.27158/d.cnki.ghznu.2022.000136
Effects of Regulating the Expression of Key Genes Involved in Starch Metabolism and Sugar Transport in Rice	10.27441/d.cnki.gyzdu.2019.000996
Effects of Key Genes Regulating Transient Starch Metabolism in Rice Leaves on Seed-related Traits	10.27441/d.cnki.gyzdu.2021.000892
Jasmonic acid signal key transcription factorOsMYC2A Preliminary Study on the Functions Affecting the Induction and Differentiation of Rice Callus
Rapidly sorting rice apomictic clone seeds at seedling state	10.16819/j.1001-7216.2022.220509
Study on the Role of Swollenin Gene in the Formation of Giant Embryo in Rice	10.27312/d.cnki.gshsu.2017.000114
Academician Hu Peisong's team used gene editing technology to create new rice germplasm suitable for direct seeding
Mechanism and Regulation of Response to Salt Stress in Rice Varieties with Different Salt Tolerance	10.27441/d.cnki.gyzdu.2023.000113
MissingOSRDomain functionGS3Protein positively regulates grain size in rice	10.13430/j.cnki.jpgr.20230127001
In editing riceWaxyStudies on Gene Regulation of Rice Quality	10.27280/d.cnki.gsdsu.2021.000116
Editor“Heat-resistant gene”Let rice no longer be afraid of heat
CodingRNABinding protein geneASL8Inhibition of Chloroplast Development by Methylation in Rice	10.27312/d.cnki.gshsu.2017.000108
Glycosyltransferase geneOsCUGT1Functional Studies on Rice Growth and Development	10.27047/d.cnki.ggudu.2023.002346
Glycosyl isomeraseOsUGE3Study on the Mechanism of Regulating Cell Wall Polysaccharide Metabolism and Salt Tolerance in Rice	10.27327/d.cnki.gshnu.2022.000148
Third-generation hybrid riceptc1Construction and Application of Seed Propagation System of Genic Male Sterile Line	10.27136/d.cnki.ghunu.2020.000041
Current Situation of Herbicide Application in Paddy Field and Research Progress of Herbicide Resistant Rice Breeding
Comparison of Starch Digestibility of Genetically Modified Rice Varieties with Different Amylose and Storage Protein Contents	10.26914/c.cnkihy.2023.082522
Functional Analysis of Four Rice Receptor-like Protein Kinases under Salt Stress	10.16819/j.1001-7216.2021.0905
Circadian clock geneOsPRR37Study on the Function of Drought Tolerance and Its Application in Rice Breeding	10.27158/d.cnki.ghznu.2022.001446
Study on the Application of Biotechnology in Rice Breeding	10.19904/j.cnki.cn14-1160/s.2023.19.011
Preliminary Study on the Application of Biotechnology in Rice Breeding	10.19904/j.cnki.cn14-1160/s.2022.09.012
Corn DNAStudies on that genetic mechanism of induce Rice mutant	10.27118/d.cnki.ghesu.2020.000468
Identification of Brassinolide Related Mutants and Transgenic Rice and Preliminary Analysis of Their Effects
Functional Analysis of Candidate Genes for Yellow Leaf in Rice
Rice high temperature sensitive leaf albino genesOsHCD1A bitmap clone of	10.27461/d.cnki.gzjdx.2023.002126
Rice backbone parent Shuhui527Genetic Constitution and Improvement of Yield Related Traits in Rice	10.27345/d.cnki.gsnyu.2016.000020
Establishment of Single Base Directed Substitution Technique for Rice Target Gene
Rice male fertility genesOsLAP6Cloning and functional study of
Rice herbicide resistance genesOsHIS1YesCRISPRiVector construction and its effect evaluation
Rice cadmium transport genesOsLCT1AndOsNramp5Characterization and mutation analysis of	10.27461/d.cnki.gzjdx.2019.001967
Rice zinc finger protein genesCRISPR/Cas9Construction and Mutation Analysis of Mutant
Restorer Gene of Wild Abortive Cytoplasmic Male Sterility in RiceRf4Study on the molecular mechanism of
Advances in bioinformatics databases and tools related to rice genetics and breeding
Rice catalaseCatCStudies on the Biochemical Mechanism of Phosphorylation Regulating Salt Tolerance in Rice	10.27135/d.cnki.ghudu.2021.004737
Rice transcription factorOsbHLH153A Preliminary Study on the Function of Its Homologous Factor
Rice transcription factorOsBBX4Functional study of	10.27461/d.cnki.gzjdx.2020.001068
Screening, Knockout and Phenotypic Identification of Genes Regulating Arbuscular Mycorrhizal Symbiosis in Rice	10.27235/d.cnki.gnjiu.2020.002917
Rice protein kinaseCGene Cloning and Function Research	10.27135/d.cnki.ghudu.2022.000580
Rice Sucrose TransporterOsSUT4Study on the function of sucrose transport	10.16819/j.1001-7216.2020.0316
Genes Related to Cold Tolerance at Seedling Stage in RiceOsCTS1.8Cloning and functional identification of	10.27136/d.cnki.ghunu.2020.001049
Physiological response and transcriptome analysis of chilling tolerance in rice roots at seedling stage	10.27136/d.cnki.ghunu.2022.000081
Rice pollen small peptide zinc finger protein genesOsFLZ13Functional studies
Identification and Analysis of Rice Genes Responsive to Ozone Stress	10.27209/d.cnki.glniu.2021.000566
Molecular Genetic Mechanism of Selfish Gene Controlling Hybrid Sterility in Rice	10.26914/c.cnkihy.2020.047760
Rice annexin genesOsAnn8Expression patterns under drought and low temperature conditions andCRISPR/Cas9Point editing
Rice belly white geneOsWB1Research on map-bit cloning and its function	10.27158/d.cnki.ghznu.2019.001033
Rice brittle stem geneBCXResearch on map-bit cloning and its function based on map-bit	10.27464/d.cnki.gzsfu.2023.002355
Rice cytoplasmic male sterile lineL-orf290AndL-orfH79Genetic Analysis of Fertility Stability and Restoration
Rice endosperm starch synthesis related genesFLO2Map-bit cloning and functional analysis based on	10.27630/d.cnki.gznky.2021.000906
Research Progress on Gene Mining of Main Target Traits in Rice Breeding	10.16267/j.cnki.1005-3956.20220714.283
Biological Function Analysis of Candidate Genes for Aluminum Tolerance in Rice	10.27327/d.cnki.gshnu.2023.000129
Rice stress tolerance geneOsTCPFamily andOsSRZ1Functional study of genes	10.27136/d.cnki.ghunu.2021.000665
Rice salt-tolerant glabrous geneOsSPL10Functional analysis of related genes	10.27018/d.cnki.gfjnu.2020.000784
Research Progress on Green Production Technology of Rice	10.19462/j.cnki.1671-895x.2023.06.003
Preliminary Study on Expression Characteristics and Biological Function of Cytokinin Oxidase in Rice
Rice cytokinin oxidaseOsCKX11Exploration on the Application of Molecular Breeding	10.27464/d.cnki.gzsfu.2023.000514
Rice cytokinin oxidation/Dehydrogenase (OsCKXsConstruction and analysis of a directional mutant library of gene family member
Identification and Functional Analysis of Cytokinin Metabolism-Related Gene Regulatory Sequences in Rice	10.27630/d.cnki.gznky.2023.000463
Rice histoneKcr/KbuDecoration feature analysis andHDACsStudy on the function of related genes	10.27441/d.cnki.gyzdu.2020.000201
Rice glycoside hydrolase genesOsINV3Studies on Pollen Fertility	10.16267/j.cnki.1005-3956.20230219.051
Fine Mapping of Grain Length Genes and Functional Analysis of Candidate Genes in Rice	10.27152/d.cnki.ghanu.2020.001299
Rice grain length genesGL5Expression and functional analysis of	10.27018/d.cnki.gfjnu.2018.000515
Site-directed Mutagenesis of Genes Related to Grain Weight in Rice
Rice grain shape mutantM102Identification and gene cloning of	10.27162/d.cnki.gjlin.2023.003901
Rice grain shape geneGS2.1Functional analysis of	10.27136/d.cnki.ghunu.2020.001048
Functional Analysis of Genes Related to Grain Shape and Studies on the Strategy of Creating High Quality Resources by Mutation in Frame in Rice	10.27424/d.cnki.gxmdu.2019.001356
Research Progress and Breeding Application Prospect of Rice Grain Type Gene Cloning	10.16819/j.1001-7216.2020.9135
Rice grain type geneOsRLG1Functional study of	10.27136/d.cnki.ghunu.2022.000006
Rice grain type geneGS2.1Cloning and functional analysis of
Rice grain type geneGS10Functional analysis andGS3AndGL3	10.27158/d.cnki.ghznu.2020.001150
Genome-wide Association Analysis and Candidate Gene Validation of Zinc Content in Rice Grain	10.27630/d.cnki.gznky.2021.000320
Genetic Mechanism of Indica-Japonica Hybrid Sterility and Utilization of Heterosis in Rice	10.16768/j.issn.1004-874X.2022.09.006
Advances in Molecular Research on the Male Sterile Genes of Indica-Japonica Rice and Interspecific Hybridization	10.14188/j.ajsh.2022.03.005
Members of rice florigenin-like familyOsFTL5 And OsFTL6Creation and Analysis of Double Mutants	10.19638/j.issn1671-1114.20210210
Rice receptor-like protein kinaseRLK7Study on the function and the characteristics of the gene family	10.27327/d.cnki.gshnu.2023.000820
Rice receptor-like protein kinaseOsSRKRegulating and controlling heavy metalsCdStudy on the Mechanism of Stress Response	10.27819/d.cnki.gzgjl.2021.000350
Creation, Identification and Application of Rice Mutant	10.14088/j.cnki.issn0439-8114.2022.23.001
New Development of Construction Methods of Rice Mutant Library——CRISPR/Cas9System	10.16872/j.cnki.1671-4652.2021.04.013
Creation and Construction of Rice Mutant LibraryOsARPPreliminary study on gene function	10.27717/d.cnki.gtjnx.2020.000035
Empty breeding of rice131Candidate gene for cold toleranceOsRBCS3Functional verification of
Editing and Interference of Genes Related to Panicle-specific Expression in Rice
Rice panicle type regulatory lociqPL6Andipa1-2DInteraction Mechanism and Functional Verification of Key Downstream Genes	10.27441/d.cnki.gyzdu.2022.000722
Rice panicle development related genesOsQ828Functional study of	10.27136/d.cnki.ghunu.2018.000019
Rice panicle development geneOsD1Preliminary analysis of function	10.16267/j.cnki.1005-3956.20180201.044
Rice panicle development geneAPO2/RFLFunctional Analysis of Proteins and Their Interactions	10.27244/d.cnki.gnjnu.2019.002211
Discovery and Functional Analysis of Key Genes for Panicle Development in Rice	10.27244/d.cnki.gnjnu.2021.000016
Rice sparse panicle mutantlax1Identification and Functional Analysis of Suppressors	10.27158/d.cnki.ghznu.2023.000021
Rice seed storabilityQTL qSS-9Cloning and functional analysis of	10.27244/d.cnki.gnjnu.2020.001934
Development of Techniques for Controlling and Breaking Dormancy of Rice Seed	10.19704/j.cnki.xdnyyj.2022.05.046
Rice dwarf gene with few tillerD26Research on map-based cloning and its function	10.27155/d.cnki.ghqiu.2019.000012
Identification of Target Rice Lines and Deletion of Transgenes
Rice methyltransferase family memberOsMT1Creation and Functional Analysis of Mutants	10.19638/j.issn1671-1114.20220309
Functional Analysis of Auxin Biosynthesis Related Genes in Rice	10.27158/d.cnki.ghznu.2018.000252
Structural Factors and Genetic Analysis for Efficient Biodegradation of Rice Biomass and Directed Genetic Improvement of Cellulose	10.27158/d.cnki.ghznu.2020.000020
Research Progress of Rice Biological Breeding
Creation and Analysis of Directed Mutants with Ideal Plant Type in Rice
In the process of rice fillingOsNAC020/026Preliminary study of function	10.27244/d.cnki.gnjnu.2021.001410
Screening of Key Candidate Genes for Heat Tolerance at Grain Filling Stage in Rice (Oryza sativa L.)CRISPRVector construction
Rice kinaseOsSK41/OsGSK5Through influenceOsEBP89 And OsBP5The interaction between them negatively regulates amylose synthesis in endosperm	10.26914/c.cnkihy.2023.082512
Brassinosterol synthase gene of riceCYP90A3AndCYP90A4Functional study of	10.27244/d.cnki.gnjnu.2021.001499
Rice chromatin remodeling factorOsSWIB1Expression Analysis and Mutant Creation	10.19638/j.issn1671-1114.20230206
Expression and Functional Analysis of Rice Fructokinase Family Gene	10.27232/d.cnki.gnchu.2020.002083
Research Progress of Hybrid Sterility in Rice and Techniques for Overcoming Fertility Barriers in Distant Hybrids
Discovery of Early-Maturing Genes and Regulation of Heading Date by Gene Editing in Rice	10.27244/d.cnki.gnjnu.2021.001617
Research Status and Prospect of New Rice Breeding Techniqu	10.13304/j.nykjdb.2021.0490
Spotted leaf mutant of riceM154Gene cloning	10.27630/d.cnki.gznky.2020.000289
Creation and Analysis of Directed Mutants of Amylopectin Biosynthesis Genes in Rice
Studies on Genes Related to Heading Date in Rice and Development of High Quality Rice Resources	10.27424/d.cnki.gxmdu.2019.001340
Heading date related genes in riceOsDof6Preliminary study of function	10.27136/d.cnki.ghunu.2020.000416
New gene of rice head periodOsL1Functional study of	10.27136/d.cnki.ghunu.2021.000769
Effects of Heading Date Gene Combinations on Yield-related Traits and Their Optimal Regulation in Rice	10.27327/d.cnki.gshnu.2020.000035
Rice heading date geneOsDof6Preliminary study of function	10.16819/j.1001-7216.2020.0211
Rice heading date geneHd6(t)Fine mapping and cloning	10.27280/d.cnki.gsdsu.2019.000303
Rice heading date geneEhd1Downstream Gene Screening of Promoter Editing and Its Regulation	10.27152/d.cnki.ghanu.2020.000900
Rice heading geneHd1YesCRISPR/Cas9Vector construction and result analysis
Rice stress resistance-related genesOsEBP89AndOsRMT1Functional studies	10.27158/d.cnki.ghznu.2020.000030
Screening of Rice Varieties Resistant to Brown Leaf Spot and Genes of Broad-spectrum and Durable Resistance to Blastpi21Andbsr-d1Creation of editorial material	10.27441/d.cnki.gyzdu.2023.002449
New approach to increase grain number per panicle of rice discover by Rice Institute
Rice florigen familyOsDTH11GeneticCRISPR/Cas9Creation of editing mutants
Rice callus differentiation genesGR9Functional study of	10.27464/d.cnki.gzsfu.2021.000485
Minor-effective grain weight of riceQTL qTGW1.2bA bitmap clone of	10.26914/c.cnkihy.2020.047823
Micro-effect grain shape of riceQTL qGS1-35.2A bitmap clone of	10.26914/c.cnkihy.2020.047992
Micro-effect grain shape of riceQTL qGS1-35	10.26914/c.cnkihy.2020.047992
Rice heterotrimerGProteinγSubunitRGG1AndRGG2Functional analysis of
Flowering gene of riceRED1And disease resistance geneMIL1Functional study of	10.27327/d.cnki.gshnu.2023.000011
Rice hexokinaseHXK9Study on Physiological Mechanism of Gene Knockout in Rice Seed Germination	10.27461/d.cnki.gzjdx.2020.004018
Rice hexokinase genesOsHXK6YesCRISPR/Cas9Vector construction	10.26914/c.cnkihy.2017.004800
Construction of Thermo-sensitive Genic Male Sterile Lines in Rice
Rice polyamine oxidase gene (OsPAO4CRISPR/Cas9Creation of editing mutants	10.16768/j.issn.1004-874X.2023.03.001
Rice polyembryony genesCRISPR/Cas9Construction of gene editing vector	10.19415/j.cnki.1673-890x.2021.04.001
Rice appearance quality genesLAC6AndFN20Genetic Mapping and Functional Studies	10.27441/d.cnki.gyzdu.2022.002687
New Methods for Rice Gene Editing,The efficiency is up to47%
Establishment of Rice Gene Editing System and Transformation of Deep-sea Bacterial Aldehyde Dehydrogenase into Rice
Allelic Expression Suppression Mediated by Structural Variation in Rice Genome and Its Hybrid Sterility
Rice geneRECQ4AndFANCMAcquisition and identification of editorial department	10.27441/d.cnki.gyzdu.2023.002242
Rice chalkinessQTLFine Mapping of Amylopectin Gene and Analysis of the Effect of Amylopectin Related Genes on Taste	10.27158/d.cnki.ghznu.2023.001931
Natural Variation and Editing Innovation of Quality Characters in Rice	10.26914/c.cnkihy.2020.047773
Rice variety Huang HuazhanGW6aAndGNP1Effects of gene editing on plant height and yield	10.27312/d.cnki.gshsu.2021.000901
Rice chloroplast development genesASL4Study on the function of rice and the creation of fragrant glutinous rice resources	10.26919/d.cnki.gannu.2023.000010
Creation of Different Mutant Combinations of Soluble Starch Synthase in Rice and Preliminary Quality Analysis	10.27441/d.cnki.gyzdu.2021.000908
Rice semi-dwarf geneSD16Study on the Molecular Mechanism of Plant Height Regulation
Candidate panicle wrapping genes in riceshpxAnd rice zinc fin protein genesOsBBX24Functional study of
Rice tiller angle regulating geneE204Functional study of	10.27152/d.cnki.ghanu.2020.001352
Rice Tiller Angle GeneTAC8Functional analysis of	10.27136/d.cnki.ghunu.2020.001010
Inspirations from Rice Molecular Design Breeding: Combination of Tradition and Modernity	10.16288/j.yczz.23-092
Advances in Rice Molecular Breeding
Rice photo-thermo-sensitive male sterile line Xianglin628SDirectional Improvement of Flowering Time and Establishment of Japonica PTGMS Line	10.27158/d.cnki.ghznu.2019.000263
Screening and Functional Analysis of Genes Involved in Seed Storage Protein Synthesis in Rice	10.27280/d.cnki.gsdsu.2023.000479
In rice5AFT-LikeCreation and Analysis of Gene Editing Mutants of Family Members	10.19638/j.issn1671-1114.20220207
In rice2Sequence analysis and functional identification of four small heat shock protein gene promoters
Riceipa1-2DGenetic Analysis of Plant Type Regulation and Functional Analysis of Key Downstream Genes	10.27441/d.cnki.gyzdu.2022.000787
RiceYEATSThe domain contains the geneOsYAF9Cloning and material creation	10.27327/d.cnki.gshnu.2019.000135
RiceWx/GBSSIIdentification of Important Loci Controlling Amylose Synthesis and Creation of New Allelic Variation	10.27441/d.cnki.gyzdu.2021.001895
RiceTFIIBFamilyOsBRP1Functional Study of Transcription Factors	10.27819/d.cnki.gzgjl.2022.000374
RiceSaStudy and Application of the Mechanism of Site-controlled Reverse Thermo-sensitive Sterility
RiceSLG7Studies on that effect of Gene variation on Rice quality	10.27441/d.cnki.gyzdu.2021.001509
RiceSAUR23Bioinformatics and Analysis of GeneCRISPR/Cas9Construction of gene editing vector	10.13271/j.mpb.021.002110
RiceRWP-RKOverexpression of Family Genes and Their Effects on Major Agronomic Traits	10.27018/d.cnki.gfjnu.2020.000901
RiceRRFamily geneSSRPBioinformatic analysis and salt tolerance study based on DSP	10.27136/d.cnki.ghunu.2021.000701
RiceRPL1Gene mutants are tinyRNASequencing and analysisOsRePRPA preliminary study on the molecular function of genes	10.27034/d.cnki.ggxiu.2023.002386
RiceRMV1Identification and Mutation Analysis of Homologous Gene	10.27461/d.cnki.gzjdx.2021.001904
RicePPRProtein geneTCD34Cloning and functional analysis of	10.27312/d.cnki.gshsu.2020.001647
RicePPRAndSPLGene family andOsSPL4Functional analysis of genes	10.27379/d.cnki.gwhdu.2019.001229
RicePDRA preliminary study on the function of c-type transporter	10.27345/d.cnki.gsnyu.2019.001421
RiceOsa-miR5485Bioinformatics Analysis and Construction of Expression Vector	10.13271/j.mpb.019.004994
RiceOsTOD1Study on the Function of Genes in Reproduction	10.27018/d.cnki.gfjnu.2018.000159
RiceOsSPL10Functional analysis of genes	10.27018/d.cnki.gfjnu.2017.000106
RiceOsSGLAnd its homologous genesAtSGLStudy on the Function of Regulating Plant Growth and Stress Tolerance	10.27136/d.cnki.ghunu.2022.001348
RiceOsRhoGDI2Gene Knockout and Functional Identification	10.27118/d.cnki.ghesu.2020.000698
RiceOsRhoGAP2Functional Identification in Seed Germination and Leaf Development	10.27118/d.cnki.ghesu.2020.000134
RiceOsRLCK91Functional Analysis in Grain Development and Osmotic Stress Response	10.27152/d.cnki.ghanu.2020.001378
RiceOsRBR2Analysis of Gene Expression and Function	10.27018/d.cnki.gfjnu.2015.000205
RiceOsPDR10Gene Editing and Functional Research	10.27117/d.cnki.ghenu.2021.000785
RiceOsOFP6AndOsOFP24Functional study of genes	10.27034/d.cnki.ggxiu.2023.002499
RiceOsOFP14 And OsOFP19Functional study of genes	10.27034/d.cnki.ggxiu.2023.000839
RiceOsNCED3Preliminary study on gene function
RiceOsMY1Cloning and functional identification of the gene
RiceOsMPK15Study on the Molecular Mechanism of Leaf Angle Reduction Caused by Gene Editing	10.27118/d.cnki.ghesu.2021.000215
RiceOsMIR393Directional Editing of Family Members and Its Function Analysis	10.27005/d.cnki.gdzku.2021.001751
RiceOsMIR319Creation and Analysis of Directed Knockout Mutant	10.27005/d.cnki.gdzku.2022.001979
RiceOsLPRsConstruction of Mutants and Study on Root Phosphorus Deficiency	10.27441/d.cnki.gyzdu.2019.000998
RiceOsIAA20Gene function research	10.27224/d.cnki.gnmdu.2023.000807
RiceOsGRAS39Characteristics of gene expression and its application based onCRISPR/Cas9Mutant creation of technology
RiceOsGNP1Creation and Analysis of Directional Modified Mutants
RiceOsFRK1AndOsFRK2GeneCRISPRConstruction of Knockout Mutant	10.13331/j.cnki.jhau.2020.06.007
RiceOsDUF393Creation of gene-editing mutants
RiceOsDTH13Creation and Analysis of Gene Editing Mutants	10.19638/j.issn1671-1114.20200305
RiceOsDTH10GeneCRISPR/Cas9Creation and Functional Analysis of Editing Mutants
RiceOsDSK2a-1Genes interacting with each otherOsRH4、OsCHIStudy on salt tolerance	10.27136/d.cnki.ghunu.2022.001213
RiceOsCKX4/5/9Creation and Analysis of Multi-gene Editing Mutant	10.27005/d.cnki.gdzku.2021.003461
RiceOsCDF1Analysis of Gene Mutation Effect and Genomic Variation
RiceOsAQPFunctional Identification of Genes in Drought Response and Grain Shape Control	10.27118/d.cnki.ghesu.2022.000268
RiceOsABCC9Functional Study of Genes Involved in Cadmium Tolerance and Accumulation	10.27034/d.cnki.ggxiu.2021.001431
RiceNPFFamily geneOsNPF3	10.26914/c.cnkihy.2023.082474
RiceMre11Study on the Biological Function of Gene	10.27379/d.cnki.gwhdu.2021.000396
RiceMAPKFunction and mechanism of cascade	10.13865/j.cnki.cjbmb.2021.03.1656
RiceLOC_Os10g05490Expression and Analysis of Loci under Cold StressCRISPR/Cas9Directional editing
RiceJmjCEvolutionary analysis of gene familiesOsJMJ703Functional identification of genes	10.27235/d.cnki.gnjiu.2021.002432
RiceHd3aAndWaxyGene Editing of Proximal Cis-regulatory Region	10.27312/d.cnki.gshsu.2021.000834
RiceHd2GeneuORFFunctional study of	10.27009/d.cnki.gdblu.2022.001178
RiceHSTLStudy on the Mechanism of Genes in Response to High Temperature	10.27819/d.cnki.gzgjl.2022.000137
RiceHCPsIdentification andHXsFunctional studies in the process of double fertilization	10.27379/d.cnki.gwhdu.2020.002621
RiceDynaminPreliminary Study on the Function of Family Proteins	10.26919/d.cnki.gannu.2019.000228
RiceDNAHelicaseRecQResearch on the Function of Family	10.27312/d.cnki.gshsu.2022.001372
RiceDGD2GeneCRISPR/Cas9Construction and Functional Analysis of Mutants	10.27136/d.cnki.ghunu.2022.000809
RiceCSC11Mediating dry and hot wind/Drought-induced calcium signaling regulates stamen development
RiceCRISPRExpansion and Optimization of Genome Editing System
RiceCRISPR/Cpf1Establishment and Optimization of Gene Editing System	10.26919/d.cnki.gannu.2018.000065
RiceCRISPR/Cas12aThe Optimization of the System and the Establishment of Adenine Base Editor Mediated by the System	10.13560/j.cnki.biotech.bull.1985.2021-0231
RiceCRISPR/CAS9System construction andOsPIDaGene function research
RiceCRISPR-CasConstruction and Application of a New Genome Editing System	10.27005/d.cnki.gdzku.2021.000152
RiceCRISPR-Cas9-UBAConstruction and Application of Editing System
RiceCCTFunctional studies of family genes andHd1Re-clone of
RiceAux/IAAEvolutionary analysis of gene familiesOsIAA23Identification of gene function
RiceALOGFamily gene function research andG1L1Molecular Mechanisms Involved in Stigma Development in Rice
RiceAGO1Molecular Mechanisms Coordinating Blast Resistance and Major Agronomic Traits in Rice
RiceABCTransporterOsABCG36Study on the molecular mechanism of cadmium tolerance	10.27034/d.cnki.ggxiu.2019.000015
Rice3-Phosphatidylinositol kinaseFAB1/PIKfyveIdentification and Functional Analysis of Gene Families	10.13271/j.mpb.019.007309
Rice14Genes controlling yield, plant type and heading dateCRISPR/Cas9Construction of Knockout Line	10.27312/d.cnki.gshsu.2020.001827
Development and Application of Single Base Substitution in Plant Genome on Rice
Fructokinase-like protein1,2With thioredoxinZInteraction regulation of chloroplast development in rice
First Outdoor Harvest of Transgenic Rice in Japan
Japan's First Harvest of Transgenic Rice in Field Test Fields
Japan's first outdoor field trial of gene-edited rice
Breeding of New Rice Lines without Resistant Selection Markers	10.27441/d.cnki.gyzdu.2023.002964
Cytological and Molecular Genetic Studies on High Fertility of a New Type of Tetraploid Rice	10.27152/d.cnki.ghanu.2019.001386
Knockout in rice and tomatoNADPHStudies on Creating Male Sterile Lines of Crops with Oxidase Gene	10.27280/d.cnki.gsdsu.2021.001950
Controlling panicle development of riceMYBTranscription factor gene editing and cell-to-cell migration analysis	10.26981/d.cnki.gjhsc.2020.000097
Arabidopsis thaliana manganese utilization genesMDG10Identification and functional analysis of and based on manganese transporter genesOsNRAMP5Creation of Mutant Low Cadmium Rice	10.27244/d.cnki.gnjnu.2019.000255
Research Progress of Herbicide Resistant Rice Germplasm Resources	10.16267/j.cnki.1005-3956.20180301.062
Chinese scientists create a new method for site-specific editing of rice genome
Advances in Rice Molecular Breeding in China
Fine tuningEUI1Study on the Mechanism and Application of Removing the Necking of Rice Sterile Line	10.27630/d.cnki.gznky.2021.000632
Miniature purple-leaf ornamental rice new germplasm“Lagerstroemia indica”The creation of	10.27684/d.cnki.gxndx.2020.005397
ApplicationCRISPR/Cas9The system edits the riceSBE3Gene obtain new rice strain with high resistant starch	10.13271/j.mpb.016.001510
ApplicationCRISPR/Cas9Systematic knockoutOsNramp5AndOsLCDGene creation of rice low cadmium mutant	10.27152/d.cnki.ghanu.2020.000891
ApplicationCRISPR/Cas9Technical research on riceOsPIN10aGene function	10.13592/j.cnki.ppj.100172
Application CRISPR/Cas9Technical Research KnockoutWxGenes for riceR287Effect of seed starch content	10.27130/d.cnki.ghubu.2021.000518
ApplicationCRISPR/Cas9Creation of Rice Germplasm with Low Amylose Content	10.13430/j.cnki.jpgr.20210926001
Small PeptideOspep5The effect on cadmium tolerance of rice
Thellungiella salinaThPP1The gene enhances the alkali tolerance of the transgenic rice
Yeah, riceBSR-D1、PI21 And OSERF922Gene editing and improvementLK638SDisease resistance	10.27158/d.cnki.ghznu.2021.000608
Anhui Province,Rice Research Institute, Anhui Academy of Agricultural Sciences,2019-03-27
Gene editing jasmonic acid signal pathway genesOsbHLH010Cultivating low-cadmium rice material	10.27244/d.cnki.gnjnu.2020.002719
Advances in Gene Editing Technology and Its Application in Rice Quality Research	10.16175/j.cnki.1009-4229.2017.12.012
Gene-editing technology cultivates its own“Herbicide”Gene rice new specie
Application of Gene Editing Technology in Rice Genetic Improvement	10.19415/j.cnki.1673-890x.2021.34.002
Application of Gene Editing Technology in Rice Breeding
Application of Gene Editing Technology in Rice Molecular Breeding
Development and Application of Gene Editing Technology in Rice
Prospect of Gene Editing and Genome-wide Selection in Rice Breeding	10.16819/j.1001-7216.2024.230503
Gene editingOsCOMTAndOsCAD2Studies on the Molecular Mechanism of Improving the Characteristics of Rice Lignocellulose and the Efficiency of Enzymatic Hydrolysis Sugar Production	10.27158/d.cnki.ghznu.2021.001111
Application of Genome Editing Technology in Rice Breeding	10.14069/j.cnki.32-1769/s.2021.05.001
Application of Genome Editing Technology in Functional Genomics and Genetic Improvement of Rice	10.13376/j.cbls/2016161
Development of rolled leaf in rice based on transcriptome analysisSRL1Research on Regulatory Network	10.27034/d.cnki.ggxiu.2020.000346
Screening and directional improvement of rice straw resources based on cell wall analysis	10.27152/d.cnki.ghanu.2020.000978
Study on the Unexpected Effects of Gene Editing in Rice Based on Omics	10.27846/d.cnki.gfysf.2022.000151
Directional Editing of Rice Genome Based on Magnetic Nanoparticles;	10.27152/d.cnki.ghanu.2020.000643
Detection method of gene-edited rice based on pyrosequencing technology	10.19586/j.2095-2341.2020.0123
Based on rice albino green-turning mutantv14Proteomic analysis of rice heterotrophic-autotrophic-conversion related genes
Based on the new typeCRISPR/Cas9Rice based on cloning systemDWARF3Metabonomics functional study of genes	10.27073/d.cnki.ghadu.2020.001089
Directional Improvement of Rice Heading Date Based on Gene Editing and Creation of Wide Compatibility Material
Directional Improvement of Fragrance and Grain Shape Traits in Rice by Gene Editing	10.27034/d.cnki.ggxiu.2021.000097
Creation of high linoleic acid rice materials based on gene editing technology
Based onWDVHigh Throughput Genome Editing of Viruses in Rice	10.26914/c.cnkihy.2022.021270
Based onOsCENH3Studies on the Creation of Haploid Inducible Lines in Rice by Gene Mutation	10.27018/d.cnki.gfjnu.2020.000896
Based onCRISPR/SpRYOptimization and application of base editing technology in rice based on PCI	10.27630/d.cnki.gznky.2021.000182
Based onCRISPR/CasXEstablishment of Mediated Rice Genome Editing Technology	10.13560/j.cnki.biotech.bull.1985.2023-0413
Based onCRISPR/Cas9Study on site-directed editing of important genes in rice based on PGI system
Based onCRISPR/Cas9Studies on systematic rice gene site-directed editing and genetic transformation
Based onCRISPR/Cas9Genetic improvement of panicle neck length and other traits in rice varieties	10.27152/d.cnki.ghanu.2019.001093
Based onCRISPR/Cas9Rice phytochrome interaction factor of the systemOsPIL15Gene editing
Based onCRISPR/Cas9Study on genes related to leaf shapeNRL2Effect on drought resistance of rice	10.13271/j.mpb.016.007298
Based onCRISPR/Cas9Rice multigene editing and its application in breeding
Based onCRISPR/Cas9Rice Transcription Factortify1aAndtify1bCreation and Analysis of Mutants
Based onCRISPR/Cas9Thermo-sensitive male sterile gene of ricetms5Construction of mutants	10.27135/d.cnki.ghudu.2020.000571
Based onCRISPR/Cas9Rice anti-photoperiod-sensitive male sterile gene based on the technologycsaAcquisition of mutants	10.16267/j.cnki.1005-3956.20180408.111
Based onCRISPR/Cas9Rice 1000-grain weight gene based on the technologytgw6Creation of mutants
Based onCRISPR/Cas9Technical ricemiR1866Mutant construction	10.13271/j.mpb.019.001902
Based onCRISPR/Cas9Technical riceU496AResearch on editing and its function based on web	10.27441/d.cnki.gyzdu.2023.002237
Based onCRISPR/Cas9Technical riceOsDUF1475Creation and Analysis of Mutants
Based onCRISPR/Cas9Technical riceOsD1Gene Knockout and Preliminary Study on Its Function
Based onCRISPR/Cas9Technical riceOsARF12Construction of mutants
Based onCRISPR/Cas9Key Genes of Rice Cytoplasmic DivisionOsMAP65-3sThe editor of
Based onCRISPR/Cas9Technology for riceALOGConstruction of Gene Knockout Mutants of Family Members	10.13271/j.mpb.017.000834
Based onCRISPR/Cas9Technical creation of fragrant rice suitable for direct seeding	10.13271/j.mpb.021.006381
Based onCRISPR/Cas9Gene Editing Technology Targeted KnockoutOsFAD2Creation of High Oleic Acid Rice Mutant	10.16768/j.issn.1004-874X.2021.11.001
Based onCRISPR/Cas9Improvement of Fragrance and Waxy Traits in Rice by Gene Editing	10.27136/d.cnki.ghunu.2020.000945
Based onCRISPR/Cas9Research Progress on Directional Improvement of Rice by Gene Editing Technology	10.16768/j.issn.1004-874X.2022.09.012
Based onCRISPR/Cas9Improvement of Amylose Content in Rice by Gene Editing	10.27136/d.cnki.ghunu.2021.001242
Based onCRISPR/CAS9Gene Knockout Vector Construction and Genetic Transformation of Rice Nitrogen Uptake and Utilization Mechanism
Based onCRISPR-CasConstruction and application of an efficient rice genome editing system based on DSP	10.27005/d.cnki.gdzku.2020.004111
Based onCRISPR-Cas12aRice quality genes of the systemOsGBSSⅠ promoter editing	10.27005/d.cnki.gdzku.2021.001752
Four rice ringRNAsAnalysis of Gene Directed Knockout Mutant	10.27005/d.cnki.gdzku.2020.000665
Study on the Innovation of Imidazolinone and Glyphosate Resistant Rice Germplasm	10.27136/d.cnki.ghunu.2021.000021
Adaptive Effects of Alternative Splicing on Frameshift Mutation in Rice	10.27235/d.cnki.gnjiu.2018.001074
Labeling Rice by Targeted Gene InsertionMPK5The study of genes	10.27158/d.cnki.ghznu.2021.001130
Screening of Genetically Edited Rice without Transgenic Fragments Using Endosperm Lethal Gene	10.27158/d.cnki.ghznu.2018.000175
Creation of Rice Photosensitive and Thermosensitive Loci by Base Editing	10.27312/d.cnki.gshsu.2023.000748
Assisted Screening of Genetically Modified Rice without Transgenic Fragments Using Plant Pigment Regulatory Elements	10.27158/d.cnki.ghznu.2020.001159
Take advantage of the improvedCRISPR/Cas9Technology targeted mutation of three riceMAPKThe study of genes
Creation of Rice Haploid Inducible Lines by Gene Editing
Identification of Rice by Gene EditingOsTIR1/AFBFunction of family genes	10.27158/d.cnki.ghznu.2021.000828
Construction of Rice by Gene EditingOsABI5Mutant
Improvement of Amylose Content and Aroma in Rice by Gene Editing	10.13271/j.mpb.018.000915
Research Progress and Prospect of Improving Rice Traits by Gene Editing	10.19386/j.cnki.jxnyxb.2019.04.02
Genetic Improvement of Rice Quality and Fertility-related Traits by Gene Editing
Cultivating glutinous rice by gene editing technology	10.13271/j.mpb.016.005608
Creating Recombination in Rice Centromeric Region by Gene Editing	10.27441/d.cnki.gyzdu.2022.001829
Creation of New Rice Materials with High Resistant Starch by Gene Editing	10.27441/d.cnki.gyzdu.2022.002648
Improvement of Grain Number Per Panicle in Rice by Genome Editing
Creation of Rice Sterile Lines by Genome Editing
Make use ofTALENTechnology editing rice photoperiod and temperature sensitive genic male sterile genesPMS3	10.19303/j.issn.1008-0384.2019.04.001
Make use ofOsMTLStudy on Creating Haploid Rice by Gene Mutation	10.27018/d.cnki.gfjnu.2020.000629
Make use ofCRISPRInsertion of safe port sites in rice genomeDNAFragment	10.26914/c.cnkihy.2023.082282
Make use ofCRISPRCreation of New Rice Germplasm with High Quality and Disease Resistance by Mediated Gene Editing	10.27630/d.cnki.gznky.2022.000101
Make use ofCRISPR∕Cas9Technology editing rice pyruvate phosphate dikinase genesPPDK	10.15955/j.issn1000-3924.2021.03.01
Make use ofCRISPR/nCas9Site-specific Gene Replacement in Rice	10.27466/d.cnki.gzzdu.2022.002806
Make use ofCRISPR/Cas9Editing rice monolignol synthesis pathway genes
Make use ofCRISPR/Cas9Systematic editing of rice starch synthesis relatedSSIIIαAndPPDKSite-directed mutagenesis
Make use ofCRISPR/Cas9Systematic Editing of Glutenin Genes in RiceGluA3A study of	10.27312/d.cnki.gshsu.2021.000771
Make use ofCRISPR/Cas9Systematic construction of riceOsSUTsKnockout lines	10.13271/j.mpb.020.002286
Make use ofCRISPR/Cas9Ystem directional editing riceSD1Gene	10.16819/j.1001-7216.2018.7106
Make use ofCRISPR/Cas9Systematic Editing of Amino Acid Transporting Genes to Improve Rice Quality	10.27441/d.cnki.gyzdu.2020.000984
Make use ofCRISPR/Cas9Systematic and Directional Improvement of Grain Length and Grain Number Per Panicle in Rice	10.16819/j.1001-7216.2017.7029
Make use ofCRISPR/Cas9KnockoutOsNramp5Genetic Creation of Low Cadmium Rice Varieties in Double-cropping Region	10.26914/c.cnkihy.2018.015488
Make use ofCRISPR/Cas9Explore riceOsPIN5cGene function
Make use ofCRISPR/Cas9High-efficient technology to create long-grain aromatic rice	10.16819/j.1001-7216.2020.0104
Make use ofCRISPR/Cas9Technology targeted editing rice genes
Make use ofCRISPR/Cas9Rice restorer line obtained by the techniqueBsr-d1Gene Mutant	10.13271/j.mpb.018.005343
Make use ofCRISPR/Cas9Technology editing rice aroma genesBadh-2
Make use ofCRISPR/Cas9Technology editing rice negative regulation disease resistance genesOsEDR1Analysis of gene function	10.19675/j.cnki.1006-687x.2019.05007
Make use ofCRISPR/Cas9Editing Thermo-sensitive Male Sterile Gene of RiceTMS
Make use ofCRISPR/Cas9Technology editing rice starch synthesis related genesAGPS1A study of	10.27312/d.cnki.gshsu.2020.001291
Make use ofCRISPR/Cas9Technical editing rice phytic acid synthetaseIPK1 Gene
Make use ofCRISPR/Cas9Transcriptome and Proteome Analysis of Rice Yield and Drought Tolerance Related Genes and Their Mutants by Technology Editing	10.27034/d.cnki.ggxiu.2021.000066
Make use ofCRISPR/Cas9Technical editing of riceSD1Plant Height of Genetically Modified Huanjiang Fragrant Glutinous Rice	10.27034/d.cnki.ggxiu.2021.000417
Make use ofCRISPR/Cas9Technical EditorWxGene5&39; UTRZone to reduce the amylose content of rice
Make use ofCRISPR/Cas9Technical EditorPi21AndD3Studies on Genetic Improvement of Resistance and Plant Type in Rice	10.27345/d.cnki.gsnyu.2019.000791
Make use ofCRISPR/Cas9Technical EditorOsRR22Genetic Creation of Salt-tolerant Rice Germplasm Resources	10.14083/j.issn.1001-4942.2023.02.004
Make use ofCRISPR/Cas9Technical EditorDTH8Genetically Modified Rice99-25Heading date
Make use ofCRISPR/Cas9Technical EditorAFP1Gene improve rice stress tolerances	10.16819/j.1001-7216.2021.0503
Make use ofCRISPR/Cas9Technical mutant auxin export carrierOsPIN9Studies on the Improvement of Cold Resistance in Rice	10.27115/d.cnki.glygc.2022.000218
Make use ofCRISPR/Cas9Knockout of Hygromycin Marker Gene in Transgenic Rice	10.16213/j.cnki.scjas.2020.5.001
Make use ofCRISPR/Cas9Technology knock-out ricemiRNA	10.27461/d.cnki.gzjdx.2018.000168
Make use ofCRISPR/Cas9Technology knock-out ricePi21Gene efficiency analysis	10.16819/j.1001-7216.2016.6009
Make use ofCRISPR/Cas9Technical knockoutOsEIL1AndOsEIL2Salt Tolerance of Genetically Modified Rice
Make use ofCRISPR/Cas9Technical knockoutGS3AndGS9Gene improved rice grain shape character
Make use ofCRISPR/Cas9Preliminary Study on Improving Plant Height, Heading Date and Quality Related Traits of Rice by Technology
Make use ofCRISPR/Cas9Improving the Quality, Fertility and Amylose Content of Hybrid Rice by Using Hybrid Rice Quality Improvement TechniquesQTLVerification of the effect	10.27158/d.cnki.ghznu.2022.001021
Make use ofCRISPR/Cas9Technology to improve rice vitaminB6Content and salt tolerance
Make use ofCRISPR/Cas9Carry out genetic improvement on that aroma quality of the rice by using the method of the invention
Make use ofCRISPR/Cas9Technology for riceOsYUCCAResearch on gene editing by members	10.27307/d.cnki.gsjtu.2017.002663
Make use ofCRISPR/Cas9Technology for riceOsPINsAndOsARFsResearch on gene editing by members	10.27307/d.cnki.gsjtu.2017.001032
Make use ofCRISPR/Cas9Technical Directional Editing RicensLTPsFamily geneOsLTPL166
Make use ofCRISPR/Cas9Technical Directional Editing RiceOsIQD1Gene
Make use ofCRISPR/Cas9Technical Directional Editing RiceOsIAA11
Make use ofCRISPR/Cas9Directional mutation of rice photoperiod and temperature sensitive genic male sterile genesPTGMS2-1A study of
Make use ofCRISPR/Cas9Preliminary Analysis of Rice Cellulose Synthase (OsCESA4AndOsCESA7P-CRThe function of the zone
Make use ofCRISPR/Cas9Technology creationOsCOL9Rice mutant
Make use ofCRISPR/Cas9Technical development of highly efficient herbicide-resistant rice	10.16819/j.1001-7216.2022.211004
Make use ofCRISPR/Cas9Technology to create aromatic rice with low cadmium accumulation	10.16267/j.cnki.1005-3956.20200914.293
Make use ofCRISPR/Cas9Rice with Low Cadmium Accumulation	10.27347/d.cnki.gssdu.2019.001303
Make use ofCRISPR/Cas9New Rice Germplasm with Improved Fertility, Quality and Heading Date	10.27441/d.cnki.gyzdu.2020.000966
Make use ofCRISPR/Cas9Development of Thermo-Sensitive Genic Male Sterile Lines of Japonica Rice
Make use ofCRISPR/Cas9Creation of shattering gene in riceqSH1Mutant and Mutant Characteristic Analysis
Make use ofCRISPR/Cas9Creating new salt-tolerant rice germplasm at seedling stage by using	10.26914/c.cnkihy.2020.047941
Make use ofCRISPR/Cas9Creating red-brown glume mutant of rice by using	10.13271/j.mpb.020.004346
Make use ofCRISPR/Cas9Study on the Creation of Low Cadmium Mutant in Rice	10.27312/d.cnki.gshsu.2022.001899
Make use ofCRISPR/Cas9Technical creation of rice medium flower11Numberdwarf1Mutant	10.16768/j.issn.1004-874X.2022.11.012
Make use ofCRISPR/Cas9New Rice Germplasm with Improved Heading Date	10.27170/d.cnki.gjsuu.2022.002528
Make use ofCRISPR/Cas9Development of Thermo-sensitive Male Sterile Lines with Wide Compatibility in Rice	10.16819/j.1001-7216.2023.221006
Make use ofCRISPR/Cas9Creation of Rice Long-chain Kinase Mutants by Site-directed Editingoslcbk1Andoslcbk2	10.13271/j.mpb.018.006328
Make use ofCRISPR/Cas9Rapid Introduction of Genetic Diversity in Rice by Multi-gene Editing System
Make use ofCRISPR/Cas9Development of Thermo-sensitive Genic Male Sterile Rice by Gene Editing System	10.27034/d.cnki.ggxiu.2021.000225
Make use ofCRISPR/Cas9Development of Thermo-sensitive Genic Male Sterile Rice by Gene Editing System	10.13271/j.mpb.021.001551
Make use ofCRISPR/Cas9Regulation of Rice by Gene Editing TechnologyGProteinγImproving yield and quality of rice by subunit	10.27327/d.cnki.gshnu.2022.000088
Make use ofCRISPR/Cas9Rice obtain by gene editing technologyGRASFamily transcription factorsG540Mutant	10.13271/j.mpb.018.004637
Make use ofCRISPR/Cas9Construction of Rice by Gene Editing Technologyospin9Mutant
Make use ofCRISPR/Cas9Construction of Rice by Gene Editing TechnologyOsSLR1Knockout mutant	10.13271/j.mpb.020.008122
Make use ofCRISPR/Cas9Construction of Rice by Gene Editing TechnologyOsABI5Mutant	10.13271/j.mpb.021.003597
Make use ofCRISPR/Cas9Knockout of Rice by Gene Editing TechnologyNRRStudy on Gene Promoting Root Growth	10.16267/j.cnki.1005-3956.20181224.339
Make use ofCRISPR/Cas9Gene Editing Technology KnockoutChalk5The effect on the chalkiness of rice	10.26981/d.cnki.gjhsc.2023.001436
Make use ofCRISPR/Cas9Site-directed editing of gibberellin in rice by gene editing technology2Oxidase geneOsGA2ox10	10.13271/j.mpb.018.006016
Make use ofCRISPR/Cas9Directional Improvement of Two Quality Traits in Rice by Gene Editing
Make use ofCRISPR/Cas9Gene Editing Technology to Create Early-maturing Fragrant Rice
Make use ofCRISPR/Cas9Creating rice by gene editing technologyOsPUX2Mutant
Make use ofCRISPR/Cas9Creation of Thermo-Sensitive Male Sterile Lines in Rice by Gene Editing
Make use ofCRISPR/Cas9Creation of Rice Heading Mutants by Gene Editing	10.27327/d.cnki.gshnu.2020.000411
Make use ofCRISPR/Cas9Creation of Rice Phytochrome by Gene EditingPHYBGene Mutant	10.13271/j.mpb.016.007667
Make use ofCRISPR/Cas9Targeted reduction of rice shattering by genome editing
Make use ofCRISPR/Cas9Create riceWaxyAllelic Mutants and Their Starch Quality Analysis	10.27312/d.cnki.gshsu.2021.000491
Make use ofCRISPR/Cas9Creating early-maturing fragrant rice
Make use ofCRISPR/Cas-9Development of Thermo-Sensitive Genic Male Sterile Lines of Rice	10.19303/j.issn.1008-0384.2018.10.001
Make use ofCRISPR/CAS9Technology Editing Rice Fragrance GeneBadh2	10.16819/j.1001-7216.2017.6098
Make use ofCRISPR/CAS9Site-directed editing of rice pollen specific expression genesOsIPA	10.19303/j.issn.1008-0384.2017.011.001
Make use ofCRISPR-Cas9Systematic and efficient creation of rice lines“17318”YesOsGW2、OsGN1aGene-directed mutants	10.16104/j.issn.1673-1891.2018.03.001
Make use ofCRISPR-Cas9Systematic Knockout of a Rice Magnesium Chelatase Gene	10.13271/j.mpb.017.005674
Make use ofCRISPR-Cas9Technology to prepare riceLOC＿Os01g07170Mutant	10.13271/j.mpb.017.000827
Make use ofCRISPR-Cas9Rice obtain by gene editing technologyosarf8-1Heterozygous mutant	10.13271/j.mpb.016.003931
Make use ofCRISPR-Cas9Rice obtain by gene editing technologyOsMADS56Gene Mutant	10.13271/j.mpb.018.003571
Make use ofCRISPR /Cas9Quickly creating fragrance by using the technology“Xiushui134”Rice
Growth Performance of Low Cadmium Uptake Rice in Field in Jiaxing	10.16178/j.issn.0528-9017.20190708
Selection of low accumulation rice varieties
Sino-US Cooperation in Discovery of Rice Stress-Resistant Genes and Utilization of Gene Editing Breeding
Chinese scientists discover new way to increase grain number per panicle in rice
Gene Editing Technology of China National Rice Research Institute Regulates Genetic Recombination Frequency in Rice	10.28514/n.cnki.nkxsb.2022.002989
Some Key Genes of Rice Breeding in the Past Century in China
Functional Analysis of Two Stress-Related Zinc Finger Protein Genes in Rice	10.27244/d.cnki.gnjnu.2019.002282
The Northeast Institute of Geography and others have made progress in improving rice quality by gene editing technology.
Different ricetms5Effect of Mutation Sites on the Threshold Temperature of Male Sterility	10.19303/j.issn.1008-0384.2023.07.001
Establishment of Rice Germplasm Resources with Different Tillering Characteristics and Its Regulation Mechanism	10.27130/d.cnki.ghubu.2023.000176
A Simple, Fast and Efficient Dual TargetCRISPR/Cas9Vector construction method andPPR67Studies on the Regulation of Chloroplast Development in Early Stage of Rice	10.27158/d.cnki.ghznu.2019.001211
A Rapid Breeding Strategy to Create Rice Lines Rich in Aroma and Anthocyanin	10.26914/c.cnkihy.2023.082430
Rapid and effective identificationCRISPR/Cas9Method for inducing rice mutant
A strigolactone receptor in riceD14Study on the Function of Interacting Protein	10.27135/d.cnki.ghudu.2022.003091
miR444fRegulation of Rice Root Development by Gibberellin	10.27280/d.cnki.gsdsu.2022.001859
WD40Family proteinOsRBAP1Functional Studies on Rice Growth and Development	10.27047/d.cnki.ggudu.2021.003230
SS3aAndSS3bCreation of New Rice Germplasm with High Resistant Starch by Gene Co-knockout	10.27441/d.cnki.gyzdu.2023.001257
SD1Targeted Gene Knockout to Improve Rice Variety Huai119Resistance to lodging and rice blast
RID1Studies on the Sugar Metabolism Basis of Flowering Transformation in Rice
PL3Study on the Detection Method of Editing Sites in Gene Editing Rice
PARMSStudy on the Application of PCR-RFLP in Genotyping of Rice Gene-edited Progenies	10.14083/j.issn.1001-4942.2019.10.002
OsWRKY28Role of Transcription Factors in the Signal Transduction of Disease Resistance in Rice	10.27464/d.cnki.gzsfu.2021.000119
OsVQ4Genetic Control of Gene on Grain Weight and Grain Type in Rice	10.27630/d.cnki.gznky.2022.000071
OsTIL2Functional Identification in Thermotolerance and Lipid Metabolism of Rice	10.27158/d.cnki.ghznu.2022.001195
OsTIL1Functional Identification in Cold Acclimation and Lipid Metabolism of Rice Seedlings	10.27158/d.cnki.ghznu.2022.001353
OsTIL1AndOsCBP60Studies on the Signal Transduction Mechanisms Regulating Cold Tolerance at Seedling Stage in Rice	10.27158/d.cnki.ghznu.2022.000087
OsTIFY1bStudy on the Function of Genes in Cold Adaptation of Rice	10.27047/d.cnki.ggudu.2020.001867
OsSP1Effects of Gene Editing and Overexpression on Growth and Drought Resistance in Rice
OsSEH1Molecular Mechanism of Cold Tolerance at Seedling Stage in Rice	10.27327/d.cnki.gshnu.2023.000823
OsRac5Preliminary identification of its function in rice growth and development	10.27118/d.cnki.ghesu.2019.000111
OsOFP29Functional Studies on Gene Regulation of Plant Type and Grain Type in Rice	10.27034/d.cnki.ggxiu.2023.002011
OsNramp5Effect of Gene Knockout on Rice Yield	10.19386/j.cnki.jxnyxb.2023.12.001
OsNIGT1Regulation Function of Trait Gene and Its Role in Rice Tolerance to Low Phosphorus	10.27441/d.cnki.gyzdu.2021.001752
OsNAC2dCreation of gene-edited rice mutants and their responses to drought stress
OsMKK1Study on the Function of Antifungal Agents in Rice Disease Resistance	10.27244/d.cnki.gnjnu.2021.001589
OsMIR1423Functional Analysis in Regulating Response to Drought Stress in Rice	10.27005/d.cnki.gdzku.2022.004496
OsMADS18Study on the Function Involved in Regulating the Growth and Development of Rice	10.27379/d.cnki.gwhdu.2019.000759
OsJMJ718Study on the Function Involved in the Regulation of Heading Date in Rice	10.27136/d.cnki.ghunu.2022.000687
OsIPCSFunctional Analysis of Gene Family in Rice Growth and Development
OsGRF1Effect of Gene Mutation on Rice Traits and Its Mechanism	10.27441/d.cnki.gyzdu.2020.000145
OsGLYI3Involved in Rice Seed Storage and Response to Abiotic Strip	10.27136/d.cnki.ghunu.2022.000059
OsGAS2Effects of Genes on Pollen and Seed Setting Rate in Rice	10.27232/d.cnki.gnchu.2021.002888
OsGA3oxBy synthesize different activityGARegulating and controlling rice fertility and plant height	10.16288/j.yczz.23-058
OsFBH4Molecular Mechanism of Flowering Regulation in Rice	10.27327/d.cnki.gshnu.2022.000059
OsCYP71D8LMolecular Basis of Regulation of Plant Height and Stress Tolerance in Rice	10.27630/d.cnki.gznky.2021.000394
OsCMT3aRegulating the male reproductive development of rice	10.13271/j.mpb.021.004270
OsCDC48/48EMolecular mechanism of inducing premature senescence in rice	10.27158/d.cnki.ghznu.2019.000074
OsARP1Effects of Auxin Inhibitory Protein Gene on Seed Germination and Seedling Growth of Rice	10.27232/d.cnki.gnchu.2019.001849
LAX1AndFZPStudy on the Mechanism of Cooperative Regulation of Spikelet Development in Rice	10.27158/d.cnki.ghznu.2018.000242
IPA1Study on the Mechanism of Regulation of Drought Tolerance and Nitrogen Metabolism in Rice	10.27019/d.cnki.gfjsu.2021.001967
H3K4MethyltransferaseSDG701Regulating and controlling the growth and development of rice
GR9Study on the Molecular Mechanism of Rice Callus Differentiation	10.27464/d.cnki.gzsfu.2023.000206
DEP1、Gn1aAndqSW5Regulation of Rice Panicle Traits by Combinatorial Application
Cas9Protein variantVQREfficient identification of riceNGACAnterior interspace sequence adjacent motif	10.16288/j.yczz.18-126
CRISPRStudy on Library Screening Methods and Innovation of Herbicide-resistant Rice Germplasm Resources	10.26919/d.cnki.gannu.2022.000008
CRISPRGene editing result analysis system and rice seed development related gene database	10.27441/d.cnki.gyzdu.2023.000850
CRISPR/CasEstablishment and Optimization of System-Mediated Rice Genome Editing	10.27630/d.cnki.gznky.2021.000645
CRISPR/CasApplication of Gene Editing System in the Study of Saline-alkali Tolerance in Rice
CRISPR/CasResearch Progress of Gene Editing System in Rice	10.15889/j.issn.1002-1302.2023.11.001
CRISPR/Cas9EditorGS3AndqGL3New germplasm of large grain rice created by gene	10.13430/j.cnki.jpgr.20220419006
CRISPR/Cas9The system edits the riceWxGene	10.16819/j.1001-7216.2018.7061
CRISPR/Cas9Research progress of system and its application in rice	10.13989/j.cnki.0517-6611.2016.22.042
CRISPR/Cas9Studies on Systematic Gene Knockout in Rice
CRISPR/Cas9Application of rfms in gene screening and molecular design breeding of important agronomic traits in rice	10.27307/d.cnki.gsjtu.2016.002774
CRISPR/Cas9Research Progress on the Application of System in Rice Gene Editing	10.19415/j.cnki.1673-890x.2015.03.073
CRISPR/Cas9Application of the system in rice genome editing	10.13271/j.mpb.015.000895
CRISPR/Cas9Application of rfms in rice molecular breeding
CRISPR/Cas9Development and Utilization of the System in Rice	10.15889/j.issn.1002-1302.2019.10.002
CRISPR/Cas9Studies on Fragrance Gene Editing and Targeted Mutation Detection in Rice
CRISPR/Cas9Technical EditorOsRhoGDI2Gene causes rice semi-dwarf	10.13345/j.cjb.190333
CRISPR/Cas9Technical EditorOsRR22 And BelCreation of New Rice Germplasm with Salt-tolerance and Bentazon Sensitivity	10.27136/d.cnki.ghunu.2022.000005
CRISPR/Cas9Technical EditorMPK7 And MPK14New Rice Germplasm with Pre-harvest Sprouting Resistance Created by Gene	10.13430/j.cnki.jpgr.20210518001
CRISPR/Cas9Technology for site-directed editing of rice protein genesGluA	10.15955/j.issn1000-3924.2019.01.05
CRISPR/Cas9Technology and its application in genetic improvement of rice and wheat	10.15889/j.issn.1002-1302.2019.20.007
CRISPR/Cas9Establishment of a mutant library of genes related to rice grain development by PCR	10.27441/d.cnki.gyzdu.2021.000865
CRISPR/Cas9Point-editing rice panicle developmentOsa1Gene	10.16267/j.cnki.1005-3956.201703025
CRISPR/Cas9Point editingOsGA20ox2Studies on Gene reduce plant height of Rice
CRISPR/Cas9Studies on Salicylic Acid and Brassinosteroid Signaling Pathway Genes in Rice by Directed Mutagenesis	10.27630/d.cnki.gznky.2022.000208
CRISPR/Cas9Advances in the Application of Gene Editing System in Rice Breeding	10.13271/j.mpb.019.003314
CRISPR/Cas9Gene Editing System and Its Application in Rice Breeding
CRISPR/Cas9Experimental Teaching Design for the Application of Gene Editing Technology in Rice Breeding	10.13345/j.cjb.230380
CRISPR/Cas9Mediated targeted knockout of catalase gene in riceOsCAT	10.13271/j.mpb.016.003926
CRISPR/Cas9Construction of Rice Centromeric Region Gene Mutant Library Mediated by Gene Transfer	10.27158/d.cnki.ghznu.2023.001716
CRISPR/Cas9Construction of Mediated Rice Gene Editing System and Creation of New Wheat Germplasm with High Resistant Starch	10.27630/d.cnki.gznky.2021.000171
CRISPR/Cas9Mediated riceOsRhoGAP2Knockout of a gene	10.13865/j.cnki.cjbmb.2020.06.1053
CRISPR/Cas9Site-directed Editing of a Fertility Control Gene in Rice (Oryza sativa L.)	10.27345/d.cnki.gsnyu.2016.000025
CRISPR/Cas9MediatedTMS5AndLTPL164Application of Gene Editing in Rice
CRISPR/Cas12aConstruction and Optimization of System-Mediated Gene Editing and Site-specific Gene Replacement System in Rice	10.27630/d.cnki.gznky.2020.000094
CRISPR-CasAnalysis of the Effects of the System on Gene Editing in Rice and Maize	10.27630/d.cnki.gznky.2022.000081
AUG1Functional Study on Gene Regulation of Grain Size in Rice	10.27152/d.cnki.ghanu.2020.000210
AP2/ERFTranscription factorsOsERF44Study on the Effect and Mechanism of Controlling Pre-harvest Sprouting in Rice	10.27441/d.cnki.gyzdu.2021.001857
2APSynthetically relatedBADH1 And GAPDHGene Function Analysis and Rapid Development of High-quality Aromatic Rice	10.27312/d.cnki.gshsu.2018.000009
11Screening and Mutant Identification of Five Genes Related to Cold Response in Rice
Targeted mutagenesis of amino acid transporter genes for rice quality improvement using the CRISPR/Cas9 system
Targeted Multiple-gene Editing in Rice by Using CRISPR/Cas9 System	10.26914/c.cnkihy.2014.000702
Robust genome editing of CRISPR-Cas9 at NAG PAMs in rice
Reduction in cadmium accumulation in japonica rice grains by CRISPR/Cas9-mediated editing of OsNRAMP5
Rapid improvement of grain weight via highly efficient CRISPR/Cas9-mediated multiplex genome editing in rice
Rapid Creation of New Photoperiod-/Thermo-Sensitive Genic Male-Sterile Rice Materials by CRISPR/Cas9 System
Molecular mechanism study and overcome of rice hybrid male sterility using CRISPR/Cas9-based editing
Knock-out Efficiency Analysis of Pi21 Gene in Rice using CRISPR/Cas9
Investigation of CRISPR/Cas9-induced SD1 rice mutants highlights the importance of molecular characterization in plant molecular breeding
Intron-targeted gene insertion in rice using CRISPR/Cas9:A case study of the Pi-ta gene	10.26914/c.cnkihy.2019.041039
Intron-targeted gene insertion in rice using CRISPR/Cas9: A case study of the Pi-ta gene
Improvements of TKC Technology Accelerate Isolation of Transgene-Free CRISPR/Cas9-Edited Rice Plants
Identification of a regulatory element responsible for salt induction of rice OsRAV2 through ex situ and in situ promoter analysis
High-efficiency breeding of early-maturing rice cultivars via CRISPR/Cas9-mediated genome editing
High-Efficiency Reduction of Rice Amylose Content via CRISPR/Cas9-Mediated Base Editing
Genome-scale targeted mutagenesis of genes in rice using the CRISPR/Cas9 system
Generation of new glutinous rice by CRISPR/Cas_9-targeted mutagenesis of the Waxy gene in elite rice varieties
Generation of marker-free transgenic rice using CRISPR/Cas9 system controlled by ?oral speci? c promoters
Generation of inheritable and transgene clean targeted genome-modified rice in later generations using the CRISPR/Cas9 system
Functional Analysis of Rice Heterotrimeric G-Protein γ Subunits RGG1 and RGG2	10.26914/c.cnkihy.2016.001586
Erratum to: Rapid generation of genetic diversity by multiplex CRISPR/Cas9 genome editing in rice
Effects of GS3 and GL3.1 for Grain Size Editing by CRISPR/Cas9 in Rice
Development of japonica photo-sensitive genic male sterile rice lines by editing Carbon Starved Anther using CRISPR/Cas9
Development of japonica Photo-Sensitive Genic Male Sterile Rice Lines by Editing Carbon Starved Anther Using CRISPR-Cas9
Developing superior alleles of yield genes in rice by artificial mutagenesis using the CRISPR/Cas9 system
Characterization and Evaluation of OsLCT1 and OsN ramp5 Mutants Generated Through CRISPR/Cas9-Mediated Mutagenesis for Breeding Low Cd Rice
Cadmium induced a non-coding RNA microRNA535 mediates Cd accumulation in rice
CRISPR/Cas9: Development and Application in Rice Breeding
CRISPR/Cas9-mediated genome editing for rice and wheat improvement
CRISPR/Cas9-mediated QTL editing confers opposing yield performance in different rice varieties
CRISPR/Cas9-Mediated Adenine Base Editing in Rice Genome
An effective strategy to establish a male sterility mutant mini-library by CRISPR/Cas9-mediated knockout of anther-specific genes in rice
A new gain-of-function OsGS2/GRF4 allele generated by CRISPR/Cas9 genome editing increases rice grain size and yield
A cluster of mutagenesis revealed an osmotic regulatory role of the OsPIP1 genes in enhancing rice salt tolerance
A Method for Effectively Overcoming Tight Functional Linkage Between Genes in Rice by CRISPR/Cas9 System

## Sheet: Maize
Title	Doi
Patent Analysis of Biological Breeding Technology of Transgenic Maize and Suggestions for Industrial Development	10.19586/j.2095-2341.2022.0092.
Sugar Accumulation of Super Sweet Maize Lines and Their Wild Type Maize Lines during Grain Development
Polyketide synthase geneZmPKSBAnd tetraketoneα-Pyranone reductase geneZmTKPR1Study on the Mechanism of Regulation of Anther Development in Maize	10.26945/d.cnki.gbjku.2023.000130.
Application of Biotechnology in Maize Breeding	10.19904/j.cnki.cn14-1160/s.2023.21.007.
Identification and Genetic Analysis of Genes Related to Male Sterility and Fertility Restoration in Maize	10.27158/d.cnki.ghznu.2023.000552.
Genome-wide Association Analysis of Salt-tolerant Genes in Maize Seedlings	10.27277/d.cnki.gsdnu.2020.000700.
Transcription Factors in the Process of Embryogenic Callus Induction in MaizeZmNAM3AndZmNAM4A preliminary study of the function of	10.27345/d.cnki.gsnyu.2018.000605.
Selection of Salt-tolerant Maize GermplasmZmSWEET1bFunctional Analysis of Genes in Response to Salt Stress	10.27441/d.cnki.gyzdu.2023.001101.
Advances in Genetic Mechanism and Molecular Breeding of Drought Tolerance in Maize	10.16530/j.cnki.cn21-1574/s.2019.12.015.
Maize kernel weight related genesZmGW1AndZmZFP2Cloning and functional study of	10.27117/d.cnki.ghenu.2021.000719.
Analysis of Genetic Structure of Kernel Shape and Weight in Maize	10.27158/d.cnki.ghznu.2017.000185.
Gene Cloning of Maize Kernel Quality and Development-related Mutants	10.26919/d.cnki.gannu.2021.000243.
Maize kernel development related genesDek570-1Research on map-bit cloning and its function	10.27272/d.cnki.gshdu.2023.006733.
Key Factors of Maize Ear DevelopmentFEA4A preliminary analysis of trans regulation of	10.27158/d.cnki.ghznu.2019.001028.
Maize white-green stripe geneZmwgsl1Functional study of	10.27345/d.cnki.gsnyu.2018.000625.
Biological Breeding of Maize: Current Situation and Prospect
Research Progress of Maize Biological Breeding Technology	10.26914/c.cnkihy.2023.082277.
Basic Research and Key Techniques of Maize Biological Breeding	10.13523/j.cb.2111102.
Genetic Basis of Sweet and Waxy Traits in Maize Breeding	10.13597/j.cnki.maize.science.20170201.
Maize enolase genesZmENO1 And ZmENO2A preliminary study on the evolution and function of	10.27327/d.cnki.gshnu.2020.000408.
Maize plant height residual hybrid line (Residual Heterozygous LinesMolecular design and phenotypic evaluation	10.27277/d.cnki.gsdnu.2023.000675.
Maize is related to drought resistancePhylloplanin-likeBioinformatics Analysis of Genes and Construction of Vector
Histone deacetylase in maize immature embryo callus inductionHDT102AndHDT3Functional study of genes	10.27345/d.cnki.gsnyu.2019.001471.
Corn nitrogen-fixing bacteriaGXGL-4AConstruction of Ammonium Secreting Mutant and Study on the Regulation Mechanism of Ammonium Secretion
Studies on Location and Cloning of Key Genes for Haploid Induction and Breeding of New High-oil Inducer in Maize;	10.27628/d.cnki.gzndu.2017.000001.
Identification, Mutation and Functional Analysis of Maize Photosynthetic Transcription Factors	10.27277/d.cnki.gsdnu.2022.001232.
Maize yield-related genesZmDEP2AndZmMED25Identification and functional study of	10.27630/d.cnki.gznky.2023.000362.
Creation of Chlorsulfuron Herbicide Resistant Germplasm by Single Base Editing of Acetolactate Synthase Gene in Maize
In the cornSTOMAGEN-LikeFunctional Studies on Gene Regulation of Stomatal Development
Cornga20ox5Dwarf mutants and transgenicZmGRF1Identification of Genetic Maize and Study on Nitrogen Use Efficiency	10.27630/d.cnki.gznky.2021.000304.
Corn ZmSCRM2Gene Regulation of Stomatal Development	10.26914/c.cnkihy.2023.082492.
CornZmSAG39Function of Genes in Leaf Senescence	10.27163/d.cnki.gjlnu.2023.000253.
Corn ZmPCK2Functional analysis of genes
CornZmMs33/ZmGPAT6Study on the Mechanism of Regulation of Anther Development and the Function of Its Gene Family	10.26945/d.cnki.gbjku.2022.000323.
CornZmMAPKKK21Identification of drought-tolerance-related biological functions of the genes	10.26981/d.cnki.gjhsc.2023.000335.
CornZmLRR1Study on the Function and Mechanism of Gene Regulation in Root Development	10.26919/d.cnki.gannu.2019.000994.
CornZmICE2Gene regulation of stomatal development
CornZmHMA2-1AndZmHMA2-2Gene heavy metalCdPreliminary Study on Stress Response Function	10.27345/d.cnki.gsnyu.2019.001299.
CornZmCYP72A5Functional study of genes	10.27277/d.cnki.gsdnu.2020.000910.
CornU6Clone and activity identification of promoter	10.13271/j.mpb.020.001548.
Corn RNAIdentification of the Promoter Activity Recognized by Polymerase ⅲWaxy1Gene editing
CornNADP-MEScreening and Functional Verification of Promoter-binding Proteins	10.27277/d.cnki.gsdnu.2020.001311.
Corn Dek44Genetic mapping and functional analysis of genes
CornDNAStudies on that genetic mechanism of induce Rice mutant	10.27118/d.cnki.ghesu.2020.000468.
CornCPreliminary functional analysis of a cytoplasmic male sterility candidate gene	10.27117/d.cnki.ghenu.2017.000008.
CornCRISPR/CasProgress and Prospect of Gene Editing
CornCRISPR-Cas9Establishment of an efficient genome editing system
Corn CKXBioinformatics analysis of gene familiesCas9Screening of Transgenic Maize Lines	10.27437/d.cnki.gytdu.2021.000132.
CornCKXsConstruction of Genome Editing Vector	10.13271/j.mpb.018.007051.
Research Progress and Prospect on Molecular Breeding of Special Maize	10.15955/j.issn1000-3924.2023.05.01.
Study on the Evaluation Index System of New Popcorn Combination and the Impact Factors of Popcorn Poppability	10.27332/d.cnki.gshzu.2021.000642.
New technology makes maize gene editing no longer“Needle in a haystack”
Novel gene editing systemCRISPR/Cas12fExcavation and corn.Mo17Analysis of the genome	10.27628/d.cnki.gzndu.2019.000003.
Approach to maize breeding for drought resistance and its effect on agricultural sustainability	10.26914/c.cnkihy.2023.047500.
Arabidopsis thalianaAtGCN1The Role of Endoplasmic Reticulum in Response to Stress and the Optimization of Maize Pollen Transformation Method	10.27117/d.cnki.ghenu.2019.000673.
Research Progress of Maize Biology in China	10.13304/j.nykjdb.2021.0544.
Research on Gene Editing Technology and Its Application in Maize	10.13597/j.cnki.maize.science.20180107.
Gene Editing Technology to Improve Maize Plant Type and Increase Hybrid Yield	10.13560/j.cnki.biotech.bull.1985.2023-0533.
Rapid Improvement of Flowering Time of Maize by Gene Editing
Gene editing geneCas9Screening and Breeding of Background Expression Maize Strains and Design and Preliminary Test of Maize Stem Apex High-throughput Transformation Auxiliary Equipment
Creation of Maize Parthenogenetic Haploid Induced Lines by Gene Editing and Construction of Highly Efficient Haploid Identification System with Double Fluorescent Proteins
Maize Inbred Lines Based on Pollen Tube PathwayALSResearch on Gene Editing Technology
Based on cornCRISPR/Cas9Reporter System Targeted MutationZmCENH3And study on that identification method of the derived variety.	10.26919/d.cnki.gannu.2023.000011.
Based on a single cellATAC-seqStudy on genetic recombination of maize pollen nuclei based on PCR	10.27061/d.cnki.ghgdu.2020.000715.
Based onCRISPR/Cas9CornZmJRGGene Knockout and Functional Analysis
Based onCRISPR/Cas9Construction of Maize Targeted Transcription Factor Mutant Library by Gene Editing	10.27345/d.cnki.gsnyu.2019.001458.
Based onCRISPR-Cas9Directional Genetic Improvement of Compact Plant Type and Sweet-waxy Compound Traits in Maize	10.26919/d.cnki.gannu.2019.000711.
Huazhong Agricultural University Team Cultivates Light and Simple Varieties to Help Increase Maize Density and Yield	10.28514/n.cnki.nkxsb.2023.002024.
Dissecting the Genetic Basis of Cell Wall Components and Digestive Traits in Maize Stem by Linkage and Association Analysis
Creation of New Allelic Mutations in Maize Inbred Lines by Gene Editing	10.14083/j.issn.1001-4942.2022.02.001.
Make use ofCRISPRTechnology for cornCRYResearch on gene knockout and expression regulation
Make use ofCRISPR/CasTechnical Editor CornD8Gene creation dwarf germplasm resource	10.27280/d.cnki.gsdsu.2021.001946.
Make use ofCRISPR/CasCreating Fragrant Corn by Gene Editing Technology	10.27280/d.cnki.gsdsu.2021.000051.
Make use ofCRISPR/Cas9Identification of Maize Development Related GenesZmCen	10.13523/j.cb.2008119.
Make use ofCRISPR/Cas9Technology targeted editing maize photoperiod sensitive genesZmCCT10AndZmCCT9	10.26919/d.cnki.gannu.2022.000927.
Make use ofCRISPR/Cas9Technology targeted editing maize photoperiod sensitive genes	10.27630/d.cnki.gznky.2019.000073.
Make use ofCRISPR/Cas9Technical EditorBADH2-1/BADH2-2Creating new maize germplasm with fragrant rice taste
Make use ofCRISPR/Cas9Technical research on cornZm FKF1Role in Flowering
Make use ofCRISPR/Cas9Mining Genic Male Sterile Genes in Maize and Mechanism Analysis	10.26914/c.cnkihy.2023.082280.
Make use ofCRISPR/Cas9Technology to create new maize germplasm with fragrant rice flavor
Make use ofCRISPR/Cas9Creation of New Maize Germplasm with High Amylose Content by Gene Editing	10.27345/d.cnki.gsnyu.2022.000264.
Make use ofCRISPR/CAS9Technology for cornZmNRPC1AndZmNRPC2The function of the gene was analyzed.	10.27464/d.cnki.gzsfu.2020.000883.
Analysis of Global Patent Situation of Maize Molecular Breeding
Yield related genesZmAPO1-9Study on the Transformation of Maize	10.27163/d.cnki.gjlnu.2020.000308.
Chinese and American Researchers Cooperate to Unveil Corn Leaves
Institute of Genetics, Chinese Academy of SciencesCRISPR-Cas9New Progress in Maize Genome Editing
The Intelligent Age of Scientific and Technological Innovation in China's Seed Industry——“Maize breeding4	10.13597/j.cnki.maize.science.20190101.
China is self-sufficient in corn
Creation of Three Maize 100-kernel Weight Candidate Gene Editing Materials	10.27158/d.cnki.ghznu.2022.001348.
A kind of cornCRISPR/Cas9Construction of vector	10.14083/j.issn.1001-4942.2016.11.002.
ZmMYBR31AndZmMYBR43Yeah, cornPEPCRegulation of gene expression	10.27277/d.cnki.gsdnu.2020.000704.
KNR6Study on Molecular Mechanism of Kernel Number Per Row Regulation in Maize	10.27158/d.cnki.ghznu.2021.000094.
HSFA1The Role of Family Genes in Maize under Heat Stress	10.27272/d.cnki.gshdu.2023.006842.
CRISPR/CasPlant Genome Editing Technology and Its Application in Maize	10.13523/j.cb.2111010.
CRISPR/Cas9System in ArabidopsiselF2αApplication of Gene Silencing and Optimization of Vector Construction in Maize
CRISPR/Cas9Application of Gene Editing Technology in Maize Breeding	10.13271/j.mpb.017.006696.
CRISPR/Cas9Application of Gene Editing Technology in Maize Molecular Breeding	10.19462/j.cnki.1671-895x.2023.06.002.
CRISPR/Cas9Mediated maize transcription factorZmThx20AndZmPTF1Point editing
CRISPR/Cas9Mediated maize heat shock transcription factorHsfA2Subfamily gene site-directed editing	10.27272/d.cnki.gshdu.2022.003430.
CRISPR-CasAnalysis of the Effects of the System on Gene Editing in Rice and Maize	10.27630/d.cnki.gznky.2022.000081.
CRISPR-Cas9Study on Site-directed Editing of Maize Genome
8A cornERFIdentification of Transcription Factors for Waterlogging Tolerance	10.27158/d.cnki.ghznu.2021.000474.
2017Research Progress of Maize Biology in China in	10.13597/j.cnki.maize.science.20180401.
Efficiency and Inheritance of Targeted Mutagenesis in Maize Using CRISPR-Cas9
Conversion of a normal maize hybrid into a waxy version using in vivo CRISPR/Cas9 targeted mutation activity

## Sheet: Wheat
Title	Doi
TurnTaNCED1Analysis of drought resistance of transgenic wheat	10.27277/d.cnki.gsdnu.2020.000477.
Identification of Key Genes Controlling Seed Dormancy and Construction of Regulatory Network in Wheat	10.27277/d.cnki.gsdnu.2020.001225.
Histone deacetylase inhibitor(HDACi)Transcriptomics analysis of wheat gene editing efficiency	10.13560/j.cnki.biotech.bull.1985.2020-0645.
Phosphate transporterTaPHT1; 9Study on the Function of Mediating Phosphorus Absorption and Utilization in Wheat	10.27117/d.cnki.ghenu.2023.000669.
Ring FingerE3Ubiquitin ligaseTaGW2LStudy on the Mechanism of Controlling the Heading Time of Wheat	10.27118/d.cnki.ghesu.2022.000420.
European development of gluten-free transgenic wheat
Backcross Breeding and Rapid Homozygosity of Spring Wheat Breeding Materials Resistant to Scab and Stripe Rust	10.27257/d.cnki.gnxhc.2023.001811.
Scientists Solve the Problem of Genotype Dependence in Wheat Genetic Transformation	10.28502/n.cnki.nkjrb.2022.000782.
Main Progress and Prospect of Wheat Breeding in China	10.14069/j.cnki.32-1769/s.2023.02.001.
Arabinoxylan ferulic acid acyltransferase gene of wheatTaBAHDCloning and functional identification of	10.27431/d.cnki.gxnyu.2021.000010.
Heavy metal transporters in wheatNRAMP3Uptake, transport and distribution of cadmium/Functional Analysis of Manganese
The Future of Wheat Breeding:New Technology and New Direction
Research Progress on Physiological Mechanism and Gene Mining of High Temperature Tolerance in Wheat
Wheat histone acetyltransferaseTaGCN5Molecular Mechanism Analysis of Regulation of Leaf Epidermal Wax Content	10.26914/c.cnkihy.2019.021049.
Screening, Functional Analysis and Application of Wheat Tissue-specific Promoter	10.27157/d.cnki.ghzku.2019.004849.
Wheat grain weight related genesTaGW2Haplotype analysis and optimization of genetic transformation system mediated by Agrobacterium tumefaciens
Wheat grain weight gene locusQTKW4B.4-17Candidate gene screening	10.27277/d.cnki.gsdnu.2020.001309.
Candidate Gene Mining for Grain Weight in Wheat and WheatTaGW2Mutant material creation	10.27409/d.cnki.gxbnu.2023.002373.
Candidate genes for seed dormancy in wheatTaCNGC8-A1AndTaGASR7Identification and functional study	10.26919/d.cnki.gannu.2018.000137.
Phospholipase gene of wheatTaMTLStudy on the Mechanism of Haploid Induction and Construction of Double Fluorescence Identification System	10.27630/d.cnki.gznky.2022.000265.
Wheat dwarf geneRht8Map-bit cloning and functional analysis based on	10.27409/d.cnki.gxbnu.2023.002604.
Wheat dwarf geneRht8-B1Identification of a new allelic variation	10.26914/c.cnkihy.2023.082491.
Wheat Biological Breeding: Progress, Opportunities and Challenges
Wheat heat shock transcription factor genesTaHsfC2aLCloning and functional analysis of	10.27117/d.cnki.ghenu.2021.000787.
Wheat starch branching enzyme genesTaSBEsHaplotype and Gene Editing	10.27277/d.cnki.gsdnu.2023.000237.
Vacuolar sorting protein gene of wheatTaSAL1Evolutionary analysis and functional study of	10.27158/d.cnki.ghznu.2023.001152.
Plant height gene of wheatTaPI4KASeparation and functional verification of	10.27277/d.cnki.gsdnu.2023.000081.
Plant Height and Grain Shape Mutant of Wheatdrg1-DGene cloning and functional analysis of	10.26914/c.cnkihy.2023.082397.
Wheat premature senescence related genesTaLS5Cloning and functional analysis of	10.27117/d.cnki.ghenu.2021.000700.
Wheat scab resistance genesHis~RMutant identification and evaluation	10.27244/d.cnki.gnjnu.2020.002662.
Discovery and Application of Resistance Genes in Wheat
Optimization of Wheat Gene Editing System, Editing of Several Endogenous Genes and Creation of Mutants	10.27630/d.cnki.gznky.2020.000105.
Current Status and Prospect of Wheat Genome Research	10.16418/j.issn.1000-3045.2018.09.003.
Research Progress of Wheat Genomic
Leaf color mutant of wheatygl1Identification and gene cloning of	10.26914/c.cnkihy.2019.021111.
Wheat leaf angle geneTaSPL8Analysis of cloning and regulation mechanism of VB	10.26914/c.cnkihy.2019.020942.
Construction of Single and Multiple Gene Editing System and Creation of New Germplasm in Wheat	10.26914/c.cnkihy.2020.047758.
Research Progress and Prospect on the Heredity of Tiller Number in Wheat
Wheat ice recrystallization inhibition protein genesTaIRI5Cloning and functional analysis of	10.27117/d.cnki.ghenu.2020.000187.
Wheat miR159AndmiR160Study on the Function of Regulating Growth and Development	10.27437/d.cnki.gytdu.2023.000369.
WheatZCCT2Construction of Gene Expression Vector and Agrobacterium Tumefaciens Transformation	10.27277/d.cnki.gsdnu.2020.000293.
WheatTaWI12Functional Analysis of Genes in Flower Development	10.27859/d.cnki.gxhsf.2023.000121.
WheatTaVrn1Interacting proteinsTaSOC1Functional analysis of	10.27630/d.cnki.gznky.2022.000419.
WheatTaSOG1Gene cloning and functional identification	10.27277/d.cnki.gsdnu.2022.000219.
WheatTaMOC1Gene promoter analysis andCRISPR-Cas9Acquisition of mutants
WheatTaCKX1Study of gene function	10.27437/d.cnki.gytdu.2022.000538.
WheatTaCKX1GeneCRISPR/Cas9Construction of Targeted Editing Vector and Establishment of Genetic Transformation System	10.27437/d.cnki.gytdu.2020.000213.
WheatSPLFamilyTaSPL17Functional Studies on Gene Regulation of Panicle Development	10.27064/d.cnki.ghasu.2020.000663.
WheatRNABinding proteinTaRBP1Mechanism of resistance to stripe rust
WheatRHL32Clone of genes relate to grain development and their correlation withTaRPP13L1Preliminary analysis of pleiotropic function	10.27409/d.cnki.gxbnu.2022.000811.
WheatPinbGene promoter regionCRISPR/Cas9Construction of gene editing vector	10.14083/j.issn.1001-4942.2020.01.001.
WheatHCTFunctional Analysis of Genes in Culm Lignin Synthesis	10.27277/d.cnki.gsdnu.2022.000450.
WheatGMolecular identification and functional analysis of protein	10.27158/d.cnki.ghznu.2022.000995.
WheatG2-likeBioinformatic analysis of transcription factor family and identification of stress-related genes	10.27117/d.cnki.ghenu.2021.000697.
WheatCRISPR/CasSystemPAMExpansion of area identification scope andTaSSⅡaFunctional identification of genes	10.27630/d.cnki.gznky.2023.000333.
Development of Wheat Germplasm Rich in Lysine and Methionine	10.26914/c.cnkihy.2023.082521.
Complete Fertility Restoration of Dwarf Male-sterile Wheat by Gene Editing
Creating new wheat dwarf materials by gene editing	10.26914/c.cnkihy.2023.082298.
Research Progress, Problems and Prospects of Hybrid Wheat Seed Production Technology Based on Recessive Genic Male Sterile Line
New Wheat Germplasm Creation Based on Gene Editing and Cell Engineering	10.27409/d.cnki.gxbnu.2023.000983.
Based onCRISPR-Cas9Editing technology on wheatC-Ph1Functional study of genes	10.27630/d.cnki.gznky.2021.000202.
Wheat containing anthocyanin markerTaMTLRapid Visual Screening of Haploid Plants Induced by Gene Editing Mutants	10.26914/c.cnkihy.2023.082437.
Advance in wheat improvement by transgenic technology and gene editing technology	10.13430/j.cnki.jpgr.20220809001.
Make use ofTaWOX5Studies on the Establishment of an Efficient Genetic Transformation System of Wheat Related Species	10.26914/c.cnkihy.2023.082365.
Make use ofTaLATE1New Early-flowering Wheat Germplasm Created by Gene	10.27277/d.cnki.gsdnu.2023.000872.
Make use ofCRISPR/Cas9Construction of waxy gene in wheatWaxyMutant	10.27409/d.cnki.gxbnu.2020.001536.
Make use ofCRISPR/Cas9Technical creation of wheat tolerance to low fertilityTaaap3Mutant	10.15933/j.cnki.1004-3268.2023.11.004.
Make use ofCRISPR/Cas9New wheat germplasm with multiple spikelets created by the technique	10.26914/c.cnkihy.2017.004773.
Make use ofCRISPR/Cas9Gene Editing Technology Targets WheatMIR408Gene	10.27010/d.cnki.gdbnu.2021.000375.
Make use ofCRISPR-Cas9Technical EditorTaMKP1Creating wheat disease-resistant material by gene	10.27684/d.cnki.gxndx.2023.001804.
Study on the Technical System of Wheat Editing Mediated by Agrobacterium
Application of Information Technology in Wheat Cultivation and Breeding	10.16815/j.cnki.11-5436/s.2023.26.022.
Gene Editing Technology Helps Cultivate Varieties to Restore Fertility of Sterile Wheat
Excellent Improving the efficiency of wheat genetic transformation by regeneration genes	10.28514/n.cnki.nkxsb.2022.000138.
Discussion on the Development Trend of Wheat Breeding in China from the Perspective of National food security;	10.15889/j.issn.1002-1302.2022.18.005.
TaTFL1-5Studies on the Regulation of Tillering and Spike Development in Wheat	10.27277/d.cnki.gsdnu.2023.000868.
TaRGGAObtaining and identification of gene-edited wheat	10.27277/d.cnki.gsdnu.2023.001384.
TaNAC71Study on the Mechanism of Potassium Efficient Utilization in Wheat	10.26914/c.cnkihy.2023.082525.
TaLAX1Studies on Improving the Efficiency of Wheat Malt Regeneration and Genetic Transformation	10.27277/d.cnki.gsdnu.2023.000008.
CRISPR/dCas9Studies on Transcriptional Activation and Repression System in Wheat	10.27280/d.cnki.gsdsu.2021.001462.
CRISPR/Cas9Edit winter wheatMYC2Genes andTaMYC2A、B、DPreliminary identification of gene function	10.27010/d.cnki.gdbnu.2021.000356.
CRISPR/Cas9System-Mediated Multi-Gene Editing in Wheat	10.27630/d.cnki.gznky.2021.000861.
CRISPR/Cas9System-mediated wheatTaEPFL1Gene editing research
CRISPR/Cas9Advances in the application of wheat breeding technology	10.19586/j.2095-2341.2020.0104.
CRISPR/Cas9Technology and its application in genetic improvement of rice and wheat	10.15889/j.issn.1002-1302.2019.20.007.
CRISPR/Cas9Construction of Mediated Rice Gene Editing System and Creation of New Wheat Germplasm with High Resistant Starch	10.27630/d.cnki.gznky.2021.000171.
Increasing yield potential through manipulating of an ARE1 ortholog related to nitrogen use efficiency in wheat by CRISPR/Cas9
Highly efficient and heritable targeted mutagenesis in wheat via the Agrobacterium tumefaciens-mediated CRISPR/Cas9 system	10.26914/c.cnkihy.2019.021205.
CRISPR/Cas9-mediated genome editing for rice and wheat improvement
CRISPR/Cas9-mediated disruption of TaNP1 genes results in complete male sterility in bread wheat
CRISPR/Cas9 editing of wheat TaQ genes alters spike morphogenesis and grain threshability
