# Supplementary material for: Application of CRISPR/Cas9 Technology in Rice Germplasm Innovation and Genetic Improvement
Source: Genes (Basel). 2024 Nov 20;15(11):1492. doi: 10.3390/genes15111492 (PMC11593773; doi:10.3390/genes15111492)
Supplement: Supplementary file 1 [file genes-15-01492-s001.zip › CNKI_Title_Doi.xlsx]

## Sheet: CNKI_Title_Doi_s_u
标题（Title）	索引号（Doi）
“热带植物基因组学与基因编辑”专题序言
“植物分子育种”课程案例教学改革与实践
11个水稻冷响应相关基因的筛选与突变体鉴定
2017年中国玉米生物学研究进展	10.13597/j.cnki.maize.science.20180401
2017年作物育种领域科技成果总体分析	10.13430/j.cnki.jpgr.2018.03.004
2AP合成相关的BADH1和GAPDH基因功能分析及优质香型水稻的快速创制	10.27312/d.cnki.gshsu.2018.000009
2个油菜赤霉素合成基因的编辑研究	10.27244/d.cnki.gnjnu.2021.000244
8个玉米ERF转录因子耐渍性鉴定	10.27158/d.cnki.ghznu.2021.000474
A cluster of mutagenesis revealed an osmotic regulatory role of the OsPIP1 genes in enhancing rice salt tolerance
A Method for Effectively Overcoming Tight Functional Linkage Between Genes in Rice by CRISPR/Cas9 System
A new gain-of-function OsGS2/GRF4 allele generated by CRISPR/Cas9 genome editing increases rice grain size and yield
AhHPs家族参与调控花生结瘤固氮的功能研究	10.27285/d.cnki.gsxnu.2022.000229
An alternative strategy for targeted gene replacement in plants using a dual-sgRNA/Cas9 design
An effective strategy to establish a male sterility mutant mini-library by CRISPR/Cas9-mediated knockout of anther-specific genes in rice
An in planta haploid induction system in Brassica napus
AP2/ERF转录因子LTF1调控菘蓝活性木脂素生物合成的机制研究	10.26998/d.cnki.gjuyu.2021.000102
AP2/ERF转录因子OsERF44调控水稻穗发芽的效应及其机制研究	10.27441/d.cnki.gyzdu.2021.001857
AUG1基因调控水稻籽粒大小的功能研究	10.27152/d.cnki.ghanu.2020.000210
Bn.YCO影响油菜叶绿体的发育和叶绿体基因的转录	10.26914/c.cnkihy.2020.047861
BnaTT2基因缺失黄籽甘蓝型油菜材料的创制	10.13207/j.cnki.jnwafu.2022.07.005
BnSTOP2-BnGTR2模块调控甘蓝型油菜种子硫苷积累的分子机制研究	10.27158/d.cnki.ghznu.2023.000160
Cadmium induced a non-coding RNA microRNA535 mediates Cd accumulation in rice
Cas9蛋白变体VQR高效识别水稻NGAC前间区序列邻近基序	10.16288/j.yczz.18-126
Characterization and Evaluation of OsLCT1 and OsN ramp5 Mutants Generated Through CRISPR/Cas9-Mediated Mutagenesis for Breeding Low Cd Rice
CLCrV介导的VIGE体系承载力的研究	10.13560/j.cnki.biotech.bull.1985.2022-0173
Conversion of a normal maize hybrid into a waxy version using in vivo CRISPR/Cas9 targeted mutation activity
CPK18基因调控乙烯和抗病分子机制的研究	10.27158/d.cnki.ghznu.2020.001102
Creating a novel herbicide-tolerance OsALS allele using CRISPR/Cas9-mediated gene editing
Creation of fragrant sorghum by CRISPR/Cas9
CRISPER/Cas9系统在植物基因组定点修饰及作物遗传育种中的应用研究进展
CRISPR/Cas 9基因编辑技术降低贵州禾株高研究	10.16590/j.cnki.1001-4705.2020.07.001
CRISPR/Cas12a系统介导的水稻基因编辑和定点基因替换体系的构建及优化	10.27630/d.cnki.gznky.2020.000094
CRISPR/Cas9 editing of wheat TaQ genes alters spike morphogenesis and grain threshability
CRISPR/Cas9: Development and Application in Rice Breeding
CRISPR/Cas9-based Editing of Acetyl-CoA Carboxylase (ACC1) Gene in Barley
CRISPR/Cas9-engineered mutation to identify the roles of phytochromes in regulating photomorphogenesis and flowering time in soybean
CRISPR/Cas9-Mediated Adenine Base Editing in Rice Genome
CRISPR/Cas9-mediated disruption of TaNP1 genes results in complete male sterility in bread wheat
CRISPR/Cas9-mediated genome editing for rice and wheat improvement
CRISPR/Cas9-mediated QTL editing confers opposing yield performance in different rice varieties
CRISPR/Cas9-mediated targeted mutagenesis and function analysis of DXR in Nicotiana tabacum
CRISPR/Cas9-mediated targeted mutagenesis of GmFT2a delays flowering time in soybean
CRISPR/Cas9编辑Badh2基因改良优质粳稻品种香味性状	10.19303/j.issn.1008-0384.2020.05.001
CRISPR/Cas9编辑GS3和qGL3基因创制大粒水稻新种质	10.13430/j.cnki.jpgr.20220419006
CRISPR/Cas9编辑冬小麦MYC2基因及TaMYC2A、B、D基因功能初步鉴定	10.27010/d.cnki.gdbnu.2021.000356
CRISPR/Cas9编辑花生FAD2基因研究
CRISPR/Cas9编辑芥菜型多心皮油菜BjROP10基因的研究	10.19802/j.issn.1007-9084.2021323
CRISPR/Cas9编辑棉花精氨酸酶基因促进侧根形成和发育
CRISPR/Cas9定点编辑OsGA20ox2基因降低水稻株高研究
CRISPR/Cas9定点编辑大麦籽粒硬度主效基因Hina	10.27778/d.cnki.gqhzy.2022.000689
CRISPR/Cas9定点编辑水稻穗发育Osa1基因	10.16267/j.cnki.1005-3956.201703025
CRISPR/Cas9定向诱变研究水稻中的水杨酸和油菜素类固醇信号通路基因	10.27630/d.cnki.gznky.2022.000208
CRISPR/Cas9基因编辑技术及在农作物品种改良研究中的应用
CRISPR/Cas9基因编辑技术水稻育种应用的实验教学设计	10.13345/j.cjb.230380
CRISPR/Cas9基因编辑技术原理及其在牧草中的应用
CRISPR/Cas9基因编辑技术在玉米分子育种中的应用概述	10.19462/j.cnki.1671-895x.2023.06.002
CRISPR/Cas9基因编辑技术在玉米育种中的应用	10.13271/j.mpb.017.006696
CRISPR/Cas9基因编辑体系及其在作物育种中的应用
CRISPR/Cas9基因编辑系统及其在水稻育种中的应用综述
CRISPR/Cas9基因编辑系统提高油菜的抗裂角性	10.27630/d.cnki.gznky.2020.000913
CRISPR/Cas9基因编辑系统在水稻育种应用的研究进展	10.13271/j.mpb.019.003314
CRISPR/Cas9基因定点突变体系构建与大豆抗旱相关gma-miR160功能研究
CRISPR/Cas9基因组靶向修饰技术在大豆功能基因组学中的应用
CRISPR/Cas9基因组编辑技术及其在作物遗传改良中的应用进展
CRISPR/Cas9基因组编辑技术在药用植物中的研究进展
CRISPR/Cas9基因组定向编辑技术的发展与在作物遗传育种中的应用
CRISPR/Cas9技术编辑MPK7和MPK14基因创制抗穗发芽水稻新种质	10.13430/j.cnki.jpgr.20210518001
CRISPR/Cas9技术编辑OsRhoGDI2基因导致水稻半矮化	10.13345/j.cjb.190333
CRISPR/Cas9技术编辑OsRR22和Bel基因创制耐盐与苯达松敏感水稻新种质	10.27136/d.cnki.ghunu.2022.000005
CRISPR/Cas9技术编辑RMS2基因及其利用	10.13271/j.mpb.019.003973
CRISPR/Cas9技术编辑Wx基因创制新型糯稻种质	10.13430/j.cnki.jpgr.20210104003
CRISPR/Cas9技术编辑大豆GmHIPP26基因及其镉胁迫功能研究	10.27461/d.cnki.gzjdx.2021.001954
CRISPR/Cas9技术编辑淀粉合成基因PUL
CRISPR/Cas9技术编辑普通烟草NtBRI1基因及其生物学效应研究
CRISPR/Cas9技术编辑水稻香味基因及靶向突变检测方法的研究
CRISPR/Cas9技术创建水稻籽粒发育相关基因突变体库的研究	10.27441/d.cnki.gyzdu.2021.000865
CRISPR/Cas9技术定点编辑水稻谷蛋白基因GluA	10.15955/j.issn1000-3924.2019.01.05
CRISPR/Cas9技术及其在水稻和小麦遗传改良中的应用综述	10.15889/j.issn.1002-1302.2019.20.007
CRISPR/Cas9技术在甘蓝型油菜中编辑效率的研究及初步应用
CRISPR/Cas9技术在生产高丹酚酸丹参毛状根的应用	10.27277/d.cnki.gsdnu.2022.000776
CRISPR/Cas9技术在天目地黄RcPDS1基因编辑中的应用	10.16420/j.issn.0513-353x.2021-0475
CRISPR/Cas9技术在小麦育种中的应用进展	10.19586/j.2095-2341.2020.0104
CRISPR/Cas9技术在药用植物功能基因组研究中的应用和展望
CRISPR/Cas9技术在主要油料作物中的应用进展	10.13592/j.cnki.ppj.2019.0298
CRISPR/Cas9技术在作物基因功能研究和育种中的应用	10.13271/j.mpb.015.004961
CRISPR/Cas9介导靶向敲除水稻过氧化氢酶基因OsCAT	10.13271/j.mpb.016.003926
CRISPR/Cas9介导的TMS5和LTPL164基因编辑在水稻中的应用
CRISPR/Cas9介导的博落回基因敲除体系构建及高血根碱博落回种质创新研究	10.27136/d.cnki.ghunu.2022.000002
CRISPR/Cas9介导的茶树基因组编辑技术体系的构建
CRISPR/Cas9介导的大豆基因组定点编辑研究
CRISPR/Cas9介导的丹参基因组编辑与丹参酮合成路径的研究
CRISPR/Cas9介导的多基因编辑系统在大豆中的应用	10.19802/j.issn.1007-9084.2020305
CRISPR/Cas9介导的黑果枸杞FW2.2基因编辑研究	10.26949/d.cnki.gblyu.2020.001688
CRISPR/Cas9介导的基因组编辑技术及其在作物品种改良中的应用
CRISPR/Cas9介导的基因组编辑技术在食药用菌中的研究进展!	10.13341/j.jfr.2019.8013
CRISPR/Cas9介导的水稻OsRhoGAP2基因的敲除	10.13865/j.cnki.cjbmb.2020.06.1053
CRISPR/Cas9介导的水稻基因编辑技术体系构建与高抗性淀粉小麦新种质创制	10.27630/d.cnki.gznky.2021.000171
CRISPR/Cas9介导的水稻着丝粒区域基因突变体库的构建	10.27158/d.cnki.ghznu.2023.001716
CRISPR/Cas9介导的无外源基因插入的马铃薯基因编辑体系	10.27224/d.cnki.gnmdu.2020.001012
CRISPR/Cas9介导的一个水稻育性控制基因的定点编辑	10.27345/d.cnki.gsnyu.2016.000025
CRISPR/Cas9介导的玉米热激转录因子HsfA2亚家族基因定点编辑	10.27272/d.cnki.gshdu.2022.003430
CRISPR/Cas9介导的玉米转录因子ZmThx20和ZmPTF1定点编辑
CRISPR/Cas9介导基因组编辑培育糯稻不育系WX209A	10.13417/j.gab.037.001589
CRISPR/Cas9介导烟草NtBSK3的基因编辑及NtBSK家族生物学效应分析
CRISPR/Cas9介导烟草多基因编辑体系的应用	10.16472/j.chinatobacco.2019.065
CRISPR/Cas9系统编辑水稻Wx基因	10.16819/j.1001-7216.2018.7061
CRISPR/Cas9系统的研究进展及其在水稻上的应用	10.13989/j.cnki.0517-6611.2016.22.042
CRISPR/Cas9系统及其在作物育种中的应用
CRISPR/Cas9系统介导的棉花GhCLA1和GhVP基因编辑的研究
CRISPR/Cas9系统介导的棉花GhNAC3基因编辑
CRISPR/Cas9系统介导的小麦TaEPFL1基因编辑研究
CRISPR/Cas9系统介导的小麦多基因编辑	10.27630/d.cnki.gznky.2021.000861
CRISPR/Cas9系统敲除水稻基因的研究
CRISPR/Cas9系统在稻米品质改良中的应用	10.13271/j.mpb.019.004681
CRISPR/Cas9系统在拟南芥elF2α基因沉默中的应用及玉米载体构建的优化改造
CRISPR/Cas9系统在水稻分子育种中的应用
CRISPR/Cas9系统在水稻基因编辑中的应用研究进展	10.19415/j.cnki.1673-890x.2015.03.073
CRISPR/Cas9系统在水稻基因组编辑中的应用	10.13271/j.mpb.015.000895
CRISPR/Cas9系统在水稻中的发展和利用	10.15889/j.issn.1002-1302.2019.10.002
CRISPR/Cas9系统在水稻重要农艺性状基因筛选和分子设计育种中的应用	10.27307/d.cnki.gsjtu.2016.002774
CRISPR/Cas9系统在植物育种中的应用
CRISPR/Cas9在烟草遗传育种中的应用	10.13989/j.cnki.0517-6611.2016.22.039
CRISPR/Cas9植物基因编辑系统敲除棉花GhSBP基因表达载体的构建	10.13271/j.mpb.016.000135
CRISPR/Cas基因编辑技术及其在花生育种中的应用前景	10.13271/j.mpb.020.005011
CRISPR/Cas基因编辑技术及其在作物育种中的应用	10.19586/j.2095-2341.2018.0059
CRISPR/Cas基因编辑技术在马铃薯中的应用进展	10.13592/j.cnki.ppj.300132
CRISPR/Cas基因编辑系统在水稻耐盐碱研究中的应用
CRISPR/Cas基因编辑系统在水稻中的研究进展	10.15889/j.issn.1002-1302.2023.11.001
CRISPR/Cas基因组编辑技术及其在农作物品种改良中的应用
CRISPR/Cas技术及其在作物遗传育种中的应用	10.16848/j.cnki.issn.1001-5280.2019.03.18
CRISPR/Cas技术在抗除草剂作物育种中的研究与应用进展	10.19586/j.2095-2341.2021.0170
CRISPR/Cas系统的作用原理及其在作物遗传改良中的应用
CRISPR/Cas系统介导的水稻基因组编辑技术的建立与优化	10.27630/d.cnki.gznky.2021.000645
CRISPR/Cas植物基因组编辑技术及其在玉米中的应用	10.13523/j.cb.2111010
CRISPR/Cpf1技术编辑二倍体马铃薯基因组的研究
CRISPR/dCas9转录激活和抑制系统在小麦中的研究	10.27280/d.cnki.gsdsu.2021.001462
CRISPR/dCas系统介导的大豆靶向转录调控工具的开发与应用	10.27232/d.cnki.gnchu.2021.003678
CRISPR/LacCas9基因编辑系统在甘蓝和烟草中的初步研究	10.27684/d.cnki.gxndx.2022.001530
CRISPR-Cas9基因编辑技术在特种药材中的研究与应用
CRISPR-Cas9介导的玉米基因组定点编辑研究
CRISPR-Cas9系统对亚麻FAD2基因定点编辑及功能分析
CRISPR-Cas9系统敲除亚麻FAD2基因表达载体的构建	10.13271/j.mpb.017.002185
CRISPR-Cas系统在基因编辑水稻和玉米中的效应分析	10.27630/d.cnki.gznky.2022.000081
CRISPR基因编辑结果分析系统及水稻种子发育相关基因数据库	10.27441/d.cnki.gyzdu.2023.000850
CRISPR文库筛选方法研究与水稻抗除草剂种质资源创新	10.26919/d.cnki.gannu.2022.000008
DEP1、Gn1a和qSW5组合应用调控水稻穗部性状
Develop multi-gene editing and functional nucleotide substitution technology for crop improvement
Developing superior alleles of yield genes in rice by artificial mutagenesis using the CRISPR/Cas9 system
Development of japonica photo-sensitive genic male sterile rice lines by editing Carbon Starved Anther using CRISPR/Cas9
Development of sorghum mutants with improved in vitro protein digestibility by CRISPR/Cas9 editing of kafirin genes
Effects of GS3 and GL3.1 for Grain Size Editing by CRISPR/Cas9 in Rice
Effects of GS-3 and GL3.1 for Grain Size Editing by CRISPR/Cas9 in Rice
Efficiency and Inheritance of Targeted Mutagenesis in Maize Using CRISPR-Cas9
Efficient CRISPR/Cas9-mediated genome editing in sheepgrass(Leymus chinensis)
Efficient targeted mutagenesis in soybean by TALENs and CRISPR/Cas9
Erratum to: Rapid generation of genetic diversity by multiplex CRISPR/Cas9 genome editing in rice
Establishment of an efficient seed fluorescence reporter-assisted CRISPR/Cas9 gene editing in maize
FAD2 Gene Editing in Peanut Using CRISPR/Cas9
FAD2基因家族双价CRISPR载体的构建及功能评价	10.27163/d.cnki.gjlnu.2020.000158
FIP-gap基因影响树舌灵芝菌丝体生长及转录组分析	10.27327/d.cnki.gshnu.2023.000746
Functional Analysis of Rice Heterotrimeric G-Protein γ Subunits RGG1 and RGG2	10.26914/c.cnkihy.2016.001586
Functional characterization of pod shattering related genes in Brassica napus
Generation of inheritable and transgene clean targeted genome-modified rice in later generations using the CRISPR/Cas9 system
Generation of male-sterile soybean lines with the CRISPR/Cas9 system
Generation of marker-free transgenic rice using CRISPR/Cas9 system controlled by ?oral speci?c promoters
Generation of new glutinous rice by CRISPR/Cas_9-targeted mutagenesis of the Waxy gene in elite rice varieties
Generation of seed lipoxygenase-free soybean using CRISPR-Cas9
Genome editing in cotton:challenges and opportunities
Genome editing:Drawing a bright future for precision plant breeding
Genome-scale targeted mutagenesis of genes in rice using the CRISPR/Cas9 system
Genome-wide evaluation CRISPR off-target in cotton	10.26914/c.cnkihy.2019.016078
GhBIN2调控棉花株型发育机制的研究	10.27466/d.cnki.gzzdu.2021.001858
GhDREB1和GhNAC029在棉花低温响应中的作用及调控机制	10.27630/d.cnki.gznky.2023.000116
GhHHO2基因在棉花低氮胁迫反应中的作用	10.27684/d.cnki.gxndx.2020.004883
GhHMG1参与BR调节棉纤维伸长机制的研究	10.27630/d.cnki.gznky.2023.000673
GhNAC056调控氮转运蛋白相关基因参与棉花氮营养吸收过程	10.26914/c.cnkihy.2023.082450
GhNRT2.5基因在棉花低氮胁迫反应中的功能分析	10.27684/d.cnki.gxndx.2020.003647
GhWER在棉花纤维发育中的功能解析	10.27158/d.cnki.ghznu.2021.000219
GhZAT6的克隆及其抗盐机制解析	10.27466/d.cnki.gzzdu.2022.001264
GmCDPK SK5受胞内钙信号诱导参与种子活力形成的调控网络研究	10.27244/d.cnki.gnjnu.2021.001466
GmGASA6基因CRISPR-Cas9载体构建及大豆的遗传转化	10.16862/j.cnki.issn1674-3873.2021.01.019
GmHKT1基因在大豆耐盐性中的功能分析	10.27009/d.cnki.gdblu.2021.000431
GmLTP基因的功能分析与大豆核不育种质的创制	10.27630/d.cnki.gznky.2023.000138
GmLUX调控大豆生育期的分子功能验证
Gn1a基因靶向敲除对粳稻产量构成因素的影响	10.13836/j.jjau.2023002
GR9影响水稻愈伤分化的分子机制研究	10.27464/d.cnki.gzsfu.2023.000206
H3K4甲基转移酶SDG701调控水稻的生长发育
HD-Zip转录因子GmHdz4对大豆耐旱性影响的研究	10.27461/d.cnki.gzjdx.2020.001132
High-efficiency breeding of early-maturing rice cultivars via CRISPR/Cas9-mediated genome editing
High-Efficiency Reduction of Rice Amylose Content via CRISPR/Cas9-Mediated Base Editing
Highly efficient and heritable targeted mutagenesis in wheat via the Agrobacterium tumefaciens-mediated CRISPR/Cas9 system	10.26914/c.cnkihy.2019.021205
High-temperature stress suppresses allene oxide cyclase 2 and causes male sterility in cotton by disrupting jasmonic acid signaling
HSFA1家族基因在玉米热胁迫中的作用	10.27272/d.cnki.gshdu.2023.006842
IDA调控甘蓝型油菜中花器官脱落和角果开裂的功能研究	10.27170/d.cnki.gjsuu.2022.002135
Identification of a regulatory element responsible for salt induction of rice OsRAV2 through ex situ and in situ promoter analysis
Improvements of TKC Technology Accelerate Isolation of Transgene-Free CRISPR/Cas9-Edited Rice Plants
Increased Lateral Root Formation by CRISPR/Cas9-mediated Editing of Arginase Genes in Cotton	10.26914/c.cnkihy.2017.010395
Increasing yield potential through manipulating of an ARE1 ortholog related to nitrogen use efficiency in wheat by CRISPR/Cas9
Induction of Male Sterility by Targeted Mutation of the RFL Gene with Crispr/Cas9-mediated Genome Editing in Brassica Napus L	10.27158/d.cnki.ghznu.2021.000785
Intron-targeted gene insertion in rice using CRISPR/Cas9: A case study of the Pi-ta gene
Intron-targeted gene insertion in rice using CRISPR/Cas9:A case study of the Pi-ta gene	10.26914/c.cnkihy.2019.041039
Investigation of CRISPR/Cas9-induced SD1 rice mutants highlights the importance of molecular characterization in plant molecular breeding
IPA1调控水稻耐旱和氮代谢的机制研究	10.27019/d.cnki.gfjsu.2021.001967
JAGGED和ARP/KNOXI调控模块在蒺藜苜蓿复叶发育中的功能研究	10.27272/d.cnki.gshdu.2018.000111
K326高密度腺毛突变材料的筛选及分析	10.27117/d.cnki.ghenu.2019.000588
Karunarathne S ,Han Y ,Zhang X , et al
Knock-out Efficiency Analysis of Pi21 Gene in Rice using CRISPR/Cas9	1
Knock-out of TERMINAL FLOWER 1 Genes Promoted to Alter Flowering Time and Plant Architecture in Brassica Napus	10.27158/d.cnki.ghznu.2020.000400
KNR6调控玉米行粒数的分子机理研究	10.27158/d.cnki.ghznu.2021.000094
LAX1和FZP协同调控水稻小穗发育的机理研究	10.27158/d.cnki.ghznu.2018.000242
MADS-box蛋白MtSOC1调控蒺藜苜蓿生长发育的功能和机制研究	10.27135/d.cnki.ghudu.2022.000946
MfWAK和MsLRPK基因功能研究
miR160a通过靶基因GmARF16调控大豆耐盐的功能研究	10.27277/d.cnki.gsdnu.2023.001264
miR164在大豆盐胁迫应答中的功能研究	10.27232/d.cnki.gnchu.2021.001524
miR444f通过赤霉素调控水稻根系的发育	10.27280/d.cnki.gsdsu.2022.001859
Molecular mechanism study and overcome of rice hybrid male sterility using CRISPR/Cas9-based editing
MtCOMT基因克隆、CRISPR/Cas9载体构建及转化蒺藜苜蓿的研究	10.27064/d.cnki.ghasu.2020.000519
Multiplex CRISPR/Cas9-mediated knockout of soybean LNK2 advances flowering time
MYB转录因子调控3种地黄属植物花青素合成的分子机制研究	10.27117/d.cnki.ghenu.2022.000556
NtBRI1及相关基因在烟草花发育响应苗期低温诱导过程中的功能研究
NtCPS2基因编辑对烟草香气物质及萜类代谢的影响	10.27117/d.cnki.ghenu.2021.000367
NtCPS2基因对顺-冷杉醇与赤霉素合成代谢途径的影响
NtCycB2基因表达对烟草腺毛发生的影响	10.16472/j.chinatobacco.2018.348
NtHB6调控烤烟K326叶片氮素流向和早花表型的功能和机制研究	10.27684/d.cnki.gxndx.2020.004784
NtIRT1和NtCAL1基因在降低烟草镉含量中的研究与应用	10.27117/d.cnki.ghenu.2023.000724
NtJAZ1基因敲除对烤烟Y2001烟碱合成和腺毛发育的影响	10.16135/j.issn1002-0861.2022.0780
NtMYB68基因对烟草苗期紫黄质和脱落酸生物合成及烟株耐旱性的影响研究	10.16472/j.chinatobacco.2021.T0186
NtSPX4基因敲除对烟草苗期磷吸收和生长发育的影响研究	10.16472/j.chinatobacco.2021.T0152
OsARP1生长素抑制蛋白基因对水稻种子萌发和幼苗生长的影响	10.27232/d.cnki.gnchu.2019.001849
OsCDC48/48E介导水稻早衰致死的分子机理	10.27158/d.cnki.ghznu.2019.000074
OsCMT3a调控了水稻雄性生殖发育	10.13271/j.mpb.021.004270
OsCYP71D8L调控水稻株高和耐逆性的分子基础	10.27630/d.cnki.gznky.2021.000394
OsFBH4调控水稻开花期的分子机理	10.27327/d.cnki.gshnu.2022.000059
OsGA3ox通过合成不同活性GA调控水稻育性及株高	10.16288/j.yczz.23-058
OsGAS2基因对水稻花粉和结实率的影响	10.27232/d.cnki.gnchu.2021.002888
OsGLYI3参与水稻种子贮藏及非生物胁迫响应的功能研究	10.27136/d.cnki.ghunu.2022.000059
OsGRF1基因突变对水稻性状的影响及机制分析	10.27441/d.cnki.gyzdu.2020.000145
OsIPCS家族基因在水稻生长发育中的功能分析
OsJMJ718参与水稻抽穗期调控的功能研究	10.27136/d.cnki.ghunu.2022.000687
OsMADS18参与调控水稻生长发育的功能研究	10.27379/d.cnki.gwhdu.2019.000759
OsmicroRNA396ef在多个遗传背景下对水艺性状、氮使用效率和土壤微生物的影响	10.27280/d.cnki.gsdsu.2021.001949
OsMIR1423在调控水稻干旱胁迫响应中的功能分析	10.27005/d.cnki.gdzku.2022.004496
OsMKK1在水稻抗病过程中的功能研究	10.27244/d.cnki.gnjnu.2021.001589
OsNAC2d基因编辑水稻突变体的创建及其对干旱胁迫的响应
OsNIGT1基因的性状调控功能及在水稻耐低磷中的作用	10.27441/d.cnki.gyzdu.2021.001752
OsNramp5基因敲除对水稻产量的影响	10.19386/j.cnki.jxnyxb.2023.12.001
OsOFP29基因调控水稻株型和粒型的功能研究	10.27034/d.cnki.ggxiu.2023.002011
OsRac5在水稻生长发育中功能的初步鉴定	10.27118/d.cnki.ghesu.2019.000111
OsSEH1调控水稻苗期耐冷的分子机制	10.27327/d.cnki.gshnu.2023.000823
OsSP1基因编辑和过表达对水稻生长和干旱抗性的影响
OsTIFY1b基因在水稻冷适应中的功能研究	10.27047/d.cnki.ggudu.2020.001867
OsTIL1和OsCBP60调控水稻苗期耐冷性信号转导机制的研究	10.27158/d.cnki.ghznu.2022.000087
OsTIL1在水稻幼苗低温驯化和脂类代谢中的功能鉴定	10.27158/d.cnki.ghznu.2022.001353
OsTIL2在水稻耐热性与脂质代谢中的功能鉴定	10.27158/d.cnki.ghznu.2022.001195
OsVQ4基因对水稻粒重粒型的遗传控制作用	10.27630/d.cnki.gznky.2022.000071
OsWRKY28转录因子在水稻抗病信号转导中的作用	10.27464/d.cnki.gzsfu.2021.000119
PARMS在水稻基因编辑后代基因分型中的应用研究	10.14083/j.issn.1001-4942.2019.10.002
PL3基因编辑水稻编辑位点检测方法的研究
Plant Biotechnology Journal:云南院在烟草中首次实现长基因片段的无缝敲入
Prime editing技术在马铃薯抗病及抗除草剂方面的应用	10.27224/d.cnki.gnmdu.2023.001480
Progress of CRISPR/Cas9 technology in breeding of Brassica napus
qSW.C9调控油菜角果长度和种子重量的分子机制初探	10.27158/d.cnki.ghznu.2022.001426
Rapid Creation of New Photoperiod-/Thermo-Sensitive Genic Male-Sterile Rice Materials by CRISPR/Cas9 System
Rapid improvement of grain weight via highly efficient CRISPR/Cas9-mediated multiplex genome editing in rice
Reduction in cadmium accumulation in japonica rice grains by CRISPR/Cas9-mediated editing of OsNRAMP5
RID1调控水稻成花转化的糖代谢基础研究
Robust genome editing of CRISPR-Cas9 at NAG PAMs in rice
SD1基因的定向敲除提高水稻品种淮119的抗倒性和稻瘟病抗性
Some aspects of CRISPR/Cas9 applications in crop breeding:Cas9 specificity,sgRNA activity,and others
Soybean genetic transformation and its application to genomic analysis and molecular breeding	1
SS3a和SS3b基因共敲除创制高抗性淀粉水稻新种质	10.27441/d.cnki.gyzdu.2023.001257
TaLAX1基因提高小麦芽再生及遗传转化效率的研究	10.27277/d.cnki.gsdnu.2023.000008
TALENs与CRISPR/Cas9介导的大豆基因定点编辑及黄绿叶基因cd1的图位克隆和功能分析
TALE靶标基因与农作物广谱持久抗病育种	10.16183/j.cnki.jsjtu.2021.S1.035
TaNAC71在小麦钾高效利用中的作用机制研究	10.26914/c.cnkihy.2023.082525
Targeted Genome editing in maize Using CRISPR-Cas9	1
Targeted Multiple-gene Editing in Rice by Using CRISPR/Cas9 System	10.26914/c.cnkihy.2014.000702
Targeted mutagenesis of amino acid transporter genes for rice quality improvement using the CRISPR/Cas9 system
Targeted Mutagenesis of Cotton Arginase Gene Using a CRISPR-Cas9 System
TaRGGA基因编辑小麦的获得及鉴定分析	10.27277/d.cnki.gsdnu.2023.001384
TaTFL1-5调节小麦分蘖和穗发育的研究	10.27277/d.cnki.gsdnu.2023.000868
TrMAT1调节褪黑素合成增强白三叶抗旱的分子机制	10.27709/d.cnki.gccsf.2023.000201
tRNA-sgRNA/Cas9系统介导多年生黑麦草原生质体的基因编辑
uORF变异和表型组学助力作物智能设计育种	10.26914/c.cnkihy.2023.082343
WD40家族蛋白OsRBAP1在水稻生长发育中的功能研究	10.27047/d.cnki.ggudu.2021.003230
ZmMYBR31和ZmMYBR43对玉米PEPC基因表达的调控	10.27277/d.cnki.gsdnu.2020.000704
OsGT-4a基因在水稻盐胁迫应答中的功能和分子机制研究
靶向BnSVP的CRISPR/Cas9基因组编辑载体的构建
靶向测序基因型检测（GBTS）技术及其应用
靶向马铃薯StProDH1基因的CRISPR/Cas9 sgRNA表达载体构建	10.13271/j.mpb.017.000841
靶向水稻BADH2和Bel基因的CRISPR/Cas9修饰及遗传转化
靶向水稻BADH2和GL7NR基因的CRISPR/Cas9修饰及遗传分析
白菜、甘蓝和拟南芥SnRK家族蛋白激酶比较分析与功能研究	10.27409/d.cnki.gxbnu.2017.000271
百合单倍体育种策略及发展趋势	10.13592/j.cnki.ppj.2020.0005
爆裂玉米新组合评价指标体系的构建与爆裂性影响因子的研究	10.27332/d.cnki.gshzu.2021.000642
本氏烟草NbEHD1基因的生物信息学分析、CRISPR/Cas9载体构建及遗传转化
蓖麻miR396-GRF/GIF调控模块的鉴定及RcmiR396a基因编辑的初探	10.27009/d.cnki.gdblu.2021.000902
蓖麻PIP5K11基因在Lm型雌性系中的功能研究	10.27228/d.cnki.gnmmu.2023.000250
蓖麻RcCDPKs基因耐盐功能研究	10.27228/d.cnki.gnmmu.2023.000196
蓖麻RcUBCs基因耐盐功能研究	10.27228/d.cnki.gnmmu.2022.000326
蓖麻盐响应基因RcCMLs的功能分析	10.27228/d.cnki.gnmmu.2023.000197
编辑“耐热基因”让水稻不再怕热
编辑BnPPD基因提高甘蓝型油菜粒重的研究	10.26981/d.cnki.gjhsc.2022.000581
编辑烤烟多酚氧化酶基因NtPPO8后的效应分析	10.16472/j.chinatobacco.2021.T0249
编辑水稻中Waxy基因调节稻米品质的研究	10.27280/d.cnki.gsdsu.2021.000116
编码RNA结合蛋白基因ASL8的甲基化抑制水稻叶绿体发育	10.27312/d.cnki.gshsu.2017.000108
波棱瓜栽培现状及新技术应用	10.13313/j.issn.1673-4890.20200923002
补充还是后浪？走近发展中的新技术	10.28704/n.cnki.nshkj.2022.000738
不同Cas9启动子对大豆CRISPR/Cas9系统效率的作用分析	10.27122/d.cnki.ghlnu.2023.000163
不同产地黄花蒿转录组分析及CRISPR/Cas9在黄花蒿中的应用	10.27699/d.cnki.ghbmt.2020.000125
不同分蘖特性的水稻种质资源创建及其调控机制研究	10.27130/d.cnki.ghubu.2023.000176
不同水稻tms5突变位点对雄性不育起点温度的影响	10.19303/j.issn.1008-0384.2023.07.001
茶树CsHsf24基因在茶多酚合成中的功能分析	10.27047/d.cnki.ggudu.2022.002733
茶树咖啡碱合成酶CRISPR/Cas9基因组编辑载体的构建	10.13305/j.cnki.jts.2016.04.010
柴胡BcIAA13基因CRISPR/Cas9编辑体系及遗传转化体系的构建与优化	10.27415/d.cnki.gxngc.2022.001020
柴胡BcUGT3基因的遗传转化及CRISPR/Cas9技术在柴胡中的应用初探
产苦马豆素疯草内生真菌基因组分析及CRISPR-Cas9基因编辑技术建立的初步探究	10.27257/d.cnki.gnxhc.2023.001039
产量相关基因ZmAPO1-9转化玉米的研究	10.27163/d.cnki.gjlnu.2020.000308
超声辅助碱预处理促进水稻OsCESA9基因编辑突变体高效酶解产糖的研究	10.27158/d.cnki.ghznu.2022.000136
超甜玉米系与其野生型玉米系籽粒发育过程中糖分积累规律
除草剂抗性农作物育种研究进展	10.16035/j.issn.1001-7283.2017.02.001
传统育种进程缓慢?“一步法”杂交制种来了
传统育种与现代生物育种的法律法规比较分析	10.13271/j.mpb.021.006468
传统育种与现代生物育种的基因编辑技术与知识产权保护	10.13271/j.mpb.021.007056
从0到1：异源四倍体野生稻从头驯化创造全新作物	10.16288/j.yczz.21-056
从pomato切入，揭开舜丰生物产业化之路	10.28453/n.cnki.njnrb.2023.001065
从国家粮食安全角度探讨我国小麦育种发展趋势	10.15889/j.issn.1002-1302.2022.18.005
从头驯化：作物品种设计与培育的新方向	10.16288/j.yczz.23-194
大豆14-3-3家族基因GmSGF14H/GmSGF14I在结瘤中的功能研究	10.27158/d.cnki.ghznu.2019.001027
大豆BBX32基因生物信息学分析及基因编辑靶点设计
大豆BR相关基因的鉴定与利用	10.27010/d.cnki.gdbnu.2023.001070
大豆C2H2类转录因子GmRSD1/2调控结瘤的功能初探	10.27630/d.cnki.gznky.2022.000882
大豆DELLA基因单倍型与花期关联分析及基因编辑靶点鉴定	10.13430/j.cnki.jpgr.20211218001
大豆DGAT1/2基因表达分析和敲除靶点设计
大豆DNA去甲基化酶GmDMEs的功能解析	10.27009/d.cnki.gdblu.2020.000641
大豆E3泛素连接酶基因GmHOS1a和GmHOS1b生物信息学分析和敲除载体构建
大豆FT同源基因GmFT2a和GmFT5a在花期调控中的遗传效应研究
大豆FUL基因家族进化规律分析及基因编辑靶点鉴定	10.13430/j.cnki.jpgr.20201230001
大豆GmCLV1、GmCLV3基因在根瘤发育中的功能初探	10.27010/d.cnki.gdbnu.2021.000493
大豆GmDET1调控开花的分子机制研究	10.27244/d.cnki.gnjnu.2021.001574
大豆GmeIF2B基因的克隆及在干旱胁迫中的功能研究	10.27244/d.cnki.gnjnu.2020.002140
大豆GmFAD2基因家族鉴定及基于CRISPR/Cas9编辑载体的构建
大豆GmNHL1基因的克隆及对干旱、盐胁迫功能分析	10.27163/d.cnki.gjlnu.2023.000841
大豆GmnsLTP和GmMADS基因的克隆及功能分析	10.27163/d.cnki.gjlnu.2019.000294
大豆GmPAO1基因的克隆及耐盐性初步分析
大豆GmRGS1调控根瘤发育的分子机理及其应用研究	10.27277/d.cnki.gsdnu.2022.000972
大豆GmSg-5基因功能分析及大豆皂醇遗传分析	10.27285/d.cnki.gsxnu.2022.000852
大豆Gmsos1突变系的检测与耐盐性评价	10.27009/d.cnki.gdblu.2019.000389
大豆GmSPL3基因家族功能初探
大豆lncRNA77580耐盐功能验证及作用机理初步解析	10.27630/d.cnki.gznky.2022.000204
大豆LNKs家族基因调控开花的功能研究	10.27040/d.cnki.ggzdu.2021.000942
大豆MADS-box家族GmAP3基因在花发育中的功能分析	10.27163/d.cnki.gjlnu.2022.000167
大豆phyA下游基因预测和表达分析及敲除载体构建
大豆SEP4（SEPALLATA4）基因的功能研究	10.27040/d.cnki.ggzdu.2023.001457
大豆SOC1a和SOC1b基因调控开花的功能研究	10.27536/d.cnki.gccdy.2021.000007
大豆SpCas9和SaCas9基因编辑系统的改造与应用	10.27232/d.cnki.gnchu.2022.002335
大豆SVP同源基因的开花功能研究	10.27040/d.cnki.ggzdu.2023.000097
大豆T-DNA插入突变体侧翼序列鉴定及GmPTIP基因的功能研究	10.27018/d.cnki.gfjnu.2020.000666
大豆U6启动子(YT9)在CRISPR/Cas9基因组编辑体系中的功能分析	10.13271/j.mpb.021.001189
大豆U6启动子的筛选与高效基因编辑体系的建立	10.27009/d.cnki.gdblu.2021.000566
大豆U6启动子活性分析及其在基因编辑中的应用	10.27104/d.cnki.ghbjy.2019.000165
大豆丙氨酸氨基转移酶基因GmALAAT1的克隆及耐低氧功能鉴定
大豆产量及品质性状改良的分子遗传基础研究
大豆倒伏相关基因的挖掘及验证	10.27010/d.cnki.gdbnu.2023.000478
大豆多胺氧化酶基因GmPAO1的克隆及耐盐功能分析	10.27163/d.cnki.gjlnu.2022.000186
大豆多基因编辑表达载体的构建及应用
大豆多荚不育调控基因GmMPS1定位与克隆研究	10.27272/d.cnki.gshdu.2021.007216
大豆高通量多敲除CRISPR/Cas9群体构建及应用探索
大豆高油酸相关基因Gm15G117700基因的克隆及其功能分析	10.27163/d.cnki.gjlnu.2021.000273
大豆根瘤衰老相关半胱氨酸蛋白酶的分离和鉴定	10.27158/d.cnki.ghznu.2018.000149
大豆根系发育相关基因GmDWR1的功能研究	10.27244/d.cnki.gnjnu.2021.002098
大豆光周期开花控制基因GmELF4的克隆及功能验证
大豆花药开裂相关候选基因GmMYB181和GmDAD1的克隆及功能研究	10.27244/d.cnki.gnjnu.2021.001851
大豆花药特异小G蛋白GmARFA1的功能研究	10.27040/d.cnki.ggzdu.2022.000498
大豆基因编辑随机敲除突变体创制与特性初步鉴定	10.27244/d.cnki.gnjnu.2021.001525
大豆结瘤数目相关基因GmNN01功能的初步验证	10.27244/d.cnki.gnjnu.2021.002226
大豆开花调控基因HUA2的克隆和功能分析	10.27025/d.cnki.ggsnu.2023.000389
大豆开花基因Tof21的克隆及功能研究	10.27040/d.cnki.ggzdu.2023.001070
大豆抗虫相关基因GmERF54及野生大豆抗虫位点qWS11候选基因的功能鉴定	10.27244/d.cnki.gnjnu.2020.002153
大豆抗逆草甘膦GmEPSPS2及其突变基因的功能鉴定与基因编辑研究	10.27163/d.cnki.gjlnu.2021.000328
大豆两个株型调控基因的挖掘和功能研究	10.27244/d.cnki.gnjnu.2020.000126
大豆卵细胞特异表达CRISPR/Cas9基因编辑体系的开发与应用	10.27630/d.cnki.gznky.2021.000028
大豆曲茎和蔓生性基因定位与功能研究	10.27244/d.cnki.gnjnu.2020.002387
大豆若干驯化相关基因在响应非生物胁迫中的可能作用	10.27232/d.cnki.gnchu.2019.000817
大豆生物钟基因GmLNK1/2、GmRVE4/8和GmTOC1 CRISPR/Cas9组织表达分析及敲除靶点的鉴定
大豆天隆一号突变体库及CRISPR/Cas9技术平台的初步构建
大豆脱落酸受体GmPYLs家族基因编辑与功能分析	10.27009/d.cnki.gdblu.2021.000446
大豆细胞壁发育相关基因GmXTH18的鉴定及遗传转化	10.27010/d.cnki.gdbnu.2021.000369
大豆细胞核雄性不育基因MS6的功能验证及不育新种质创制	10.13430/j.cnki.jpgr.20221030001
大豆细菌性斑疹病菌株鉴定及抗病QTL定位研究	10.27244/d.cnki.gnjnu.2021.001280
大豆雄性不育基因的克隆及其功能研究
大豆遗传转化优良受体筛选与基因修饰种质创新研究	10.27244/d.cnki.gnjnu.2019.002342
大豆异黄酮含量及其对大豆花叶病毒病抗性效应的遗传解析	10.27244/d.cnki.gnjnu.2021.000068
大豆再生基因消减文库的构建、差异表达及功能分析
大豆长链非编码RNA lncRNA77580转基因材料的转录组分析	10.13430/j.cnki.jpgr.20211208002
大豆长童期种质筛选、转录组分析及CRISPR/Cas9介导的J基因突变体创制	10.27630/d.cnki.gznky.2021.000146
大豆质核互作雄性不育系NJCMS1A与其保持系间比较转录组学分析及育性相关基因的功能研究	10.27244/d.cnki.gnjnu.2021.001850
大豆子叶折叠突变体相关调控基因的功能研究及CRISPR/Cas9突变体库的构建	10.27244/d.cnki.gnjnu.2020.002084
大麦FASCIATED EAR基因调控花序发育的分子机制以及对产量性状的影响	10.27415/d.cnki.gxngc.2022.001139
大麦根部HvNramp5转录调控机制及镉胁迫表观调控网络研究	10.27461/d.cnki.gzjdx.2022.002333
大麦无筛选标记遗传转化体系的建立及Nud基因的编辑	10.26981/d.cnki.gjhsc.2020.000559
大麦籽粒β-葡聚糖含量的遗传调控解析	10.27461/d.cnki.gzjdx.2023.002179
大薯Da-dio5基因CRISPR敲除表达载体的构建	10.13271/j.mpb.018.006343
丹参SmbHLH92转录因子编码基因克隆、鉴定及转基因研究	10.27005/d.cnki.gdzku.2022.000909
丹参漆酶及菘蓝转录因子WRKY34的功能研究
丹参全基因组DNA甲基化谱及DNA甲基转移酶与去甲基化酶基因的系统分析
丹参酮生物合成途径相关CYP450基因的筛选及功能研究	10.27163/d.cnki.gjlnu.2019.000480
单倍体育种技术研究进展及其在苜蓿等豆科牧草中的应用
稻花香型高粱产品研究获进展
稻米品质遗传改良现状及展望	10.16772/j.cnki.1673-1409.2023.05.002
稻米品质育种现状及改良策略
稻田除草剂应用现状与抗除草剂水稻育种研究进展
稻香相关基因OsBADH2在“吉粳88”中的基因编辑研究	10.13560/j.cnki.biotech.bull.1985.2019-0740
地黄WRKY家族基因鉴定及其在调控毛蕊花糖苷合成中的功能研究	10.27117/d.cnki.ghenu.2021.000194
地黄苯乙醇苷成分生物合成的分子调控机制研究	10.27117/d.cnki.ghenu.2023.000158
地黄全长转录组、RgURT基因编辑和代谢组分析	10.27118/d.cnki.ghesu.2021.000551
地黄种质创新与品种选育研究进展	10.19540/j.cnki.cjcmm.20180820.012
低镉吸收水稻在嘉兴大田的种植表现	10.16178/j.issn.0528-9017.20190708
低积累水稻品种选
低羟基转基因蓖麻新品种的培育及蛋白分析	10.27359/d.cnki.gtqgu.2019.000680
低温应答类糖基转移酶基因(OsCUGT1)的克隆及突变体创建
第三代杂交水稻ptc1普通核不育系种子繁殖体系构建及应用	10.27136/d.cnki.ghunu.2020.000041
调控GhOKRA和GhPIN3基因创制陆地棉叶形新种质	10.27158/d.cnki.ghznu.2022.001938
调控水稻淀粉代谢及糖转运关键基因表达的效应研究	10.27441/d.cnki.gyzdu.2019.000996
调控水稻叶片瞬时淀粉代谢关键基因对种子相关性状的影响	10.27441/d.cnki.gyzdu.2021.000892
调控小麦种子休眠的关键基因鉴定与调控网络构建	10.27277/d.cnki.gsdnu.2020.001225
定向改良大麦耐逆性的遗传资源和基因编辑策略（英文）
东北超级粳稻背景下粒形基因的挖掘及其遗传改良	10.27327/d.cnki.gshnu.2023.000034
东北大豆迎来“好消息”
东北地理所等在利用基因编辑技术改良水稻品质方面取得进展
杜仲CRISPR/Cas9基因编辑系统的建立	10.13592/j.cnki.ppj.100706
对水稻BSR-D1、PI21和OSERF922基因编辑改良LK638S抗病性	10.27158/d.cnki.ghznu.2021.000608
对未来的观察
多倍体花生基因组结构变异及其同源基因表达模式研究	10.27018/d.cnki.gfjnu.2022.000295
多倍体作物CRISPR/Cas9基因编辑技术研究进展
多酚氧化酶基因NtPPOE差异表达的效应分析	10.13271/j.mpb.019.000724
多年生黑麦草LpCKX1基因CRISPR/Cas9靶向编辑载体的构建及遗传转化体系的建立	10.27437/d.cnki.gytdu.2020.000159
多年生黑麦草原生质体制备及瞬时表达体系的建立	10.13271/j.mpb.019.002941
多腺毛烟草K326品种基因编辑材料的创制与分析	10.16135/j.issn1002-0861.2019.0004
二倍体马铃薯StBRC1a功能缺失突变体的获得及其功能分析	10.16420/j.issn.0513-353x.2019-0275
二倍体马铃薯TCP转录因子StBRC1a与StBRC1b的克隆与功能分析	10.27244/d.cnki.gnjnu.2019.001257
二倍体马铃薯基因编辑载体快速验证体系的建立	10.16590/j.cnki.1001-4705.2019.10.029
二倍体马铃薯薯肉龙葵素的驯化与遗传研究
二倍体马铃薯遗传转化体系的建立及S-RNase基因编辑的研究
法律法规对生物育种产业的影响与应对策略	10.13271/j.mpb.021.007123
非基因型依赖的棉花基因编辑系统的创建	10.27158/d.cnki.ghznu.2023.001164
非转基因抗除草剂作物的获得方法研究	10.19345/j.cnki.1674-7909.2018.13.048
分子设计育种在棉花中的应用进展与展望
分子植物育种助推南繁种业转型升级
粉葛代谢产物积累的组学解析及栽培条件的研究	10.27379/d.cnki.gwhdu.2021.000131
封面说明
茯苓CRISPR/Cas9基因编辑系统初探及基于PcTor1的种质创制	10.27158/d.cnki.ghznu.2023.000550
富含赖氨酸、蛋氨酸的小麦新种质创制	10.26914/c.cnkihy.2023.082521
钙调蛋白基因GhCaM7在棉花抗黄萎病中的功能及分子调控机制研究	10.27332/d.cnki.gshzu.2022.001365
钙调磷酸酶响应锌指蛋白CRZ1在灵芝酸生物合成中的作用	10.27307/d.cnki.gsjtu.2020.002285
甘草COMT、CRTZ和F3&39;H基因对甘草酸生物合成的影响研究
甘草DXS基因过表达及表达沉默对甘草酸生物合成的影响研究	10.16438/j.0513-4870.2021-0225
甘蓝型油菜7365恢复基因BnaMs3作用机理研究
甘蓝型油菜BnaA06.mTERF1基因的进化分析及功能鉴定	10.26981/d.cnki.gjhsc.2020.000435
甘蓝型油菜BnaA3.FLC.a功能初步解析以及BnaFRI家族突变体的创建	10.27158/d.cnki.ghznu.2019.001048
甘蓝型油菜BnaABCG14.A09基因的克隆及其在耐盐胁迫中的功能研究	10.27170/d.cnki.gjsuu.2022.000673
甘蓝型油菜BnaABI4基因CRISPR/Cas9编辑载体的构建及甘蓝型油菜转化	10.13271/j.mpb.018.001144
甘蓝型油菜BnaFZP和BnaGPA1基因的定点编辑及其功能的初步解析	10.27158/d.cnki.ghznu.2021.001198
甘蓝型油菜BnaGTR基因CRISPR/Cas9敲除载体的构建及基因编辑分析	10.13271/j.mpb.020.006732
甘蓝型油菜BnaLCR23基因CRISPR-Cas9表达载体的构建及遗传转化	10.13271/j.mpb.015.003024
甘蓝型油菜BnaLCR78基因的初步研究	10.27136/d.cnki.ghunu.2019.000527
甘蓝型油菜BnaLPAT2基因功能研究	10.27136/d.cnki.ghunu.2022.001166
甘蓝型油菜BnaMYB311调控侧根起始的分子机理	10.27684/d.cnki.gxndx.2022.004562
甘蓝型油菜BnAPX1基因克隆及功能分析	10.27136/d.cnki.ghunu.2022.001147
甘蓝型油菜BnaSDG8基因CRISPR/Cas9敲除载体的构建及功能探究	10.13331/j.cnki.jhau.2018.04.002
甘蓝型油菜BnaTT8基因突变体的创建及功能研究	10.27158/d.cnki.ghznu.2021.000035
甘蓝型油菜BnBBX22.A07基因耐盐功能解析	10.27409/d.cnki.gxbnu.2023.000220
甘蓝型油菜BnFAD2基因的生物信息学分析	10.14088/j.cnki.issn0439-8114.2021.11.029
甘蓝型油菜BnLPI.C07基因的克隆与功能研究	10.27458/d.cnki.gynyu.2023.000744
甘蓝型油菜BnTFL1基因克隆及其功能分析	10.27170/d.cnki.gjsuu.2020.002450
甘蓝型油菜BnTT12基因编辑及黄白花位点的定位	10.27244/d.cnki.gnjnu.2020.002681
甘蓝型油菜BnTT8基因组编辑载体的构建及其遗传转化	10.26981/d.cnki.gjhsc.2021.000372
甘蓝型油菜BREVIPEDICELLUS基因调控株型的功能研究	10.27170/d.cnki.gjsuu.2022.002698
甘蓝型油菜CRISPR/Cas9编辑体系的构建及其对BnSVP的编辑效果
甘蓝型油菜ERECTA家族基因的功能鉴定及紧凑株型材料的创建	10.27158/d.cnki.ghznu.2022.001497
甘蓝型油菜PGL3基因在籽粒油份积累中的作用	10.27158/d.cnki.ghznu.2023.001783
甘蓝型油菜pol TCMS温度感受器基因突变体的创制	10.27158/d.cnki.ghznu.2023.000866
甘蓝型油菜波里马细胞质雄性不育及育性恢复机理研究	10.27158/d.cnki.ghznu.2021.000166
甘蓝型油菜橙花基因的克隆与功能研究	10.27158/d.cnki.ghznu.2020.001240
甘蓝型油菜分枝数目基因BnaBOI的功能验证	10.27684/d.cnki.gxndx.2020.005225
甘蓝型油菜和甘蓝CRISPR/Cas9编辑效果的快速检测
甘蓝型油菜角果发育和种子大小相关基因CRISPR/Cas9突变体库的创建	10.27158/d.cnki.ghznu.2023.000614
甘蓝型油菜角果抗裂突变体的构建	10.27158/d.cnki.ghznu.2019.001042
甘蓝型油菜开花期候选基因BnaCOL9和BnaMYB109的功能验证	10.27158/d.cnki.ghznu.2023.000036
甘蓝型油菜开花期候选基因的转基因验证	10.27158/d.cnki.ghznu.2021.000457
甘蓝型油菜抗草甘膦基因遗传转化及抗性鉴定	10.27158/d.cnki.ghznu.2020.001081
甘蓝型油菜抗裂角突变体的创建及其形成机理的初步解析	10.27158/d.cnki.ghznu.2020.001122
甘蓝型油菜抗裂角突变体的评价和ABE单碱基编辑工具的建立	10.27158/d.cnki.ghznu.2023.000298
甘蓝型油菜抗裂角主效QTL目标基因克隆及分子机理解析	10.27630/d.cnki.gznky.2022.000929
甘蓝型油菜蜡质合成相关基因研究及叶绿体发育基因Bn	10.27158/d.cnki.ghznu.2020.001160
甘蓝型油菜粒重主效QTL qSW.C9精细定位及候选基因BnaC9.RINGb功能分析	10.27158/d.cnki.ghznu.2021.000188
甘蓝型油菜两个油脂合成基因的遗传转化	10.27244/d.cnki.gnjnu.2020.002100
甘蓝型油菜尿卟啉原Ⅲ合成酶基因BnHemd的克隆和功能分析	10.19802/j.issn.1007-9084.2019302
甘蓝型油菜天冬氨酸蛋白酶基因家族分析及BnAP29.C04调控自交不亲和的初步研究	10.27158/d.cnki.ghznu.2021.000777
甘蓝型油菜烷羟化酶基因BnMAH1-1、BnMAH1-2的克隆、表达分析与载体构建
甘蓝型油菜无限生长花序的形成机制	10.26914/c.cnkihy.2022.021370
甘蓝型油菜酰基辅酶A氧化酶BnACX的基因编辑对种子萌发和幼苗活力的影响	10.27327/d.cnki.gshnu.2020.000684
甘蓝型油菜叶绿素合成酶基因的定点编辑及AtHPT基因的种子特异性超量表达	10.27158/d.cnki.ghznu.2018.000163
甘蓝型油菜液泡铁转运蛋白BnVIT2参与铁耐受性的初步研究	10.27170/d.cnki.gjsuu.2020.002699
甘蓝型油菜种子萌发相关基因突变体的创建与初步功能分析	10.27158/d.cnki.ghznu.2022.001548
甘蓝型油菜转录因子NST3基因编辑和超表达载体构建
甘薯CRISPR/Cas9基因编辑系统的建立及miR2111调控甘薯块根中花青素积累的功能研究	10.27285/d.cnki.gsxnu.2020.000024
甘薯IbNAC87基因的克隆和功能研究	10.27285/d.cnki.gsxnu.2022.000954
甘薯miR2111、miR156及其靶基因的鉴定和功能研究	10.27285/d.cnki.gsxnu.2019.000419
甘薯类胡萝卜素裂解双加氧酶4(IbCCD4)在甘薯块根颜色积累及盐胁迫响应中的作用	10.26914/c.cnkihy.2023.082569
甘肃省,甘肃省农业科学院作物研究所,2021-12-01
甘蔗CRISPR/Cas9基因编辑技术的初步研究	10.27073/d.cnki.ghadu.2021.001410
甘蔗分蘖调控基因SoMADS57克隆与功能分析	10.27034/d.cnki.ggxiu.2023.002512
甘蔗基因工程的研究进展：探索转化和CRISPR技术的前沿突破	10.13417/j.gab.042.001275
甘蔗遗传改良中的基因工程：适用、成就、局限和展望
甘蔗遗传转化与基因编辑技术研究进展
甘蔗蔗糖转运蛋白ShSUT4互作蛋白的验证及分析	10.27158/d.cnki.ghznu.2023.001941
干涉和敲除陆地棉GhCENH3基因的表型鉴定和组织细胞学分析	10.27158/d.cnki.ghznu.2023.000616
高、矮秆蓖麻转录组分析及RcBKI1和RcGASA9基因的功能研究	10.27228/d.cnki.gnmmu.2020.000129
高等农林院校作物分子育种课程教学改革探析
高等真菌灵芝中CRISPR-Cas9基因中断技术的建立
高淀粉木薯块根蛋白质组及Me14-3-3蛋白质在淀粉积累中的表达研究	10.27073/d.cnki.ghadu.2020.001253
高分辨熔解曲线基因分型技术及其在水稻分子育种中的应用	10.13651/j.cnki.fjnykj.2019.10.014
高粱生物育种进展与展望
高温响应的水稻GRAS转录因子鉴定及功能研究	10.27441/d.cnki.gyzdu.2020.001011
高温胁迫下BrRAD51D调控白菜型油菜基因组稳定性的功能研究	10.27466/d.cnki.gzzdu.2022.002205
高温影响Wx等位基因表达的分子机制研究和育种设计	10.27441/d.cnki.gyzdu.2023.000714
高效GFPuv荧光筛选基因编辑载体的改造及其在马铃薯遗传转化中的应用
高效广适性水稻碱基编辑系统的开发及其应用	10.26914/c.cnkihy.2021.064008
高烟碱K326定向改良材料的创制与分析	10.16135/j.issn1002-0861.2021.0642
高烟碱种质资源筛选及烟碱调控候选基因功能研究	10.27630/d.cnki.gznky.2023.000758
高油酸低脂氧合酶(FAD-LOX)多基因编辑大豆优异种质创制
镉低积累水稻品种选育研究进展	10.13304/j.nykjdb.2021.0739
镉米解码
工程雌性不育恢复系的创制及在机械化制种中的应用	10.27135/d.cnki.ghudu.2022.000276
攻克关键技术确保育种安全
躬身阡陌只为稻菽千重	10.28273/n.cnki.ngmrb.2022.001635
谷子488A矮秆基因的定位及功能分析	10.27115/d.cnki.glygc.2022.000195
谷子白条纹叶突变基因SiWSL1的功能验证
谷子非编码RNA Seita.4G158100.1在淀粉合成过程中的调节作用	10.27010/d.cnki.gdbnu.2023.000967
谷子基因编辑体系的建立及香味基因SiBADH2突变体的获得	10.27630/d.cnki.gznky.2020.000822
谷子基于CRISPR/Cas9基因组编辑技术体系的建立	10.27284/d.cnki.gsxiu.2020.000370
谷子耐盐品种的筛选、鉴定及关键耐盐基因的挖掘	10.27312/d.cnki.gshsu.2022.001329
谷子硝酸盐转运蛋白基因SiNRT1.1Bs的功能研究	10.27285/d.cnki.gsxnu.2020.000765
关于长雄野生稻花药的初步研究	10.27177/d.cnki.gjxnu.2021.000326
广靶向CRISPR/Cas9变体基因组编辑工具的开发及稻米品质改良	10.27152/d.cnki.ghanu.2020.000123
贵州地方稻种&
果糖激酶类似蛋白1,2与硫氧还蛋白Z互作调控水稻叶绿体发育
海大麦基因组及其应用潜力研究	10.27461/d.cnki.gzjdx.2022.002367
海岛棉CRISPR/Cas9基因编辑技术体系的建立与优化研究	10.27431/d.cnki.gxnyu.2018.000071
海稻86芒基因GAD1-H的克隆及功能研究	10.27130/d.cnki.ghubu.2021.000485
含Pigm片段导入北方早粳引发超亲感光现象的遗传初探	10.27630/d.cnki.gznky.2023.000498
含有花青素标记的小麦TaMTL基因编辑突变体诱导的单倍体植株的快速可视化筛选技术	10.26914/c.cnkihy.2023.082437
旱稻矮化突变体的形成机理及基因功能研究	10.27107/d.cnki.ghbku.2021.000253
河北省棉花所棉花遗传转化探索与初效	10.26914/c.cnkihy.2019.108027
黑果枸杞枝刺发生相关基因的鉴定和功能分析	10.27327/d.cnki.gshnu.2023.000084
红麻miR394基因的克隆及CRISPR/Cas9载体构建
红麻蛋白乙酰化修饰调控细胞质雄性不育及相关功能研究	10.27034/d.cnki.ggxiu.2020.000968
红薯种植新技术	10.15904/j.cnki.hnny.2023.25.018
后基因组时代发展抗除草剂作物的机遇及挑战
胡麻LEA基因家族的鉴定及其在种子发育过程中的遗传效应	10.27630/d.cnki.gznky.2021.000355
胡麻异质性ACCase亚基基因的克隆、CRISPR/Cas9基因编辑技术体系的建立与功能表达研究	10.27025/d.cnki.ggsnu.2021.000081
胡培松院士团队利用基因编辑技术创制适合直播的水稻新种质
湖北地黄CRISPR/Cas9基因编辑体系的建立
湖北生物育种“根技术”撑起中国“种都”	10.28502/n.cnki.nkjrb.2021.003634
湖南稷子EfPDS基因CRISPR/Cas9靶向编辑载体构建及遗传转化体系建立	10.27257/d.cnki.gnxhc.2022.001235
花粉管通道和农杆菌介导的花生AhFatB基因编辑
花后干旱胁迫对啤用大麦品质的影响及其机理研究	10.27461/d.cnki.gzjdx.2021.001634
花生bHLH类转录因子基因AhHEGS1在种子萌发过程中的作用初探	10.27280/d.cnki.gsdsu.2020.002244
花生FAD2基因CRISPR/Cas9多靶点敲除载体构建	10.14083/j.issn.1001-4942.2019.09.008
花生XTHs基因在种子萌发过程中的作用	10.27280/d.cnki.gsdsu.2021.001563
花生高油酸性状遗传特征与表达调控网络研究	10.27117/d.cnki.ghenu.2020.000013
花生叶色突变体和AhPDS基因CRISPR-Cas9体系构建与遗传转化	10.27117/d.cnki.ghenu.2017.000011
花生种子大小相关基因及其定位研究	10.27280/d.cnki.gsdsu.2020.000629
花生籽仁不同发育时期蛋白质组学分析及CRISPR-Cas9表达载体的构建和转化	10.27117/d.cnki.ghenu.2016.000005
华中农大团队培育轻简品种助力玉米增密增产	10.28514/n.cnki.nkxsb.2023.002024
环境信号分子NO及其信号转导组分对马铃薯结薯调控的分子机制	10.27459/d.cnki.gynfc.2023.002140
环指E3泛素连接酶TaGW2L调控小麦抽穗时间的机制研究	10.27118/d.cnki.ghesu.2022.000420
黄曲霉诱导长春花干细胞萜类吲哚生物碱生物合成及其调控机理的研究	10.27167/d.cnki.gjinu.2018.000174
恢复系新恢1998的香味改良	10.26981/d.cnki.gjhsc.2023.001363
恢复系长恢70突变体的筛选与应用	10.26981/d.cnki.gjhsc.2023.000316
基因编辑：将基因生物学用于植物育种的工具（英文）
基因编辑GmMIR396以增大大豆的荚果和籽粒	10.27280/d.cnki.gsdsu.2022.002060
基因编辑OsCOMT和OsCAD2改良水稻木质纤维素特性与酶解产糖效率分子机理的研究	10.27158/d.cnki.ghznu.2021.001111
基因编辑TMS5培育新型温敏不育系
基因编辑创制小麦矮秆新材料	10.26914/c.cnkihy.2023.082298
基因编辑创制玉米母体孤雌生殖单倍体诱导系与高效双荧光蛋白单倍体鉴定体系构建
基因编辑基因Cas9背景表达玉米株系的筛选培育及玉米茎尖高通量转化辅助器材的设计与初步测试
基因编辑及全基因组选择技术在水稻育种中的应用展望	10.16819/j.1001-7216.2024.230503
基因编辑技术创制油菜新种质	10.26914/c.cnkihy.2023.082310
基因编辑技术的发展历程及其在农业作物育种上的应用
基因编辑技术的研究及在玉米中的应用	10.13597/j.cnki.maize.science.20180107
基因编辑技术改良玉米株型增加杂交种产量	10.13560/j.cnki.biotech.bull.1985.2023-0533
基因编辑技术及其水稻中的发展和应用
基因编辑技术及其在药用植物中的应用展望	10.13313/j.issn.1673-4890.20190903008
基因编辑技术及其在作物育种中的应用与安全管理	10.13304/j.nykjdb.2017.0802
基因编辑技术培养出自带“除草剂”基因水稻新种
基因编辑技术驱动的烟草基因功能研究及优异品系培育
基因编辑技术研究进展及其在苜蓿等豆科饲草作物中的应用	10.13345/j.cjb.170169
基因编辑技术研究进展及在水稻品质研究中的展望（英文）	10.16175/j.cnki.1009-4229.2017.12.012
基因编辑技术育种产业的发展与机遇
基因编辑技术在大豆基因功能鉴定及遗传改良上的应用
基因编辑技术在大豆种质资源研究中的利用	10.13430/j.cnki.jpgr.20191028004
基因编辑技术在黑果枸杞中的应用	10.27312/d.cnki.gshsu.2023.002173
基因编辑技术在人参中的应用展望	10.16720/j.cnki.tcyj.2020.03.015
基因编辑技术在水稻分子育种上的应用
基因编辑技术在水稻遗传改良中的应用进展	10.19415/j.cnki.1673-890x.2021.34.002
基因编辑技术在水稻育种中的应用
基因编辑技术在药用植物微生物领域中的研究与应用
基因编辑技术在油菜中的应用	10.13271/j.mpb.021.002253
基因编辑技术在植物育种中的应用
基因编辑快速改良玉米开花期研究
基因编辑茉莉酸信号途径基因OsbHLH010培育低镉水稻材料	10.27244/d.cnki.gnjnu.2020.002719
基因编辑实现矮败小麦育性完全恢复
基因编辑育种对县域农业经济发展的潜在提升作用	10.20028/j.zhnydk.2022.21.028
基因编辑在饲草育种中的应用与展望
基因编辑助大豆在南方丰产
基因技术精准培育“耐碱斗士”	10.28870/n.cnki.nxhmr.2023.006452
基因组编辑技术应用于作物遗传改良的进展与挑战
基因组编辑技术在大豆遗传改良中的应用
基因组编辑技术在水稻功能基因组和遗传改良中的应用	10.13376/j.cbls/2016161
基因组编辑技术在水稻育种中的应用进展	10.14069/j.cnki.32-1769/s.2021.05.001
基因组编辑技术在植物基因功能鉴定及作物育种中的应用	10.16288/j.yczz.15-327
基因组编辑技术在作物育种中的应用及监管现状
基因组测序为药物发现和合成提供潜在策略（英文）
基于BeYDV双生病毒系统及CRISPR-LbCpf1系统在棉花基因编辑中的应用	10.27158/d.cnki.ghznu.2021.000880
基于CRISPR/Cas9的RISBZ1与RPBF启动子编辑策略调控稻米品质	10.27441/d.cnki.gyzdu.2023.001610
基于CRISPR/Cas9的棉花GhbHLH71基因编辑突变体的分析
基于CRISPR/Cas9的水稻多基因编辑及其在育种中的应用
基于CRISPR/Cas9的玉米ZmJRG基因敲除及功能分析
基于CRISPR/Cas9方法构建‘沪农灵芝1号’基因编辑系统	10.16488/j.cnki.1005-9873.2023.02.002
基于CRISPR/Cas9基因编辑的高油酸大豆品系创制
基于CRISPR/Cas9基因编辑技术靶向敲除OsFAD2创制高油酸水稻突变体	10.16768/j.issn.1004-874X.2021.11.001
基于CRISPR/Cas9基因编辑技术的水稻定向改良研究进展	10.16768/j.issn.1004-874X.2022.09.012
基于CRISPR/Cas9基因编辑技术的水稻香味和糯性性状改良研究	10.27136/d.cnki.ghunu.2020.000945
基于CRISPR/Cas9基因编辑技术改良水稻直链淀粉含量的研究	10.27136/d.cnki.ghunu.2021.001242
基于CRISPR/Cas9基因编辑技术构建玉米靶向转录因子突变体库	10.27345/d.cnki.gsnyu.2019.001458
基于CRISPR/Cas9基因编辑系统的香稻丸株高改良
基于CRISPR/Cas9基因组编辑技术的大豆分子育种材料创制
基于CRISPR/Cas9技术创建甜菜BvCENH3基因突变体的研究
基于CRISPR/Cas9技术创制木薯MeSTP7和MeSTP15双基因突变体
基于CRISPR/Cas9技术创制耐盐香稻	10.16819/j.1001-7216.2023.220907
基于CRISPR/Cas9技术创制宜直播香型水稻	10.13271/j.mpb.021.006381
基于CRISPR/Cas9技术的含月季TCP9基因的载体构建及转化研究
基于CRISPR/Cas9技术的粳稻耐盐性以及产量性状改良	10.27010/d.cnki.gdbnu.2020.000113
基于CRISPR/Cas9技术的双sgRNA介导的灵芝基因缺失方法的建立	10.27200/d.cnki.gkmlu.2019.002093
基于CRISPR/Cas9技术的双sgRNA介导的灵芝基因缺失方法的建立	10.26914/c.cnkihy.2019.002003
基于CRISPR/Cas9技术的水稻miR1866突变体构建	10.13271/j.mpb.019.001902
基于CRISPR/Cas9技术的水稻OsARF12突变体的构建
基于CRISPR/Cas9技术的水稻OsD1基因的敲除及其功能初步探究
基于CRISPR/Cas9技术的水稻OsDUF1475突变体的创建与分析
基于CRISPR/Cas9技术的水稻U496A的编辑及其功能探究	10.27441/d.cnki.gyzdu.2023.002237
基于CRISPR/Cas9技术的水稻反光敏不育基因csa突变体的获得	10.16267/j.cnki.1005-3956.20180408.111
基于CRISPR/Cas9技术的水稻千粒重基因tgw6突变体的创建
基于CRISPR/Cas9技术的水稻温敏不育基因tms5突变体的构建	10.27135/d.cnki.ghudu.2020.000571
基于CRISPR/Cas9技术的水稻转录因子tify1a和tify1b突变体的创建与分析
基于CRISPR/Cas9技术的烟草CPS2基因敲除及功能分析	10.16135/j.issn1002-0861.2019.0175
基于CRISPR/Cas9技术的烟草NtDXR基因敲除及功能分析	10.16135/j.issn1002-0861.20160601
基于CRISPR/Cas9技术的烟草烟碱相关基因敲除及功能研究	10.13496/j.issn.1007-5119.2021.02.013
基于CRISPR/Cas9技术对水稻ALOG家族成员的基因敲除突变体的构建	10.13271/j.mpb.017.000834
基于CRISPR/Cas9技术对水稻细胞质分裂关键基因OsMAP65-3s的编辑
基于CRISPR/Cas9系统的OsbHLH116基因编辑及其脱靶效应分析	10.16819/j.1001-7216.2016.6024
基于CRISPR/Cas9系统的蒺藜苜蓿高效基因组编辑载体构建	10.13881/j.cnki.hljxmsy.2020.03.0091
基于CRISPR/Cas9系统的灵芝基因组编辑技术	10.26914/c.cnkihy.2023.031918
基于CRISPR/CAS9系统的水稻氮素吸收与利用机关基因敲除载体构建及遗传转化
基于CRISPR/Cas9系统的水稻光敏色素互作因子OsPIL15基因编辑
基于CRISPR/Cas9系统的水稻基因定点编辑与遗传转化技术的研究
基于CRISPR/Cas9系统的水稻品种穗颈长等性状的遗传改良	10.27152/d.cnki.ghanu.2019.001093
基于CRISPR/Cas9系统的水稻重要基因定点编辑技术研究
基于CRISPR/Cas9研究叶形相关基因NRL2对水稻抗旱性的影响	10.13271/j.mpb.016.007298
基于CRISPR/CasX介导的水稻基因组编辑技术的建立	10.13560/j.cnki.biotech.bull.1985.2023-0413
基于CRISPR/Cas系统的热带作物基因编辑研究进展
基于CRISPR/SpRY系统的水稻碱基编辑技术的优化与应用	10.27630/d.cnki.gznky.2021.000182
基于CRISPR-Cas12a系统的水稻品质基因OsGBSSⅠ启动子编辑	10.27005/d.cnki.gdzku.2021.001752
基于CRISPR-Cas9编辑技术对小麦C-Ph1基因的功能研究	10.27630/d.cnki.gznky.2021.000202
基于CRISPR-Cas9的丹参、黄瓜基因组编辑系统构建及评价	10.27005/d.cnki.gdzku.2022.002284
基于CRISPR-Cas9的玉米紧凑株型与甜糯复合型性状定向遗传改良	10.26919/d.cnki.gannu.2019.000711
基于CRISPR-Cas9基因编辑技术创制大豆gmnark超结瘤突变体
基于CRISPR-Cas9基因编辑技术的茶叶育种研究
基于CRISPR-Cas9技术的烟草CPS2基因的敲除及转录组分析	10.27117/d.cnki.ghenu.2019.000668
基于CRISPR-Cas的高效水稻基因组编辑系统构建及应用	10.27005/d.cnki.gdzku.2020.004111
基于CRISPR混合文库创建甘蓝型油菜SBP-BOX基因家族突变体库	10.27158/d.cnki.ghznu.2023.000965
基于E1基因表达调控的大豆生育期性状改良
基于ESI的全球作物生物育种领域研究前沿分析	10.15889/j.issn.1002-1302.2021.19.002
基于FOX Hunting System技术的油菜抗逆基因筛选及功能验证
基于GRF的海岛棉再生体系探究及陆地棉胚性细胞诱变创制耐盐植株的研究	10.27431/d.cnki.gxnyu.2023.000872
基于OsCENH3基因突变创制水稻单倍体诱导系的研究	10.27018/d.cnki.gfjnu.2020.000896
基于pLYCRISPR/Cas9-Mtdi载体系统的棉花多位点基因编辑研究
基于RNA-Seq和BSA-Seq的棉花缩节胺敏感基因的鉴定及功能研究	10.27332/d.cnki.gshzu.2022.000023
基于WDV病毒的水稻高通量基因组编辑体系	10.26914/c.cnkihy.2022.021270
基于磁性纳米载体的水稻性细胞基因组定向编辑技术研究	10.27152/d.cnki.ghanu.2020.000643
基于单细胞ATAC-seq技术的玉米花粉细胞核遗传重组的研究	10.27061/d.cnki.ghgdu.2020.000715
基于发根农杆菌的大豆CRISPR/Cas9系统靶点可行性的快速检测方法
基于高通量CRISPR/Cas9创制大豆结瘤固氮突变体	10.27018/d.cnki.gfjnu.2020.000247
基于广适应大豆品种中黄39的GmFT1a及GmFT4突变体创制	10.27064/d.cnki.ghasu.2022.000152
基于过量表达大豆GmTIP2;3基因和利用CRISPR/Cas9体系编辑腺体形成基因创制棉花新材料	10.27244/d.cnki.gnjnu.2020.000896
基于花粉管通道法的玉米骨干自交系ALS基因编辑技术研究
基于基因编辑的水稻抽穗期定向改良及广亲和材料创建
基于基因编辑及细胞工程技术的小麦新种质创制	10.27409/d.cnki.gxbnu.2023.000983
基于基因编辑技术创制高亚油酸水稻材料
基于基因编辑技术定向改良水稻香味和粒型性状	10.27034/d.cnki.ggxiu.2021.000097
基于基因过表达及基因沉默解析F5H基因对甘草酸生物合成的调控研究	10.16438/j.0513-4870.2021-0196
基于焦磷酸测序技术建立基因编辑水稻检测方法	10.19586/j.2095-2341.2020.0123
基于绿豆发状根的快速CRISPR/Cas9基因编辑方法	10.15889/j.issn.1002-1302.2023.10.006
基于棉花U6启动子的海岛棉CRISPR/Cas9基因组编辑体系的建立
基于内含子剪接的单转录单元CRISPR/Cas9基因编辑器在烟草和甘蓝中的初步研究	10.27684/d.cnki.gxndx.2023.001623
基于热处理CRISPR/Cas9马铃薯植株的基因编辑体系优化	10.16420/j.issn.0513-353x.2022-1168
基于水稻白化转绿突变体v14蛋白组学分析筛选验证水稻异养自养转换相关基因
基于同源重组的CRISPR精准基因编辑技术及其在农作物育种中的应用	10.16768/j.issn.1004-874X.2022.11.013
基于文献计量学的烟草基因组研究知识图谱分析	10.16472/j.chinatobacco.2021.T0140
基于细胞壁分析的水稻秸秆资源筛选与定向改良利用	10.27152/d.cnki.ghanu.2020.000978
基于新型CRISPR/Cas9克隆体系的水稻DWARF3基因的代谢组学功能研究	10.27073/d.cnki.ghadu.2020.001089
基于隐性核雄性不育系的杂交小麦制种技术研究进展、问题与展望
基于优化sgRNA系统提高海岛棉CRISPR/Cas9基因组编辑功效的研究
基于玉米CRISPR/Cas9报告系统靶向突变ZmCENH3及衍生品种鉴定方法研究	10.26919/d.cnki.gannu.2023.000011
基于原生质体的谷子CRISPR/Cas9基因编辑系统优化	10.15933/j.cnki.1004-3268.2022.01.005
基于专利数据挖掘的全球生物技术育种技术及产业竞争态势分析	10.27630/d.cnki.gznky.2020.000698
基于转录组分析对水稻卷叶发育的SRL1调控网络的研究	10.27034/d.cnki.ggxiu.2020.000346
基于紫花苜蓿组织培养技术的MsPALM1多叶性状基因编辑	10.27204/d.cnki.glzhu.2022.003958
基于组学评估基因编辑水稻的非预期效应研究	10.27846/d.cnki.gfysf.2022.000151
蒺藜苜蓿磷信号转录因子MtPHR1的功能研究	10.27409/d.cnki.gxbnu.2023.000102
加快基因编辑研发应用推动种业科技自立自强	10.28603/n.cnki.nnmrb.2022.000368
加快推进湖南省生物育种研究和产业化应用的建议	10.16267/j.cnki.1005-3956.20220308.121
加拿大科学家研发出高产矮株油菜
碱基编辑介导的内源基因定向进化技术	10.27630/d.cnki.gznky.2022.000541
金银花U6启动子的克隆及转录活性分析
近年我国水稻分子生物学研究进展
近年我国水稻遗传育种研究进展与展望
近现代中国水稻育种历程	10.15889/j.issn.1002-1302.2023.11.003
粳稻高效遗传转化体系鉴选及OsBADH2的基因编辑研究	10.27709/d.cnki.gccsf.2020.000133
精细调控Wx和SSII基因表达改良稻米蒸煮食味品质	10.27441/d.cnki.gyzdu.2020.002442
聚酮合成酶基因ZmPKSB和四酮α-吡喃酮还原酶基因ZmTKPR1调控玉米花药发育的机理研究	10.26945/d.cnki.gbjku.2023.000130
开发一个基于配子体致死机制的无外源基因残留的基因编辑系统	10.27158/d.cnki.ghznu.2018.000378
抗赤霉病和条锈病春小麦育种材料的回交转育及快速纯合	10.27257/d.cnki.gnxhc.2023.001811
抗除草剂水稻种质资源研究进展	10.16267/j.cnki.1005-3956.20180301.062
抗除草剂转基因大豆的研究进展
抗稻瘟病基因Pia-Pita-Pi3/5/i-Pigm聚合效应及育种应用研究	10.27441/d.cnki.gyzdu.2023.001124
抗嘧啶水杨酸类除草剂油菜抗性遗传与分子机制研究	10.27170/d.cnki.gjsuu.2022.002520
抗氧化褐变马铃薯育种材料高效创制及应用
烤烟品种豫烟11的叶面化学分子改良	10.27117/d.cnki.ghenu.2021.000620
科技动态
科技短波
科普中国
科学家构建大豆单碱基替换基因编辑技术体系
科学家在甘薯中利用CRISPR/Cas9基因编辑技术改良淀粉的品质
科研人员研发出杂交制种新技术
可变剪接对水稻移码突变的适应性影响	10.27235/d.cnki.gnjiu.2018.001074
控制水稻穗发育的MYB转录因子基因编辑与胞间移动分析	10.26981/d.cnki.gjhsc.2020.000097
苦荞米荞一号易脱壳性状的分子调控机制	10.27345/d.cnki.gsnyu.2019.001205
跨国种企作物育种专利布局及对我国的启示	10.13523/j.cb.2204013
跨物种挖掘主要农作物籽粒大小关键基因的研究	10.26919/d.cnki.gannu.2023.000786
类生长素运输蛋白OsPIN-LIKES2的功能研究	10.27630/d.cnki.gznky.2022.000725
藜麦MADS-box基因家族的鉴定与分析及发根农杆菌介导的根转化研究	10.27437/d.cnki.gytdu.2021.000322
藜麦不同U6启动子的克隆与功能分析及靶向CqASMT12基因CRISPR/Cas9编辑载体的构建	10.27437/d.cnki.gytdu.2020.000211
藜麦育种技术研究进展	10.19462/j.cnki.1671-895x.20191219.026
利用CAD1基因调控创造低酚棉材料
利用CRISPR /Cas9技术快速创制香型“秀水134”水稻
利用CRISPR/Cas 9基因编辑技术提高贵州禾产量研究	10.16590/j.cnki.1001-4705.2021.06.001
利用CRISPR/Cas9编辑水稻木质素单体合成途径基因
利用CRISPR/Cas9创建osarf7突变体及其农艺性状调查	10.16819/j.1001-7216.2022.210117
利用CRISPR/Cas9创造水稻Waxy基因等位突变体及其淀粉品质分析	10.27312/d.cnki.gshsu.2021.000491
利用CRISPR/Cas9创造早熟香味水稻
利用CRISPR/Cas9创制低酚棉新种质及调控棉酚生物合成转录因子的研究	10.27630/d.cnki.gznky.2023.000089
利用CRISPR/Cas9创制甘蓝型油菜紫黄质脱环氧化酶BnaVDE基因突变体	10.26919/d.cnki.gannu.2022.000111
利用CRISPR/Cas9定点编辑技术创建水稻长链基激酶突变体oslcbk1和oslcbk2	10.13271/j.mpb.018.006328
利用CRISPR/Cas9多基因编辑系统在水稻中快速引入遗传多样性
利用CRISPR/Cas9基因编辑技术靶向小麦MIR408基因	10.27010/d.cnki.gdbnu.2021.000375
利用CRISPR/Cas9基因编辑技术创建水稻OsPUX2突变体
利用CRISPR/Cas9基因编辑技术创造高油酸甘蓝型油菜新种质
利用CRISPR/Cas9基因编辑技术创造早熟香味水稻
利用CRISPR/Cas9基因编辑技术创制高抗性淀粉大麦
利用CRISPR/Cas9基因编辑技术创制高直链淀粉玉米新种质	10.27345/d.cnki.gsnyu.2022.000264
利用CRISPR/Cas9基因编辑技术创制高直链淀粉玉米新种质	10.26919/d.cnki.gannu.2022.000684
利用CRISPR/Cas9基因编辑技术创制水稻抽穗期突变体	10.27327/d.cnki.gshnu.2020.000411
利用CRISPR/Cas9基因编辑技术创制水稻光敏色素PHYB基因突变体	10.13271/j.mpb.016.007667
利用CRISPR/Cas9基因编辑技术创制水稻温敏不育系研究
利用CRISPR/CAS9基因编辑技术创制香型郑稻19新种质	10.16035/j.issn.1001-7283.2018.06.006
利用CRISPR/Cas9基因编辑技术调控水稻G蛋白γ亚基改良水稻产量和品质	10.27327/d.cnki.gshnu.2022.000088
利用CRISPR/Cas9基因编辑技术定点编辑水稻赤霉素2氧化酶基因OsGA2ox10	10.13271/j.mpb.018.006016
利用CRISPR/Cas9基因编辑技术定向改良水稻两个品质性状
利用CRISPR/Cas9基因编辑技术构建水稻OsABI5突变体	10.13271/j.mpb.021.003597
利用CRISPR/Cas9基因编辑技术构建水稻ospin9突变体
利用CRISPR/Cas9基因编辑技术构建水稻OsSLR1敲除突变体	10.13271/j.mpb.020.008122
利用CRISPR/Cas9基因编辑技术获得水稻GRAS家族转录因子G540突变体	10.13271/j.mpb.018.004637
利用CRISPR/Cas9基因编辑技术快速创制油菜抗裂果品系	10.27280/d.cnki.gsdsu.2021.001461
利用CRISPR/Cas9基因编辑技术敲除Chalk5后对水稻垩白的影响	10.26981/d.cnki.gjhsc.2023.001436
利用CRISPR/Cas9基因编辑技术敲除水稻NRR基因促进根系生长的研究	10.16267/j.cnki.1005-3956.20181224.339
利用CRISPR/Cas9基因编辑技术优化作物育种
利用CRISPR/Cas9基因编辑系统创制水稻温敏雄性核不育系	10.27034/d.cnki.ggxiu.2021.000225
利用CRISPR/Cas9基因编辑系统创制新型水稻温敏雄性核不育系	10.13271/j.mpb.021.001551
利用CRISPR/Cas9基因组编辑技术创造甘蓝型油菜脂肪酸变异新资源	10.27158/d.cnki.ghznu.2020.001108
利用CRISPR/Cas9基因组编辑技术定向降低水稻落粒性
利用CRISPR/Cas9技术靶向编辑水稻基因
利用CRISPR/Cas9技术靶向编辑玉米光周期敏感基因	10.27630/d.cnki.gznky.2019.000073
利用CRISPR/Cas9技术靶向编辑玉米光周期敏感基因ZmCCT10及ZmCCT9	10.26919/d.cnki.gannu.2022.000927
利用CRISPR/Cas9技术编辑AeOSC启动子定向调节龙牙楤木三萜皂苷代谢	10.27009/d.cnki.gdblu.2023.001017
利用CRISPR/Cas9技术编辑AFP1基因提高水稻耐逆性	10.16819/j.1001-7216.2021.0503
利用CRISPR/Cas9技术编辑BADH2-1/BADH2-2创制香米味道玉米新种质
利用CRISPR/Cas9技术编辑BADH2定向改良宁粳50号的香味
利用CRISPR/Cas9技术编辑Badh2基因改良粳稻香味
利用CRISPR/Cas9技术编辑DTH8基因改良水稻99-25的抽穗期
利用CRISPR/Cas9技术编辑GmBADH1基因改变大豆耐盐性
利用CRISPR/Cas9技术编辑OsRR22基因创制耐盐水稻种质资源	10.14083/j.issn.1001-4942.2023.02.004
利用CRISPR/Cas9技术编辑Pi21和D3基因改良水稻抗性和株型的研究	10.27345/d.cnki.gsnyu.2019.000791
利用CRISPR/Cas9技术编辑SD1及LARGE2基因创制老香禾新种质	10.27047/d.cnki.ggudu.2023.002993
利用CRISPR/Cas9技术编辑Wx基因5&39;UTR区降低水稻直链淀粉含量
利用CRISPR/Cas9技术编辑大麦乙酰辅酶A羧化酶(ACC1)基因
利用CRISPR/Cas9技术编辑淀粉合成基因Pullulan
利用CRISPR/Cas9技术编辑甘蓝型油菜富甘氨酸蛋白基因BnGRP1的初步研究	10.19802/j.issn.1007-9084.2021327
利用CRISPR/Cas9技术编辑甘蓝型油菜硫苷转运蛋白BnaGTRs基因的研究	10.27441/d.cnki.gyzdu.2022.000215
利用CRISPR/Cas9技术编辑谷蛋白合成基因适度调控稻米蛋白质含量	10.27441/d.cnki.gyzdu.2022.001129
利用CRISPR/Cas9技术编辑粳稻中淀粉分支酶SBE3基因的研究	10.27312/d.cnki.gshsu.2023.001265
利用CRISPR/Cas9技术编辑粒长基因GS3改善粳稻花时	10.16819/j.1001-7216.2018.7112
利用CRISPR/Cas9技术编辑粒长基因GS3改善粳稻开花时间
利用CRISPR/Cas9技术编辑马铃薯StCRK1/2基因体系的初步建立	10.27229/d.cnki.gnmnu.2020.000824
利用CRISPR/Cas9技术编辑水稻SD1基因改良环江香糯株高的研究	10.27034/d.cnki.ggxiu.2021.000417
利用CRISPR/Cas9技术编辑水稻产量和耐旱性相关基因及其突变体的转录组和蛋白质组学分析	10.27034/d.cnki.ggxiu.2021.000066
利用CRISPR/Cas9技术编辑水稻淀粉合成相关基因AGPS1的研究	10.27312/d.cnki.gshsu.2020.001291
利用CRISPR/Cas9技术编辑水稻负调控抗病基因OsEDR1及基因功能分析	10.19675/j.cnki.1006-687x.2019.05007
利用CRISPR/Cas9技术编辑水稻温敏不育基因TMS
利用CRISPR/CAS9技术编辑水稻香味基因Badh2	10.16819/j.1001-7216.2017.6098
利用CRISPR/Cas9技术编辑水稻植酸合成酶IPK1基因
利用CRISPR/Cas9技术编辑与油菜油酸含量和生育酚合成相关的关键基因	10.27630/d.cnki.gznky.2022.000671
利用CRISPR/Cas9技术编辑紫花苜蓿CCoAOMT及ALS基因的研究	10.27204/d.cnki.glzhu.2021.001134
利用CRISPR/Cas9技术初步解析水稻纤维素合酶（OsCESA4和OsCESA7）P-CR区的功能
利用CRISPR/Cas9技术创建OsCOL9水稻突变体
利用CRISPR/Cas9技术创建OsmTERF家族基因突变体	10.13271/j.mpb.018.006062
利用CRISPR/Cas9技术创建大豆种子高表达基因突变体库	10.27244/d.cnki.gnjnu.2021.001839
利用CRISPR/Cas9技术创建甘蓝型油菜MIKC~C型MADS-box基因的突变体库	10.27158/d.cnki.ghznu.2022.001307
利用CRISPR/CAS9技术创建甘蓝型油菜多室突变体
利用CRISPR/Cas9技术创建甘蓝型油菜染色体联会紊乱突变体	10.27158/d.cnki.ghznu.2019.000366
利用CRISPR/Cas9技术创制Rc基因恢复红稻	10.16819/j.1001-7216.2022.211205
利用CRISPR/Cas9技术创制抽穗期改良的水稻新种质	10.27170/d.cnki.gjsuu.2022.002528
利用CRISPR/Cas9技术创制大豆GmWRI1a基因突变体
利用CRISPR/Cas9技术创制大豆高油酸突变系
利用CRISPR/Cas9技术创制高效抗除草剂水稻	10.16819/j.1001-7216.2022.211004
利用CRISPR/Cas9技术创制高油酸甘蓝型油菜新种质	10.27136/d.cnki.ghunu.2020.000309
利用CRISPR/Cas9技术创制高油酸甘蓝型油菜新种质	10.13430/j.cnki.jpgr.20191211001
利用CRISPR/Cas9技术创制镉低积累水稻	10.27347/d.cnki.gssdu.2019.001303
利用CRISPR/Cas9技术创制镉低积累香型水稻	10.16267/j.cnki.1005-3956.20200914.293
利用CRISPR/Cas9技术创制广亲和水稻温敏雄性不育系	10.16819/j.1001-7216.2023.221006
利用CRISPR/Cas9技术创制粳型水稻温敏核不育系
利用CRISPR/Cas9技术创制糯稻新材料	10.19303/j.issn.1008-0384.2019.05.001
利用CRISPR/Cas9技术创制糯稻育种新材料及其遗传评价	10.27345/d.cnki.gsnyu.2018.000332
利用CRISPR/Cas9技术创制糯稻种质	10.14083/j.issn.1001-4942.2023.01.005
利用CRISPR/Cas9技术创制水稻低镉突变体的研究	10.27312/d.cnki.gshsu.2022.001899
利用CRISPR/Cas9技术创制水稻红褐色颖壳突变体	10.13271/j.mpb.020.004346
利用CRISPR/Cas9技术创制水稻落粒性基因qSH1突变体及突变特征分析
利用CRISPR/Cas9技术创制水稻苗期耐盐新种质	10.26914/c.cnkihy.2020.047941
利用CRISPR/Cas-9技术创制水稻温敏核不育系	10.19303/j.issn.1008-0384.2018.10.001
利用CRISPR/Cas9技术创制水稻中花11号dwarf1突变体	10.16768/j.issn.1004-874X.2022.11.012
利用CRISPR/Cas9技术创制香稻	10.13836/j.jjau.2021003
利用CRISPR/Cas9技术创制香米味道玉米新种质
利用CRISPR/Cas9技术创制香糯籼粳中间型广亲和恢复系
利用CRISPR/Cas9技术创制香糯型粳稻种质	10.19720/j.cnki.issn.1005-9369.2022.05.001
利用CRISPR/Cas9技术创制小麦多小穗新种质	10.26914/c.cnkihy.2017.004773
利用CRISPR/Cas9技术创制小麦耐低肥Taaap3突变体	10.15933/j.cnki.1004-3268.2023.11.004
利用CRISPR/Cas9技术创制育性、品质和抽穗期改良的水稻新种质	10.27441/d.cnki.gyzdu.2020.000966
利用CRISPR/Cas9技术创制早熟甘蓝型油菜材料	10.16036/j.issn.1000-2650.2021.06.004
利用CRISPR/Cas9技术定点编辑NtMYB4a基因及其响应低温胁迫的分子机制	10.27047/d.cnki.ggudu.2021.002912
利用CRISPR/CAS9技术定点编辑水稻花粉特异表达基因OsIPA	10.19303/j.issn.1008-0384.2017.011.001
利用CRISPR/Cas9技术定向编辑水稻nsLTPs家族基因OsLTPL166
利用CRISPR/Cas9技术定向编辑水稻OsIAA11
利用CRISPR/Cas9技术定向编辑水稻OsIQD1基因
利用CRISPR/Cas9技术定向突变水稻光温敏核不育基因PTGMS2-1的研究
利用CRISPR/Cas9技术对蒙古冰草落粒相关基因Sh1的编辑	10.13271/j.mpb.017.005021
利用CRISPR/Cas9技术对水稻OsPINs和OsARFs成员进行基因编辑的研究	10.27307/d.cnki.gsjtu.2017.001032
利用CRISPR/Cas9技术对水稻OsYUCCA成员进行基因编辑的研究	10.27307/d.cnki.gsjtu.2017.002663
利用CRISPR/Cas9技术对水稻香味品质进行遗传改良
利用CRISPR/Cas9技术对燕麦乙酰辅酶A羧化酶(ACCase)基因的编辑	10.13271/j.mpb.017.006356
利用CRISPR/CAS9技术对玉米中ZmNRPC1和ZmNRPC2基因的功能进行分析	10.27464/d.cnki.gzsfu.2020.000883
利用CRISPR/Cas9技术改良稻米外观和食味品质的研究	10.27441/d.cnki.gyzdu.2019.001330
利用CRISPR/Cas9技术改良三系杂交稻恢复系外观品质	10.16213/j.cnki.scjas.2023.9.002
利用CRISPR/Cas9技术改良水稻株高、抽穗期和品质相关性状的初步探讨
利用CRISPR/Cas9技术改良杂交水稻品质和育性及微效直链淀粉含量QTL的效应验证	10.27158/d.cnki.ghznu.2022.001021
利用CRISPR/Cas9技术高效创制长粒香型粳稻新种质	10.27010/d.cnki.gdbnu.2021.000390
利用CRISPR/Cas9技术高效创制长粒香型水稻	10.16819/j.1001-7216.2020.0104
利用CRISPR/Cas9技术构建大豆gmros1突变体及基因功能解析	10.27009/d.cnki.gdblu.2020.000492
利用CRISPR/Cas9技术构建小麦糯性基因Waxy突变体	10.27409/d.cnki.gxbnu.2020.001536
利用CRISPR/Cas9技术获得Osmads15和Osmyc2突变体的研究	10.27307/d.cnki.gsjtu.2017.001031
利用CRISPR/Cas9技术获得水稻恢复系Bsr-d1基因突变体	10.13271/j.mpb.018.005343
利用CRISPR/CAS9技术鉴定BRANCHED1和BRANCHED2基因参与调控油菜分枝的功能	10.27158/d.cnki.ghznu.2020.000645
利用CRISPR/Cas9技术培育新型两系不育系	10.27630/d.cnki.gznky.2022.000400
利用CRISPR/Cas9技术敲除GS3和GS9基因改良水稻粒型性状
利用CRISPR/Cas9技术敲除OsEIL1和OsEIL2基因改良水稻耐盐性
利用CRISPR/Cas9技术敲除甘蓝型油菜BnTT12基因
利用CRISPR/Cas9技术敲除水稻miRNA	10.27461/d.cnki.gzjdx.2018.000168
利用CRISPR/Cas9技术敲除水稻Pi21基因的效率分析	10.16819/j.1001-7216.2016.6009
利用CRISPR/Cas9技术敲除转基因水稻中的潮霉素标记基因	10.16213/j.cnki.scjas.2020.5.001
利用CRISPR/Cas9技术提高水稻维生素B6含量与耐盐性
利用CRISPR/Cas9技术突变BnaMPK6基因降低甘蓝型油菜的耐盐性
利用CRISPR/Cas9技术突变生长素输出载体OsPIN9提高水稻抗冷性的研究	10.27115/d.cnki.glygc.2022.000218
利用CRISPR/Cas9技术挖掘玉米核雄性不育基因及机理解析	10.26914/c.cnkihy.2023.082280
利用CRISPR/Cas9技术研究大豆抗大豆花叶病毒病基因GmRsc7-1的功能	10.27244/d.cnki.gnjnu.2021.000604
利用CRISPR/Cas9技术研究大豆生殖器官发育相关基因的功能	10.27244/d.cnki.gnjnu.2019.002313
利用CRISPR/cas9技术研究铁皮石斛Csl4基因的功能	10.13271/j.mpb.019.002596
利用CRISPR/Cas9技术研究玉米Zm FKF1在开花过程中的作用
利用CRISPR/Cas9鉴定玉米发育相关基因ZmCen	10.13523/j.cb.2008119
利用CRISPR/Cas9敲除NbLFY基因延迟本氏烟开花时间	10.13271/j.mpb.021.008101
利用CRISPR/Cas9敲除OsNramp5基因创制低镉籼稻	10.16819/j.1001-7216.2019.9026
利用CRISPR/Cas9敲除OsNramp5基因创制双季稻区低镉水稻品种	10.26914/c.cnkihy.2018.015488
利用CRISPR/Cas9敲除大麦靶基因	10.13605/j.cnki.52-1065/s.2020.02.018
利用CRISPR/Cas9双基因敲除系统初步解析大豆GmSnRK1.1和GmSnRK1.2对ABA及碱胁迫的响应	10.16288/j.yczz.17-424
利用CRISPR/Cas9探究水稻OsPIN5c基因功能
利用CRISPR/Cas9系统编辑水稻淀粉合成相关的SSIIIα与PPDK的定点突变研究
利用CRISPR/Cas9系统编辑水稻中谷蛋白基因GluA3的研究	10.27312/d.cnki.gshsu.2021.000771
利用CRISPR/Cas9系统创制低镉糯性育种材料	10.27345/d.cnki.gsnyu.2020.001436
利用CRISPR/Cas9系统创制新型糯大麦	10.27778/d.cnki.gqhzy.2021.000323
利用CRISPR/Cas9系统定向编辑氨基酸转运基因改良水稻品质	10.27441/d.cnki.gyzdu.2020.000984
利用CRISPR/Cas9系统定向编辑甘蓝型油菜BnaLCR78基因	10.13271/j.mpb.017.006673
利用CRISPR/Cas9系统定向编辑水稻SD1基因	10.16819/j.1001-7216.2018.7106
利用CRISPR/Cas9系统定向改良水稻粒长和穗粒数性状	10.16819/j.1001-7216.2017.7029
利用CRISPR/Cas9系统构建大豆GmDDM1突变体及功能解析	10.27009/d.cnki.gdblu.2019.000520
利用CRISPR/Cas9系统构建水稻OsSUTs基因敲除株系	10.13271/j.mpb.020.002286
利用CRISPR/CAS9系统鉴定油菜BnaEOD3/CYP78A6基因的功能	10.27158/d.cnki.ghznu.2020.000085
利用CRISPR/Cas9系统研究REVOLUTA参与烟草叶芽发育的调控	10.13560/j.cnki.biotech.bull.1985.2023-0364
利用CRISPR/Cas基因编辑技术创建香味玉米	10.27280/d.cnki.gsdsu.2021.000051
利用CRISPR/Cas技术编辑玉米D8基因创制矮化种质资源	10.27280/d.cnki.gsdsu.2021.001946
利用CRISPR/nCas9系统在水稻中实现基因定点替换	10.27466/d.cnki.gzzdu.2022.002806
利用CRISPR∕Cas9技术编辑水稻丙酮酸磷酸双激酶基因PPDK	10.15955/j.issn1000-3924.2021.03.01
利用CRISPR-Cas9基因编辑技术对CSSL37的YSA基因进行定点编辑	10.13271/j.mpb.016.001818
利用CRISPR-Cas9基因编辑技术获得水稻osarf8-1杂合突变体	10.13271/j.mpb.016.003931
利用CRISPR-Cas9基因编辑技术获得水稻OsMADS56基因突变体	10.13271/j.mpb.018.003571
利用CRISPR-Cas9基因组编辑技术定向敲除烟草eIF4E-6基因	10.13271/j.mpb.015.000538
利用CRISPR-Cas9技术编辑Badh2基因创制优质香型籼稻三系不育系
利用CRISPR-Cas9技术编辑TaMKP1基因创制小麦抗病材料	10.27684/d.cnki.gxndx.2023.001804
利用CRISPR-Cas9技术对甘蓝型油菜类胡萝卜素裂解双加氧酶4（BnaCCD4）基因进行定点编辑	10.27158/d.cnki.ghznu.2020.001096
利用CRISPR-Cas9技术制备水稻LOC＿Os01g07170突变体	10.13271/j.mpb.017.000827
利用CRISPR-Cas9系统高效创制水稻品系“17318”的OsGW2、OsGN1a基因定向突变体	10.16104/j.issn.1673-1891.2018.03.001
利用CRISPR-Cas9系统敲除一个水稻镁离子螯合酶基因	10.13271/j.mpb.017.005674
利用CRISPR技术对玉米CRY基因开展敲除和表达调控研究
利用CRISPR技术在水稻基因组安全港位点插入DNA片段	10.26914/c.cnkihy.2023.082282
利用CRISPR介导的基因编辑技术创制水稻优质抗病新种质	10.27630/d.cnki.gznky.2022.000101
利用OsMTL基因突变创制水稻单倍体的研究	10.27018/d.cnki.gfjnu.2020.000629
利用QTL-seq技术挖掘粳稻株高新基因及初步功能验证	10.27010/d.cnki.gdbnu.2023.000355
利用RNAi和Gene-Deletor技术创制抗褐化马铃薯新种质	10.27047/d.cnki.ggudu.2023.000877
利用SmPAL1基因调控丹参中丹酚酸合成
利用SpCas9变体拓宽大豆基因组编辑范围	10.27232/d.cnki.gnchu.2020.002534
利用TaLATE1基因创制小麦早花新种质	10.27277/d.cnki.gsdnu.2023.000872
利用TALEN技术编辑水稻光温敏核不育基因PMS3	10.19303/j.issn.1008-0384.2019.04.001
利用TaWOX5基因建立小麦近缘物种高效遗传转化体系的研究	10.26914/c.cnkihy.2023.082365
利用靶向基因插入技术标记水稻MPK5基因的研究	10.27158/d.cnki.ghznu.2021.001130
利用发根农杆菌体系检测大豆CRISPR/Cas9系统的靶点	10.19802/j.issn.1007-9084.2020337
利用改进的CRISPR/Cas9技术靶向突变三个水稻MAPK基因的研究
利用基因编辑创建甘蓝型油菜种子大小变异的新种质	10.27158/d.cnki.ghznu.2022.001707
利用基因编辑从头驯化半野生性耐盐稻	10.27152/d.cnki.ghanu.2020.001042
利用基因编辑的方法创制水稻单倍体诱导系
利用基因编辑技术靶向SSSⅡb基因改良稻米品质	10.27244/d.cnki.gnjnu.2020.000745
利用基因编辑技术创造棉花雄性核不育种质	10.27158/d.cnki.ghznu.2021.001179
利用基因编辑技术创制福香占糯稻新种质	10.13651/j.cnki.fjnykj.2023.10.006
利用基因编辑技术创制高抗性淀粉水稻新材料	10.27441/d.cnki.gyzdu.2022.002648
利用基因编辑技术创制优质粳稻新品系	10.27441/d.cnki.gyzdu.2021.001462
利用基因编辑技术创制玉米自交系新等位突变	10.14083/j.issn.1001-4942.2022.02.001
利用基因编辑技术创制长粒香型粳稻（英文）	10.16175/j.cnki.1009-4229.2022.02.001
利用基因编辑技术调控棉花根系发育
利用基因编辑技术对水稻品质和育性相关性状的遗传改良研究
利用基因编辑技术改良多年生稻品质性状	10.27456/d.cnki.gyndu.2020.001555
利用基因编辑技术改良甘蓝型油菜油脂品质	10.27158/d.cnki.ghznu.2022.000202
利用基因编辑技术改良水稻性状的研究进展与展望	10.19386/j.cnki.jxnyxb.2019.04.02
利用基因编辑技术改良水稻直链淀粉含量与香味	10.13271/j.mpb.018.000915
利用基因编辑技术构建水稻OsABI5突变体
利用基因编辑技术鉴定水稻OsTIR1/AFB家族基因的功能	10.27158/d.cnki.ghznu.2021.000828
利用基因编辑技术培育糯性水稻	10.13271/j.mpb.016.005608
利用基因编辑技术提高稻米γ-氨基丁酸含量	10.27244/d.cnki.gnjnu.2020.001307
利用基因编辑技术研究BnaFZP基因调控油菜分枝的功能
利用基因编辑技术研究BRANCHED1参与油菜分枝过程的调控	10.13560/j.cnki.biotech.bull.1985.2021-1344
利用基因编辑技术在水稻着丝粒区域创造重组	10.27441/d.cnki.gyzdu.2022.001829
利用基因组编辑技术创造甘蓝型油菜脂肪酸变异新资源	10.27158/d.cnki.ghznu.2020.001156
利用基因组编辑技术创造油菜脂肪酸变异新资源
利用基因组编辑技术创制水稻不育系材料
利用基因组编辑技术调控谷子SiFMBP基因表达的研究	10.27284/d.cnki.gsxiu.2021.001645
利用基因组编辑技术改良水稻穗粒数性状
利用碱基编辑创制水稻光温敏位点	10.27312/d.cnki.gshsu.2023.000748
利用连锁和关联分析剖析玉米茎秆细胞壁组分及消化性状的遗传基础
利用胚乳致死基因筛选不含转基因片段的基因编辑水稻	10.27158/d.cnki.ghznu.2018.000175
利用生物技术提振作物生产和应对气候变化——挑战与展望	10.16772/j.cnki.1673-1409.2023.05.004
利用体外靶点效率检测指导丹参SmPAL1基因的CRISPR/Cas9载体构建	10.19540/j.cnki.cjcmm.20180726.007
利用外源DGAT基因和编辑GoPGF基因创造棉花高油低酚种质
利用现代基因组编辑(CRISPR/Cas9)技术选育马铃薯低龙葵素、支链淀粉含量高和抗低温糖化新品种
利用植物色素调控元件辅助筛选不含转基因片段的基因编辑水稻	10.27158/d.cnki.ghznu.2020.001159
利用转基因技术和基因编辑技术改良小麦进展	10.13430/j.cnki.jpgr.20220809001
联合遗传定位和共表达分析挖掘油菜油脂基因	10.27684/d.cnki.gxndx.2021.004151
联合组学技术破解地黄指标成分毛蕊花糖苷生物合成分子机制研究
两个水稻胁迫相关锌指蛋白基因的功能研究	10.27244/d.cnki.gnjnu.2019.002282
磷转运蛋白TaPHT1;9介导小麦磷吸收利用的功能研究	10.27117/d.cnki.ghenu.2023.000669
刘耀光院士团队利用基因编辑新策略改良稻米品质
柳枝稷木质素基因F5H的高效编辑
陆地棉4-香豆酸辅酶A连接酶基因Gh4CL20/20A和Gh4CL7/25功能初步研究	10.27332/d.cnki.gshzu.2023.001388
陆地棉DMPs基因的克隆及功能初步研究	10.27466/d.cnki.gzzdu.2022.002834
陆地棉GhACS家族进化树分析及其中两个成员影响纤维发育的机制
陆地棉GhCRE1影响种子萌发初探
陆地棉GhFAR基因家族鉴定及GhFAR3.1和GhFAR2功能研究	10.27332/d.cnki.gshzu.2021.000553
陆地棉MFT-like亚家族基因的克隆与功能研究
陆地棉TRM基因家族单倍型分析及GhTRM32突变种质创制	10.27431/d.cnki.gxnyu.2023.000277
陆地棉类谷氧还蛋白基因家族鉴定及GhGRL26基因功能初步分析	10.27332/d.cnki.gshzu.2020.000969
罗汉果SgARF9基因克隆及其CRISPR/Cas9基因编辑载体构建
绿豆GR基因生物信息学分析及其CRISPR/Cas9重组载体的构建与转化
绿色棉纤维转录组分析及4CL基因家族的鉴定	10.27332/d.cnki.gshzu.2020.000010
马铃薯“费乌瑞它”愈伤组织诱导及分化技术
马铃薯CRISPR/Cas9编辑多酚氧化酶StuPPO9基因的初探	10.13592/j.cnki.ppj.200014
马铃薯分子育种技术应用研究	10.19462/j.cnki.1671-895x.2021.09.003
马铃薯龙葵素合成关键SSR2双重基因编辑载体的构建	10.13271/j.mpb.020.006024
马铃薯野生种SpSBP1基因的克隆及CRISPR/Cas9载体构建
马铃薯遗传转化及免疫相关基因StCAD7基因编辑载体的构建	10.27409/d.cnki.gxbnu.2021.001110
马铃薯育种技术的优化与新形势下的发展	10.19918/j.cnki.1672-3635.2023.03.009
马铃薯原生质体培养再生及利用CRISPR/Cas9瞬时转化的研究
马铃薯植株再生和遗传转化技术研究进展	10.20028/j.zhnydk.2023.09.004
蒙古冰草CRISPR/Cas9技术的建立及蒙古冰草落粒相关基因Sh1的编辑研究
咪唑啉酮与草甘膦除草剂抗性水稻种质创新研究	10.27136/d.cnki.ghunu.2021.000021
棉花CRISPR/Cas9基因编辑有效sgRNA高效筛选体系的研究
棉花CRISPR/Cas9基因编辑中靶向RNA筛选体系的优化研究	10.27431/d.cnki.gxnyu.2020.000515
棉花GhAGL16基因抗旱功能分析及敲除GhAGL16基因的高效sgRNA筛选研究	10.27431/d.cnki.gxnyu.2023.000788
棉花GhCIPK6的功能鉴定及其参与调控植物糖稳态的机制解析	10.27158/d.cnki.ghznu.2020.000023
棉花GhGIP1基因对盐胁迫响应调控机制的研究	10.27464/d.cnki.gzsfu.2023.001445
棉花GhMYB44, GhAP2和GhARC基因功能鉴定及CRISPR/Cas9全基因组脱靶分析	10.27158/d.cnki.ghznu.2019.000183
棉花GhPAO3基因的CRISPR/Cas9表达载体的构建
棉花GhPAO3基因抗旱功能初步分析
棉花P_4-ATPase在胚珠和纤维发育中的功能研究	10.27684/d.cnki.gxndx.2021.004545
棉花TUBs基因家族鉴定及其在纤维发育中的功能分析	10.27431/d.cnki.gxnyu.2023.000831
棉花U3和U6启动子在CRISPR/Cas9基因组编辑体系中的功能鉴定	10.27431/d.cnki.gxnyu.2018.000311
棉花U3和U6启动子在CRISPR/Cas9基因组编辑体系中的功能鉴定
棉花U6启动子克隆与功能分析及拟南芥GGB突变体的创制
棉花成花素GhFT及受体14-3-3蛋白家族调控开花的功能研究	10.27332/d.cnki.gshzu.2021.000006
棉花泛素结合酶基因GhUBC2L的功能验证及棉花CRISPR/Cas9系统的构建
棉花干旱响应基因GhNAC029的鉴定及功能验证	10.27109/d.cnki.ghbnu.2023.000256
棉花高效CRISPR/Cas9基因编辑体系的研究	10.27431/d.cnki.gxnyu.2021.000008
棉花和拟南芥Bsr-k1基因突变体的创制	10.27431/d.cnki.gxnyu.2022.000943
棉花红叶性状形成与调控的分子机制研究	10.27332/d.cnki.gshzu.2022.000005
棉花基因编辑及分子育种研究进展	10.26914/c.cnkihy.2020.047745
棉花减数分裂相关基因REC8的克隆与功能鉴定	10.27630/d.cnki.gznky.2023.000292
棉花碱基编辑系统的创建及在株型改良中的应用	10.27158/d.cnki.ghznu.2023.000119
棉花开花时间相关基因的挖掘与功能分析	10.27277/d.cnki.gsdnu.2020.000938
棉花类谷氧还蛋白基因GhGRL28和GhGRL29的功能分析	10.27332/d.cnki.gshzu.2023.001387
棉花内质网应激相关基因GhIRE1对盐胁迫响应研究	10.27158/d.cnki.ghznu.2020.000047
棉花茄尼基二磷酸合酶1（GhSPS1）和放氧增强子蛋白（GhPsbO）互作调控质体醌合成以淬灭单线态氧	10.27466/d.cnki.gzzdu.2022.001582
棉花纤维发育基因qFS10	10.27684/d.cnki.gxndx.2021.004889
棉花纤维发育相关E3泛素连接酶CRISPR/Cas9突变体库的创建	10.27158/d.cnki.ghznu.2022.001856
棉花纤维发育相关基因GhCLASP2和GhAlaRP功能研究
棉花纤维长度候选基因GhTPR功能验证及其共表达网络分析	10.27431/d.cnki.gxnyu.2023.000265
棉花腋芽原基分化命运遗传因子的鉴定与分析	10.27158/d.cnki.ghznu.2022.000044
棉花优质高产多抗育种分子基础	10.26914/c.cnkihy.2023.082274
棉花原生质体瞬时转化体系的建立与优化	10.27109/d.cnki.ghbnu.2023.000360
棉花中高效特异的CRISPR/Cas9系统的建立
棉纤维木脂素的分离鉴定及其合成相关基因GhPCBER的功能初步分析
苗期快速分选水稻人工无融合生殖克隆种子	10.16819/j.1001-7216.2022.220509
茉莉酸信号关键转录因子OsMYC2影响水稻愈伤诱导和分化的功能初探
木薯MeLOB36基因的CRISPR/Cas9基因编辑载体构建及验证	10.13271/j.mpb.021.003612
木薯MeSBE2基因的CRISPR/Cas9基因编辑载体构建及验证	10.13271/j.mpb.021.004287
木薯MeSSⅢ基因的CRISPR/Cas9基因编辑载体构建及验证	10.13271/j.mpb.018.005367
木薯MeSWEET10a基因启动子EBE区编辑载体的构建及验证
木薯MeSWEET10a基因启动子编辑研究	10.27073/d.cnki.ghadu.2021.001240
木薯MeVINV1基因的CRISPR/Cas9基因编辑载体构建及验证	10.13271/j.mpb.020.000371
木薯MeWRKY12基因的CRISPR/Cas9基因编辑载体的构建及验证	10.13271/j.mpb.020.001554
木薯MeWRKY12基因响应重金属镉和铅胁迫的初步研究	10.27073/d.cnki.ghadu.2021.001204
木薯MeXYLP1基因的CRISPR/Cas9基因编辑载体构建及验证
木薯V型几丁质酶MeCHITVb基因克隆及其表达载体构建	10.13271/j.mpb.019.007113
木薯V型几丁质酶MeCHITVb基因克隆及其功能验证	10.27073/d.cnki.ghadu.2021.001284
木薯淀粉合成酶MeSSⅢ基因的克隆及突变体创制	10.27073/d.cnki.ghadu.2020.001233
木薯硝态氮转运蛋白MeNRT2.1基因的克隆及功能的初步研究
木薯液泡转化酶基因MeVINV1的抗逆功能鉴定	10.27073/d.cnki.ghadu.2021.001162
苜蓿WOX13在根瘤发育中的功能研究	10.27312/d.cnki.gshsu.2021.001449
苜蓿中华根瘤菌中Ⅴ型CRISPR/Cas12k系统的构建与功能验证	10.27356/d.cnki.gtjdu.2021.003250
苜蓿中华根瘤菌中基因编辑方法的研究
耐冷候选基因OsRBCS3基因功能解析	10.27123/d.cnki.ghlju.2019.000114
耐盐胁迫相关离子转运蛋白与作物耐盐育种研究的进展（英文）
耐盐性不同水稻品种对盐胁迫响应的机制与调控	10.27441/d.cnki.gyzdu.2023.000113
南北柴胡代谢组和转录组比较及菘蓝CRISPR/Cas9基因编辑体系的构建	10.27648/d.cnki.gzxhu.2023.000793
拟南芥AtGCN1在内质网胁迫应答中的作用及玉米花粉转化方法的优化	10.27117/d.cnki.ghenu.2019.000673
拟南芥锰利用基因MDG10的鉴定和功能分析以及基于锰转运基因OsNRAMP5突变的低镉水稻创制	10.27244/d.cnki.gnjnu.2019.000255
一个新的编码水稻PHD锌指蛋白雄性不育基因MMS1的发现与功能解析
美国抗性淀粉小麦种质资源引进及优选利用
基于Cas9基因编辑技术创制香稻种质资源研究
宁夏农作物优新种质生物技术创新研究
农杆菌介导的小麦编辑技术体系研究
农科院研发出“一步法”杂交制种新技术
农科院研发基因编辑器升级版推进农作物分子精准育种改良
农业科技
农业生物技术为乡村振兴减负——以转基因棉花为例
农业生物育种技术的发展历程及产业化对策	10.19586/j.2095-2341.2021.0096
农业育种基因编辑竞争白热化
农作物单倍体诱导技术研究进展
农作物基因编辑科技研发及应用
农作物育种：“基因编辑”下的精准调控模式	10.28872/n.cnki.nxhrb.2022.001064
欧洲培育无麸转基因小麦
膨胀素基因在水稻巨胚性状形成中的作用研究	10.27312/d.cnki.gshsu.2017.000114
浅谈农作物育种的基本要点
浅析生物技术在作物育种中的应用
敲除OsNramp5基因创制低镉优质粳稻新材料的应用评价	10.16819/j.1001-7216.2023.220503
敲除TMS5基因获得温敏不育粳稻新材料	10.16819/j.1001-7216.2019.9035
敲除水稻和番茄中的NADPH氧化酶基因创建作物雄性不育系的研究	10.27280/d.cnki.gsdsu.2021.001950
青海省,中国科学院西北高原生物研究所,2020-12-11
全球基因编辑育种创新价值链现状与启示
全球玉米分子育种专利态势分析
缺失OSR结构域功能的GS3蛋白正向调控水稻籽粒大小	10.13430/j.cnki.jpgr.20230127001
让作物育种更精准高效	10.28655/n.cnki.nrmrb.2022.005318
热激蛋白基因NtHSP70-8在烟草温度胁迫中的功能分析	10.27117/d.cnki.ghenu.2022.000444
人参CAS基因CRISPR/Cas9载体的构建及初步转化	10.13271/j.mpb.019.002603
人工智能辅助育种	10.26914/c.cnkihy.2020.047814
忍冬U6启动子的克隆及功能验证	10.16438/j.0513-4870.2021-1454
日本首次收获室外转基因水稻
日本首次在室外开展基因编辑水稻田间试验
日本首次在野外试验田收获转基因水稻
溶血磷脂酸酰基转移酶2和5调控甘蓝型油菜种子油脂合成的功能研究	10.27157/d.cnki.ghzku.2021.002402
三个玉米百粒重候选基因基因编辑材料的创制	10.27158/d.cnki.ghznu.2022.001348
三种Mini-CRISPR系统在烟草及甘蓝中的研究及叶脉色素标记编辑系统的开发	10.27684/d.cnki.gxndx.2023.001372
山黧豆CASase基因DNA全长序列的扩增及CRISPR/Cas9敲除载体的构建	10.13207/j.cnki.jnwafu.2018.08.004
深耕祖国粮食产业破解种业基因密码——记上海交通大学农业与生物学院教授陆钰明
生物技术育种:不断追求速度与精度
生物技术在农作物改良与抗病虫害中的应用研究
生物技术在水稻育种中的应用初探	10.19904/j.cnki.cn14-1160/s.2022.09.012
生物技术在水稻育种中的应用研究	10.19904/j.cnki.cn14-1160/s.2023.19.011
生物技术在玉米育种中的应用	10.19904/j.cnki.cn14-1160/s.2023.21.007
生物育种对种业科技创新的影响
生物育种法规遵循度与执行效果评估方法研究	10.13271/j.mpb.022.000465
生物育种技术发展中的法律框架与策略探讨：保护与创新的平衡	10.13271/j.mpb.022.000144
生物育种技术与农村就业机会的关联分析	10.13271/j.mpb.022.001730
生物育种技术在传统种业转型中的创新应用路径	10.13271/j.mpb.021.006483
生物育种新技术作物的安全管理	10.19586/j.2095-2341.2021.0147
生物钟基因OsPRR37耐旱功能的研究及其编辑在水稻育种中的应用	10.27158/d.cnki.ghznu.2022.001446
省长“挂帅”，甘肃筑牢粮食安全的“金色堡垒”	10.28502/n.cnki.nkjrb.2022.001768
石蜘蛛、半夏中MFT基因遗传转化的研究	10.27047/d.cnki.ggudu.2021.000345
使不育小麦恢复育性，基因编辑技术助力品种培育
适用于大豆的CRISPR/Cas9体系的构建
数量遗传变异的基因组编辑与育种应用
水稻14个控制产量、株型和抽穗期基因的CRISPR/Cas9敲除系的构建	10.27312/d.cnki.gshsu.2020.001827
水稻3-磷脂酰肌醇激酶FAB1/PIKfyve基因家族的鉴定及功能分析	10.13271/j.mpb.019.007309
水稻ABC转运蛋白OsABCG36的耐镉分子机制研究	10.27034/d.cnki.ggxiu.2019.000015
水稻AGO1协调稻瘟病抗性和主要农艺性状的分子机制
水稻ALOG家族基因功能研究及G1L1参与水稻柱头发育的分子生物学机制
水稻Aux/IAA基因家族进化分析及OsIAA23基因功能的鉴定
水稻CCT家族基因的功能研究和Hd1的重新克隆
水稻CRISPR/Cas12a系统的优化及其介导的腺嘌呤碱基编辑器的建立	10.13560/j.cnki.biotech.bull.1985.2021-0231
水稻CRISPR/CAS9体系构建及OsPIDa基因功能研究
水稻CRISPR/Cpf1基因编辑系统的建立与优化	10.26919/d.cnki.gannu.2018.000065
水稻CRISPR-Cas9-UBA编辑系统构建及应用
水稻CRISPR-Cas基因组编辑新系统构建及应用	10.27005/d.cnki.gdzku.2021.000152
水稻CRISPR基因组编辑系统的拓展及优化
水稻CSC11介导干热风/干旱诱导的钙信号调控雄蕊发育
水稻DGD2基因CRISPR/Cas9突变体的构建及功能分析	10.27136/d.cnki.ghunu.2022.000809
水稻DNA解旋酶RecQ家族的功能探究	10.27312/d.cnki.gshsu.2022.001372
水稻Dynamin家族蛋白的功能初探	10.26919/d.cnki.gannu.2019.000228
水稻HCPs的鉴定及HXs在双受精过程中的功能研究	10.27379/d.cnki.gwhdu.2020.002621
水稻Hd2基因uORF的功能研究	10.27009/d.cnki.gdblu.2022.001178
水稻Hd3a及Waxy近端顺式调控区域的基因编辑	10.27312/d.cnki.gshsu.2021.000834
水稻HSTL基因在高温应答中的机制研究	10.27819/d.cnki.gzgjl.2022.000137
水稻ipa1-2D株型调控遗传解析及关键下游基因功能研究	10.27441/d.cnki.gyzdu.2022.000787
水稻JmjC基因家族进化分析及OsJMJ703基因的功能鉴定	10.27235/d.cnki.gnjiu.2021.002432
水稻LOC_Os10g05490位点冷胁迫条件下表达分析及CRISPR/Cas9定向编辑
水稻MAPK级联的功能和作用机制	10.13865/j.cnki.cjbmb.2021.03.1656
水稻Mre11基因的生物学功能研究	10.27379/d.cnki.gwhdu.2021.000396
水稻NPF家族基因OsNPF3	10.26914/c.cnkihy.2023.082474
水稻OsABCC9基因参与镉耐受和积累的功能研究	10.27034/d.cnki.ggxiu.2021.001431
水稻Osa-miR5485生物信息学分析及表达载体构建	10.13271/j.mpb.019.004994
水稻OsAQP基因在干旱响应和粒型控制中的功能鉴定	10.27118/d.cnki.ghesu.2022.000268
水稻OsCDF1基因突变效应及其基因组变异分析
水稻OsCKX4/5/9多基因编辑突变体的创制及分析	10.27005/d.cnki.gdzku.2021.003461
水稻OsDSK2a-1及其互作基因OsRH4、OsCHI的耐盐性研究	10.27136/d.cnki.ghunu.2022.001213
水稻OsDTH10基因CRISPR/Cas9编辑突变体的创建及功能分析
水稻OsDTH13基因编辑突变体的创制与分析	10.19638/j.issn1671-1114.20200305
水稻OsDUF393基因编辑突变体的创建
水稻OsFRK1与OsFRK2基因CRISPR敲除突变体的构建	10.13331/j.cnki.jhau.2020.06.007
水稻OsGNP1定向修饰突变体创制及分析
水稻OsGRAS39基因的表达特征及基于CRISPR/Cas9技术的突变体创建
水稻OsIAA20基因功能研究	10.27224/d.cnki.gnmdu.2023.000807
水稻OsLPRs突变体构建与根系低磷性状研究	10.27441/d.cnki.gyzdu.2019.000998
水稻OsMIR319定向敲除突变体创制及分析	10.27005/d.cnki.gdzku.2022.001979
水稻OsMIR393家族成员的定向编辑及功能分析	10.27005/d.cnki.gdzku.2021.001751
水稻OsMPK15基因编辑导致叶角减小的分子机制研究	10.27118/d.cnki.ghesu.2021.000215
水稻OsMY1基因的克隆及功能的初步鉴定
水稻OsNCED3基因功能的初步研究
水稻OsOFP14和OsOFP19基因的功能研究	10.27034/d.cnki.ggxiu.2023.000839
水稻OsOFP6和OsOFP24基因的功能研究	10.27034/d.cnki.ggxiu.2023.002499
水稻OsPDR10基因编辑及功能研究	10.27117/d.cnki.ghenu.2021.000785
水稻OsRBR2基因的表达与功能分析	10.27018/d.cnki.gfjnu.2015.000205
水稻OsRhoGAP2在种子萌发和叶片发育中的功能鉴定	10.27118/d.cnki.ghesu.2020.000134
水稻OsRhoGDI2基因的敲除及其功能鉴定	10.27118/d.cnki.ghesu.2020.000698
水稻OsRLCK91在籽粒发育和渗透胁迫响应中的功能分析	10.27152/d.cnki.ghanu.2020.001378
水稻OsSGL及其同源基因AtSGL调控植物生长发育和耐逆性的功能研究	10.27136/d.cnki.ghunu.2022.001348
水稻OsSPL10基因的功能分析	10.27018/d.cnki.gfjnu.2017.000106
水稻OsTOD1基因在生殖过程中的功能研究	10.27018/d.cnki.gfjnu.2018.000159
水稻PDR型转运蛋白功能的初步研究	10.27345/d.cnki.gsnyu.2019.001421
水稻PPR蛋白基因TCD34的克隆与功能分析	10.27312/d.cnki.gshsu.2020.001647
水稻PPR和SPL基因家族及OsSPL4基因的功能分析	10.27379/d.cnki.gwhdu.2019.001229
水稻RMV1同源基因的鉴定与突变分析	10.27461/d.cnki.gzjdx.2021.001904
水稻RPL1基因突变体微小RNA测序分析及OsRePRP基因的分子功能初探	10.27034/d.cnki.ggxiu.2023.002386
水稻RR家族基因SSRP的生物信息学分析及其耐盐性研究	10.27136/d.cnki.ghunu.2021.000701
水稻RWP-RK家族基因的过量表达及其对主要农艺性状的影响	10.27018/d.cnki.gfjnu.2020.000901
水稻SAUR23基因的生物信息学分析及其CRISPR/Cas9基因编辑载体的构建	10.13271/j.mpb.021.002110
水稻Sa座位控制反温敏不育机理的研究及应用
水稻SLG7基因变异对稻米品质影响研究	10.27441/d.cnki.gyzdu.2021.001509
水稻TFIIB家族OsBRP1转录因子的功能研究	10.27819/d.cnki.gzgjl.2022.000374
水稻Wx/GBSSI控制直链淀粉合成重要位点鉴定及新等位变异创制	10.27441/d.cnki.gyzdu.2021.001895
水稻YEATS结构域包含基因OsYAF9的克隆及材料创制	10.27327/d.cnki.gshnu.2019.000135
水稻矮化少分蘖基因D26的图位克隆及功能研究	10.27155/d.cnki.ghqiu.2019.000012
水稻靶标基因单碱基定向替换技术的建立
水稻斑点叶突变体M154的基因克隆	10.27630/d.cnki.gznky.2020.000289
水稻半矮秆基因SD16调控株高的分子机理研究
水稻包穗候选基因shpx及水稻锌指蛋白基因OsBBX24的功能研究
水稻胞质不育系L-orf290和L-orfH79育性稳定性及恢复的遗传分析
水稻成花素家族OsDTH11基因的CRISPR/Cas9编辑突变体的创制
水稻抽穗基因Hd1的CRISPR/Cas9载体构建及结果分析
水稻抽穗期基因Ehd1启动子编辑及其调控的下游基因筛选	10.27152/d.cnki.ghanu.2020.000900
水稻抽穗期基因Hd6(t)精细定位及克隆	10.27280/d.cnki.gsdsu.2019.000303
水稻抽穗期基因OsDof6功能的初步研究	10.16819/j.1001-7216.2020.0211
水稻抽穗期基因组合对产量相关性状的影响及其优化调控	10.27327/d.cnki.gshnu.2020.000035
水稻抽穗期相关基因OsDof6功能的初步研究	10.27136/d.cnki.ghunu.2020.000416
水稻抽穗期相关基因研究及优质水稻资源的创制	10.27424/d.cnki.gxmdu.2019.001340
水稻抽穗期新基因OsL1的功能研究	10.27136/d.cnki.ghunu.2021.000769
水稻臭氧胁迫响应基因的验证及分析	10.27209/d.cnki.glniu.2021.000566
水稻除草剂抗性基因OsHIS1的CRISPRi载体构建及其效果评价
水稻脆杆基因BCX的图位克隆和功能研究	10.27464/d.cnki.gzsfu.2023.002355
水稻蛋白激酶C基因的克隆与功能的研究	10.27135/d.cnki.ghudu.2022.000580
水稻调控丛枝菌根共生基因的筛选、敲除与表型鉴定	10.27235/d.cnki.gnjiu.2020.002917
水稻多胺氧化酶基因（OsPAO4）CRISPR/Cas9编辑突变体的创制	10.16768/j.issn.1004-874X.2023.03.001
水稻多胚基因CRISPR/Cas9基因编辑载体的构建	10.19415/j.cnki.1673-890x.2021.04.001
水稻垩白QTL的精细定位及支链淀粉酶相关基因对食味影响分析	10.27158/d.cnki.ghznu.2023.001931
水稻分蘖角调控基因E204的功能研究	10.27152/d.cnki.ghanu.2020.001352
水稻分蘖角度基因TAC8的功能分析	10.27136/d.cnki.ghunu.2020.001010
水稻分子设计育种启示：传统与现代相结合	10.16288/j.yczz.23-092
水稻分子育种研究进展
水稻腹白基因OsWB1的图位克隆与功能研究	10.27158/d.cnki.ghznu.2019.001033
水稻高温敏感叶片白化基因OsHCD1的图位克隆	10.27461/d.cnki.gzjdx.2023.002126
水稻镉运输基因OsLCT1和OsNramp5的特征与突变分析	10.27461/d.cnki.gzjdx.2019.001967
水稻工程温敏核雄性不育系的构建
水稻骨干亲本蜀恢527的遗传构成及产量相关性状的改良	10.27345/d.cnki.gsnyu.2016.000020
水稻灌浆过程中OsNAC020/026功能的初步研究	10.27244/d.cnki.gnjnu.2021.001410
水稻灌浆期耐热性关键候选基因的筛选及CRISPR载体构建
水稻光温敏不育系湘陵628S的开花期定向改良和粳型光温敏不育系创建	10.27158/d.cnki.ghznu.2019.000263
水稻果糖激酶家族基因的表达及功能初步分析	10.27232/d.cnki.gnchu.2020.002083
水稻过氧化氢酶CatC磷酸化状态调控水稻耐盐性的生化机制研究	10.27135/d.cnki.ghudu.2021.004737
水稻花粉小肽锌指蛋白基因OsFLZ13功能研究
水稻黄叶候选基因的功能研究
水稻基因RECQ4和FANCM编辑系的获得与鉴定	10.27441/d.cnki.gyzdu.2023.002242
水稻基因编辑技术体系建立及深海细菌醛脱氢酶的水稻转化研究
水稻基因编辑有了新方法,效率可达47%
水稻基因组结构变异介导的等位基因表达抑制及其杂种不育
水稻激酶OsSK41/OsGSK5通过影响OsEBP89和OsBP5之间的互作负调控胚乳中直链淀粉的合成	10.26914/c.cnkihy.2023.082512
水稻己糖激酶基因OsHXK6的CRISPR/Cas9载体构建	10.26914/c.cnkihy.2017.004800
水稻甲基转移酶家族成员OsMT1突变体的创建及功能分析	10.19638/j.issn1671-1114.20220309
水稻开花期基因RED1和抗病基因MIL1的功能研究	10.27327/d.cnki.gshnu.2023.000011
水稻抗褐斑病品种资源筛选及广谱持久抗稻瘟病基因pi21和bsr-d1编辑材料的创建	10.27441/d.cnki.gyzdu.2023.002449
水稻抗逆相关基因OsEBP89和OsRMT1功能研究	10.27158/d.cnki.ghznu.2020.000030
水稻可溶性淀粉合成酶不同突变组合创建与初步品质分析	10.27441/d.cnki.gyzdu.2021.000908
水稻空育131耐冷候选基因OsRBCS3的功能验证
水稻类成花素家族成员OsFTL5和OsFTL6双突变体的创建与分析	10.19638/j.issn1671-1114.20210210
水稻类受体蛋白激酶OsSRK调控重金属Cd胁迫应答的机制研究	10.27819/d.cnki.gzgjl.2021.000350
水稻类受体蛋白激酶RLK7的功能研究及其基因家族的特性分析	10.27327/d.cnki.gshnu.2023.000820
水稻理想株型定向突变体创制及分析
水稻粒形基因GS2.1的功能分析	10.27136/d.cnki.ghunu.2020.001048
水稻粒形突变体M102的鉴定及其基因克隆	10.27162/d.cnki.gjlin.2023.003901
水稻粒型基因GS10的功能分析及GS3和GL3	10.27158/d.cnki.ghznu.2020.001150
水稻粒型基因GS2.1的克隆与功能分析
水稻粒型基因OsRLG1的功能研究	10.27136/d.cnki.ghunu.2022.000006
水稻粒型基因克隆研究进展及育种应用展望	10.16819/j.1001-7216.2020.9135
水稻粒型相关基因的功能分析及框内突变创制优质资源策略的研究	10.27424/d.cnki.gxmdu.2019.001356
水稻粒长基因GL5的表达和功能分析	10.27018/d.cnki.gfjnu.2018.000515
水稻粒长基因的精细定位及其候选基因的功能研究	10.27152/d.cnki.ghanu.2020.001299
水稻粒重相关基因定点突变研究
水稻绿色生产技术研究进展	10.19462/j.cnki.1671-895x.2023.06.003
水稻苗期根系耐冷生理响应及转录组分析	10.27136/d.cnki.ghunu.2022.000081
水稻苗期耐冷相关基因OsCTS1.8的克隆与功能鉴定	10.27136/d.cnki.ghunu.2020.001049
水稻膜联蛋白基因OsAnn8干旱和低温条件下表达模式以及CRISPR/Cas9定点编辑
水稻目标株系的鉴定和转基因的删除
水稻耐铝候选基因生物学功能分析	10.27327/d.cnki.gshnu.2023.000129
水稻耐逆基因OsTCP家族及OsSRZ1基因的功能研究	10.27136/d.cnki.ghunu.2021.000665
水稻耐盐光身基因OsSPL10及其相关基因的功能分析	10.27018/d.cnki.gfjnu.2020.000784
水稻胚乳淀粉合成相关基因FLO2的图位克隆与功能分析	10.27630/d.cnki.gznky.2021.000906
水稻品质性状的自然变异与编辑创新	10.26914/c.cnkihy.2020.047773
水稻品种黄华占GW6a和GNP1的基因编辑对株高和产量的影响	10.27312/d.cnki.gshsu.2021.000901
水稻染色质重塑因子OsSWIB1的表达分析及其突变体的创建	10.19638/j.issn1671-1114.20230206
水稻生物育种研究进展
水稻生物质高效降解的结构因子与遗传特性解析以及纤维素的定向遗传改良	10.27158/d.cnki.ghznu.2020.000020
水稻生长素合成相关基因的功能研究	10.27158/d.cnki.ghznu.2018.000252
水稻穗发育关键基因的发掘及功能研究	10.27244/d.cnki.gnjnu.2021.000016
水稻穗发育基因APO2/RFL及其互作蛋白的功能分析	10.27244/d.cnki.gnjnu.2019.002211
水稻穗发育基因OsD1功能的初步分析	10.16267/j.cnki.1005-3956.20180201.044
水稻穗发育相关基因OsQ828的功能研究	10.27136/d.cnki.ghunu.2018.000019
水稻穗特异表达相关基因的编辑和干涉研究
水稻穗型调控位点qPL6与ipa1-2D互作机制及关键下游基因功能验证	10.27441/d.cnki.gyzdu.2022.000722
水稻所发现增加水稻穗粒数新途径
水稻糖苷水解酶基因OsINV3影响花粉育性的研究	10.16267/j.cnki.1005-3956.20230219.051
水稻突变体的创制、鉴定及应用	10.14088/j.cnki.issn0439-8114.2022.23.001
水稻突变体库创制及OsARP基因功能的初步研究	10.27717/d.cnki.gtjnx.2020.000035
水稻突变体库构建方法的新发展——CRISPR/Cas9系统	10.16872/j.cnki.1671-4652.2021.04.013
水稻外观品质基因LAC6和FN20遗传定位和功能研究	10.27441/d.cnki.gyzdu.2022.002687
水稻微效粒形QTL qGS1-35	10.26914/c.cnkihy.2020.047992
水稻微效粒形QTL qGS1-35.2的图位克隆	10.26914/c.cnkihy.2020.047992
水稻微效粒重QTL qTGW1.2b的图位克隆	10.26914/c.cnkihy.2020.047823
水稻稀穗突变体lax1抑制子的鉴定及功能分析	10.27158/d.cnki.ghznu.2023.000021
水稻细胞分裂素代谢相关基因调控序列的鉴定与功能研究	10.27630/d.cnki.gznky.2023.000463
水稻细胞分裂素氧化/脱氢酶（OsCKXs）基因家族成员定向突变体库构建及分析
水稻细胞分裂素氧化酶OsCKX11在分子育种中的应用探索	10.27464/d.cnki.gzsfu.2023.000514
水稻细胞分裂素氧化酶的表达特征和生物学功能初步研究
水稻籼粳亚种及种间杂交不育基因的分子研究进展	10.14188/j.ajsh.2022.03.005
水稻籼粳杂种不育性的遗传机理及杂种优势利用	10.16768/j.issn.1004-874X.2022.09.006
水稻锌指蛋白基因CRISPR/Cas9突变体的构建及突变分析
水稻新型育种技术研究现状与展望	10.13304/j.nykjdb.2021.0490
水稻雄性育性基因OsLAP6的克隆及功能研究
水稻野败型细胞质雄性不育恢复基因Rf4的分子机理研究
水稻叶绿体发育基因ASL4的功能研究及香糯水稻资源的创制	10.26919/d.cnki.gannu.2023.000010
水稻遗传育种相关生物信息数据库和工具的研究进展
水稻已糖激酶HXK9基因敲除对水稻种子萌发相关的生理机制研究	10.27461/d.cnki.gzjdx.2020.004018
水稻异三聚体G蛋白γ亚基RGG1和RGG2的功能分析
水稻油菜素甾醇合成酶基因CYP90A3和CYP90A4的功能研究	10.27244/d.cnki.gnjnu.2021.001499
水稻育种主要目标性状基因挖掘研究进展	10.16267/j.cnki.1005-3956.20220714.283
水稻愈伤分化基因GR9的功能研究	10.27464/d.cnki.gzsfu.2021.000485
水稻杂种不育研究进展和克服远源杂种育性障碍的技术方法
水稻早熟基因的挖掘及利用基因编辑技术调节抽穗期的研究	10.27244/d.cnki.gnjnu.2021.001617
水稻蔗糖转运蛋白OsSUT4参与蔗糖转运的功能研究	10.16819/j.1001-7216.2020.0316
水稻支链淀粉合成途径基因定向突变体创制及分析
水稻中2个小分子热激蛋白基因启动子的序列分析及功能鉴定
水稻中5个FT-Like家族成员的基因编辑突变体的创建与分析	10.19638/j.issn1671-1114.20220207
水稻中种子贮藏蛋白合成相关基因筛选及功能研究	10.27280/d.cnki.gsdsu.2023.000479
水稻种子耐贮性QTL qSS-9的克隆及功能分析	10.27244/d.cnki.gnjnu.2020.001934
水稻种子休眠调控与破除技术的发展	10.19704/j.cnki.xdnyyj.2022.05.046
水稻转录因子OsBBX4的功能研究	10.27461/d.cnki.gzjdx.2020.001068
水稻转录因子OsbHLH153及其同源因子功能的初步研究
水稻籽粒锌含量的全基因组关联分析及候选基因验证	10.27630/d.cnki.gznky.2021.000320
水稻自私基因控制杂种不育的分子遗传机制	10.26914/c.cnkihy.2020.047760
水稻组蛋白Kcr/Kbu修饰特征分析及HDACs相关基因功能研究	10.27441/d.cnki.gyzdu.2020.000201
四川省,四川农业大学,2021-01-15
四个水稻环状RNAs基因定向敲除突变体分析	10.27005/d.cnki.gdzku.2020.000665
四组分BSMV超表达系统在棉花基因功能快速分析中的应用	10.27466/d.cnki.gzzdu.2022.001736
饲草高粱木质素含量全基因组关联分析与基因挖掘	10.27285/d.cnki.gsxnu.2022.001060
饲草作物基础生物学与生物育种	10.16262/j.cnki.1000-8217.2023.04.007
饲用燕麦育种研究进展与展望
速递
探讨玉米抗旱性育种的方法及其对农业可持续性的影响	10.26914/c.cnkihy.2023.047500
糖基异构酶OsUGE3调节水稻细胞壁多糖代谢和耐盐性的机制研究	10.27327/d.cnki.gshnu.2022.000148
糖基转移酶基因OsCUGT1在水稻生长发育中的功能研究	10.27047/d.cnki.ggudu.2023.002346
特用玉米分子育种研究进展与展望	10.15955/j.issn1000-3924.2023.05.01
提高光合作用效率可使大豆增产20%	10.28514/n.cnki.nkxsb.2022.002063
天下种子突围
甜荞花青素合成相关基因FeF3&
通过CRISPR/Cas9技术靶向编辑SSSⅡb基因改良稻米品质
通过CRISPR/Cas9介导的SVP基因的靶向突变来调节甘蓝型油菜的开花期	10.27158/d.cnki.ghznu.2020.000461
通过大豆毛状根体系快速验证GmNAC08、GmNAC06和GmNAC15的基因功能
通过调节ClpC1和POR基因的表达以提高烟草光合效率的研究	10.27709/d.cnki.gccsf.2020.000111
通过降低OsLOXs的表达量和转育qSS-9~(Kas)提高水稻种子储藏能力	10.27244/d.cnki.gnjnu.2019.001337
通过生物育种创新促进农村经济发展	10.13271/j.mpb.022.001718
褪黑素缓解棉花淹水胁迫的效应及机制	10.27280/d.cnki.gsdsu.2023.001059
微调EUI1对水稻不育系解除包颈的机理及应用研究	10.27630/d.cnki.gznky.2021.000632
微型紫叶观赏水稻新种质“紫薇”的创制	10.27684/d.cnki.gxndx.2020.005397
稳定表达RXEG1提高大豆抗根腐病的研究以及大豆基因编辑体系的建立	10.27244/d.cnki.gnjnu.2021.000929
我国成功克隆出杂交稻种子
我国花生品种发展现状	10.19462/j.cnki.1671-895x.2022.07.039
我国科学家成功研发出杂交制种新技术
我国科学家创出水稻基因组定点编辑新办法
我国科学家克隆出大豆细胞核雄性不育基因
我国科学家研发出“一步法”杂交制种新技术
我国科研人员创制出油菜高产新株型优异种质油菜单株产量有望提高约30%
我国水稻分子育种研究进展
我国小麦育种主要进展与展望	10.14069/j.cnki.32-1769/s.2023.02.001
我国玉米生物学研究进展	10.13304/j.nykjdb.2021.0544
我国杂粮种质资源创新研究:现状与展望
我国植物新品种保护制度大事记
我国作物新种质创制研究进展	10.13304/j.nykjdb.2022.0998
我科学家破解小麦遗传转化中基因型依赖难题	10.28502/n.cnki.nkjrb.2022.000782
无抗性标记转化技术在蛹虫草中的建立及应用	10.27805/d.cnki.gccgy.2022.000116
无抗性选择标记优质水稻新品系的选育	10.27441/d.cnki.gyzdu.2023.002964
无融合生殖固定杂种优势的研究进展和展望
无融合生殖固定杂种优势研究	10.26914/c.cnkihy.2020.047754
西洋参中U6启动子的克隆及表达分析	10.19540/j.cnki.cjcmm.20230213.101
籼型血缘对粳稻产量和品质的影响	10.27327/d.cnki.gshnu.2023.000389
籼型血缘渗入对北方粳稻产量和品质的影响
现代农业生产中育种技术的意义及应用研究	10.19904/j.cnki.cn14-1160/s.2023.19.010
相对高温对陆地棉生长发育影响及调控基因的筛选	10.27025/d.cnki.ggsnu.2023.000138
橡胶草三个菊糖代谢关键酶基因的克隆及其功能初探	10.27073/d.cnki.ghadu.2021.001345
橡胶草橡胶生物合成中SRPP基因的初步探究	10.26939/d.cnki.gbhgu.2019.001825
橡胶草育种研究进展
小花棘豆内生真菌Alternaria oxytropis OW7	10.27230/d.cnki.gnmsu.2022.001152
小麦CRISPR/Cas体系PAM区识别范围的拓展及TaSSⅡa基因的功能鉴定	10.27630/d.cnki.gznky.2023.000333
小麦G2-like转录因子家族生物信息学分析及抗逆相关基因鉴定	10.27117/d.cnki.ghenu.2021.000697
小麦G蛋白分子鉴定与功能分析	10.27158/d.cnki.ghznu.2022.000995
小麦HCT基因在茎秆木质素合成中的功能分析	10.27277/d.cnki.gsdnu.2022.000450
小麦miR159和miR160调节生长发育的功能研究	10.27437/d.cnki.gytdu.2023.000369
小麦Pinb基因启动子区CRISPR/Cas9基因编辑载体的构建	10.14083/j.issn.1001-4942.2020.01.001
小麦RHL32籽粒发育相关基因克隆及其与TaRPP13L1多效性功能初析	10.27409/d.cnki.gxbnu.2022.000811
小麦RNA结合蛋白TaRBP1抗条锈的作用机理
小麦SPL家族TaSPL17基因调控穗发育的功能研究	10.27064/d.cnki.ghasu.2020.000663
小麦TaCKX1基因CRISPR/Cas9靶向编辑载体的构建及遗传转化体系的建立	10.27437/d.cnki.gytdu.2020.000213
小麦TaCKX1基因功能的研究	10.27437/d.cnki.gytdu.2022.000538
小麦TaMOC1基因的启动子分析及CRISPR-Cas9突变体的获得
小麦TaSOG1基因的克隆与功能鉴定	10.27277/d.cnki.gsdnu.2022.000219
小麦TaVrn1互作蛋白TaSOC1的功能解析	10.27630/d.cnki.gznky.2022.000419
小麦TaWI12基因在花发育过程中的功能分析	10.27859/d.cnki.gxhsf.2023.000121
小麦ZCCT2基因表达载体构建与农杆菌转化	10.27277/d.cnki.gsdnu.2020.000293
小麦阿拉伯木聚糖阿魏酸酰基转移酶基因TaBAHD的克隆与功能鉴定	10.27431/d.cnki.gxnyu.2021.000010
小麦矮秆基因Rht8-B1的新等位变异鉴定	10.26914/c.cnkihy.2023.082491
小麦矮秆基因Rht8的图位克隆与功能分析	10.27409/d.cnki.gxbnu.2023.002604
小麦冰重结晶抑制蛋白基因TaIRI5的克隆与功能分析	10.27117/d.cnki.ghenu.2020.000187
小麦单基因和多基因编辑技术体系构建及新种质创制	10.26914/c.cnkihy.2020.047758
小麦淀粉分支酶基因TaSBEs单倍型及基因编辑研究	10.27277/d.cnki.gsdnu.2023.000237
小麦分蘖数目遗传研究进展与展望
小麦基因编辑体系优化和几个内源基因的编辑及突变体创制	10.27630/d.cnki.gznky.2020.000105
小麦基因组学研究进展
小麦基因组研究现状与展望	10.16418/j.issn.1000-3045.2018.09.003
小麦抗病基因的发现与应用
小麦抗赤霉病基因His~R的突变体鉴定和评价	10.27244/d.cnki.gnjnu.2020.002662
小麦粒重候选基因挖掘与小麦TaGW2突变体材料创制	10.27409/d.cnki.gxbnu.2023.002373
小麦粒重基因位点QTKW4B.4-17候选基因筛选	10.27277/d.cnki.gsdnu.2020.001309
小麦粒重相关基因TaGW2的单倍型分析及其农杆菌介导的遗传转化体系优化
小麦磷脂酶基因TaMTL诱导单倍体机制研究及双荧光鉴定体系构建	10.27630/d.cnki.gznky.2022.000265
小麦耐高温特性的生理机制与基因挖掘研究进展
小麦热激转录因子基因TaHsfC2aL的克隆与功能分析	10.27117/d.cnki.ghenu.2021.000787
小麦生物育种：进展、机遇和挑战
小麦叶夹角基因TaSPL8的克隆及调控机理解析	10.26914/c.cnkihy.2019.020942
小麦叶色突变体ygl1的鉴定与基因克隆	10.26914/c.cnkihy.2019.021111
小麦液泡分选蛋白基因TaSAL1的进化分析和功能研究	10.27158/d.cnki.ghznu.2023.001152
小麦育种的未来:新技术与新方向
小麦早衰相关基因TaLS5的克隆与功能分析	10.27117/d.cnki.ghenu.2021.000700
小麦种子休眠候选基因TaCNGC8-A1和TaGASR7鉴定及其功能研究	10.26919/d.cnki.gannu.2018.000137
小麦重金属转运体NRAMP3吸收、转运和分配镉/锰的功能分析
小麦株高基因TaPI4KA的分离与功能验证	10.27277/d.cnki.gsdnu.2023.000081
小麦株高及粒形突变体drg1-D的基因克隆与功能分析	10.26914/c.cnkihy.2023.082397
小麦组蛋白乙酰转移酶TaGCN5调控叶片表皮蜡质含量的分子机理解析	10.26914/c.cnkihy.2019.021049
小麦组织特异性启动子的筛选、功能分析及应用研究	10.27157/d.cnki.ghzku.2019.004849
小肽Ospep5对水稻耐镉性的影响
小盐芥ThPP1基因增强了转基因水稻的耐碱性
新技术使玉米基因编辑不再“大海捞针”
新品种试验的设计与分析：以提高农作物产量和抗逆性的策略为例	10.19904/j.cnki.cn14-1160/s.2023.22.041
新型基因编辑系统CRISPR/Cas12f的发掘和玉米Mo17基因组的分析	10.27628/d.cnki.gzndu.2019.000003
新型四倍体水稻育性高的细胞学与分子遗传研究	10.27152/d.cnki.ghanu.2019.001386
信息化技术在小麦栽培高效育种中的应用	10.16815/j.cnki.11-5436/s.2023.26.022
薰衣草叶绿体RNA编辑位点的预测与分析	10.13271/j.mpb.020.002517
亚洲稻和非洲稻种间亲和系S1-n的创建	10.27152/d.cnki.ghanu.2020.000464
烟草atp2基因CRISPR/Cas9载体构建与遗传转化	10.13271/j.mpb.018.007056
烟草BBLc基因CRISPR/Cas 9载体构建与遗传转化	10.16590/j.cnki.1001-4705.2022.07.021
烟草BBL基因对烟草生长发育和烟碱合成的影响	10.27047/d.cnki.ggudu.2022.000780
烟草C151基于va基因的抗性鉴定及溯源研究	10.27757/d.cnki.gmdjs.2022.000400
烟草nsLTPs基因家族分析及NtLTPI.38调控耐旱性的功能研究	10.27117/d.cnki.ghenu.2021.000430
烟草NtDA1基因调控器官发育的功能初探	10.27684/d.cnki.gxndx.2023.000841
烟草NtGBSS2、4和NtPTST4基因在叶片淀粉合成中的作用研究	10.27684/d.cnki.gxndx.2023.001621
烟草NtHB6调控烟叶谷氨酰胺和芳香族氨基酸合成的机制解析	10.27684/d.cnki.gxndx.2022.004572
烟草NtMYB4a基因CRISPR/Cas9敲除载体构建与遗传转化
烟草NtTKCP基因调控低钾胁迫的机制研究	10.26914/c.cnkihy.2023.082438
烟草PHYA基因的光温敏感性及生物学功能分析	10.13271/j.mpb.019.004392
烟草八氢番茄红素合成酶基因家族鉴定与功能分析	10.27117/d.cnki.ghenu.2019.000709
烟草侧分生组织形成相关基因（las,bl,rev）的基因编辑及功能研究
烟草打顶诱导的腋芽转录组分析及相关基因功能研究
烟草单倍体基因编辑系统的建立	10.16472/j.chinatobacco.2020.035
烟草光敏色素基因家族的克隆及功能鉴定	10.27047/d.cnki.ggudu.2021.001910
烟草赖百当类二萜合成相关基因表达特性与分子调控研究	10.27117/d.cnki.ghenu.2018.000044
烟草丝裂原活化蛋白激酶NtMAPK8基因的功能研究	10.27684/d.cnki.gxndx.2021.002116
烟草糖酯合成基因编辑材料品质及其提取物抗病活性评价	10.27630/d.cnki.gznky.2022.000614
烟草萜类代谢途径相关基因的克隆及功能分析
烟草香气相关基因CRISPR/Cas9编辑突变体库的构建
烟草响应低温胁迫的生化与分子基础及TCP基因编辑突变的初步研究
烟草转录因子NtBRC1b的功能研究	10.27684/d.cnki.gxndx.2020.003211
烟草祖先种及重要野生种PDR1基因的生物信息学分析	10.16472/j.chinatobacco.2019.301
烟草祖先种及重要野生种叶绿素酶基因CLH1的生物信息学分析	10.16693/j.cnki.1671-9646(X).2022.02.045
烟碱去甲基化酶基因的敲除与烟草低害素材创制
研究发现控制高粱包壳性状关键基因
盐胁迫下四个水稻类受体蛋白激酶的功能分析	10.16819/j.1001-7216.2021.0905
燕麦乙酰辅酶A羧化酶基因CT区的克隆及CRISPR/Cas9技术体系建立
杨凌专家破译紫花苜蓿基因组	10.28762/n.cnki.nsxrb.2020.003128
药用野生稻芒长基因OoAn1的图位克隆	10.27464/d.cnki.gzsfu.2023.002020
药用真菌紫色红曲霉通过CtnC基因调控桔霉素的转运（英文）
药用植物分子农场研究进展	10.19586/j.2095-2341.2022.0156
药用植物分子育种研究方向探讨	10.19540/j.cnki.cjcmm.20200329.105
药用植物分子育种展望	10.19540/j.cnki.cjcmm.2017.0087
药用植物基因编辑种质创新应用与制度监管	10.14148/j.issn.1672-0482.2023.0393
药用植物遗传转化和基因编辑技术研究进展
野大麦高效组培快繁体系与Btr2落粒基因编辑载体建立	10.27229/d.cnki.gnmnu.2023.000939
叶片大小相关基因NtAN3在烟草上的克隆及功能鉴定	10.27047/d.cnki.ggudu.2022.000291
一个调控大豆根瘤数量的GmWUS2基因功能研究	10.19802/j.issn.1007-9084.2021040
一个水稻独脚金内酯受体D14互作蛋白的功能研究	10.27135/d.cnki.ghudu.2022.003091
一粒稻种的十年攻关	10.28870/n.cnki.nxhmr.2023.006327
一种海岛棉U6启动子在CRISPR/Cas9基因组编辑体系中的功能鉴定
一种简单快速高效的双靶点CRISPR/Cas9载体构建方法及PPR67调控水稻早期叶绿体发育的研究	10.27158/d.cnki.ghznu.2019.001211
一种快速有效鉴定CRISPR/Cas9诱导水稻突变体的方法
一种快速育种策略创制富含香味和花青素的水稻品系	10.26914/c.cnkihy.2023.082430
一种玉米CRISPR/Cas9载体的构建	10.14083/j.issn.1001-4942.2016.11.002
遗传修饰技术在甘蔗优质品种选育中的研究进展
以红花大金元为底盘的规模基因编辑工厂化育种技术体系研究与应用
异淀粉酶基因ISA1的定向编辑对稻米品质的影响
异源四倍体野生稻快速从头驯化	10.26914/c.cnkihy.2023.082316
异源四倍体野生稻快速从头驯化获得新突破
应用CRISPR/Cas9基因编辑技术定向改良靖西香糯株高
应用CRISPR/Cas9基因编辑技术获得高直链淀粉马铃薯
应用CRISPR/Cas9技术创制低直链淀粉含量水稻种质	10.13430/j.cnki.jpgr.20210926001
应用CRISPR/Cas9技术定向突变烟草CYP71D16基因的研究
应用CRISPR/Cas9技术构建人参CAS基因和三七DS基因的载体及转化体系建立	10.27630/d.cnki.gznky.2020.000678
应用CRISPR/Cas9技术研究敲除Wx基因对水稻R287种子淀粉含量的影响	10.27130/d.cnki.ghubu.2021.000518
应用CRISPR/Cas9技术研究水稻OsPIN10a基因功能	10.13592/j.cnki.ppj.100172
应用CRISPR/Cas9技术与分子标记辅助选择创制广东丝苗米新种质	10.16819/j.1001-7216.2023.220705
应用CRISPR/Cas9系统编辑水稻SBE3基因获得高抗性淀粉水稻新品系	10.13271/j.mpb.016.001510
应用CRISPR/Cas9系统敲除OsNramp5和OsLCD基因创建水稻低镉突变体	10.27152/d.cnki.ghanu.2020.000891
应用CRISPR-Cas9基因编辑技术改良传统优质糯稻品种	10.13271/j.mpb.017.006332
应用CRISPR-Cas9技术对大麦棱型皮裸基因进行基因编辑的初步研究
应用基因编辑技术对缅甸优质稻品种波山的遗传改良	10.13271/j.mpb.020.002607
应用基因编辑技术抑制马铃薯多酚氧化酶的研究
应用重组自交系解析高低氮条件下中日不同穗型粳稻重要农艺性状差异	10.27327/d.cnki.gshnu.2022.000031
蛹虫草虫草素和麦角硫因生物合成基因功能及其调控机制研究	10.27152/d.cnki.ghanu.2020.000071
蛹虫草菌株退化机制初探与高效基因编辑技术的构建	10.27805/d.cnki.gccgy.2020.000237
蛹虫草遗传转化体系的建立及营养缺陷型菌株的创制
蛹虫草中CRISPR-Cas9编辑技术的建立	10.26914/c.cnkihy.2019.002020
优秀!再生基因提高小麦遗传转化效率	10.28514/n.cnki.nkxsb.2022.000138
优质、高产、多抗冬种马铃薯种质创制与品种选育
优质早籼不育系HD9802S不育基因tms5的遗传分析及应用研究
油菜BnaSDG26和BnaRING1a/b基因的进化分析和功能研究	10.27136/d.cnki.ghunu.2020.000014
油菜EXA1对植物抗病性的调控作用研究	10.27136/d.cnki.ghunu.2022.001103
油菜多室基因的鉴定及多室性状形成的分子调控机理解析	10.27158/d.cnki.ghznu.2019.001037
油菜分子设计育种探索与实践	10.26914/c.cnkihy.2019.014769
油菜根系形态主效位点Rt.C08-1候选基因BnaC08.AGP2的鉴定及功能分析	10.27158/d.cnki.ghznu.2022.001835
油菜基因组研究与设计育种	10.26914/c.cnkihy.2019.020941
油菜角果长度调控机制的系统解析	10.27630/d.cnki.gznky.2019.000044
油菜开花期相关基因CO、C3H17和KHZ1的功能研究	10.27158/d.cnki.ghznu.2020.000240
油菜抗除草剂机理与种质创制研究进展	10.19802/j.issn.1007-9084.2020354
油菜刻裂叶主效位点BnLLA10的精细定位与功能分析	10.27158/d.cnki.ghznu.2020.001241
油菜双单倍体诱导育种技术研究进展	10.19586/j.2095-2341.2022.0146
油菜素内酯相关突变体和转基因水稻的鉴定及其效应的初步分析
油菜育种行业创新动态与发展趋势	10.13430/j.cnki.jpgr.2018.03.009
油菜种子脂肪酸消减基因的功能解析及含油量相关基因发掘	10.27461/d.cnki.gzjdx.2021.001605
有序推进我国生物育种产业化应用的对策与建议	10.13304/j.nykjdb.2023.0608
玉米CKXs基因组编辑载体的构建	10.13271/j.mpb.018.007051
玉米CKX基因家族的生物信息学分析和Cas9转基因玉米株系的筛选	10.27437/d.cnki.gytdu.2021.000132
玉米CRISPR/Cas基因编辑研究进展和前景
玉米CRISPR-Cas9高效基因组编辑系统的建立
玉米C型胞质雄性不育候选基因功能的初步分析	10.27117/d.cnki.ghenu.2017.000008
玉米Dek44基因遗传定位与功能分析
玉米DNA诱导水稻突变体遗传机理研究	10.27118/d.cnki.ghesu.2020.000468
玉米ga20ox5矮化突变体和转ZmGRF1基因玉米的鉴定及氮素利用率研究	10.27630/d.cnki.gznky.2021.000304
玉米NADP-ME启动子结合蛋白的筛选及功能验证	10.27277/d.cnki.gsdnu.2020.001311
玉米RNA聚合酶Ⅲ识别的启动子活性鉴定与Waxy1基因编辑
玉米U6启动子克隆及活性鉴定	10.13271/j.mpb.020.001548
玉米ZmCYP72A5基因的功能研究	10.27277/d.cnki.gsdnu.2020.000910
玉米ZmHMA2-1和ZmHMA2-2基因重金属Cd胁迫响应功能的初步研究	10.27345/d.cnki.gsnyu.2019.001299
玉米ZmICE2基因调控气孔发育
玉米ZmLRR1基因调控根系发育的功能和作用机制研究	10.26919/d.cnki.gannu.2019.000994
玉米ZmMAPKKK21基因的耐旱相关生物学功能鉴定	10.26981/d.cnki.gjhsc.2023.000335
玉米ZmMs33/ZmGPAT6调控花药发育的机理及其基因家族功能研究	10.26945/d.cnki.gbjku.2022.000323
玉米ZmPCK2基因的功能分析
玉米ZmSAG39基因在叶片衰老中的功能研究	10.27163/d.cnki.gjlnu.2023.000253
玉米ZmSCRM2基因调控气孔发育过程	10.26914/c.cnkihy.2023.082492
玉米白绿条纹基因Zmwgsl1的功能研究	10.27345/d.cnki.gsnyu.2018.000625
玉米产量相关基因ZmDEP2和ZmMED25的鉴定与功能研究	10.27630/d.cnki.gznky.2023.000362
玉米单倍体诱导关键基因定位与克隆及新型高油诱导系选育研究	10.27628/d.cnki.gzndu.2017.000001
玉米固氮菌GXGL-4A泌铵突变株构建及泌铵调控机制研究
玉米光合相关转录因子的鉴定、突变体创制及功能分析	10.27277/d.cnki.gsdnu.2022.001232
玉米抗旱相关Phylloplanin-like基因的生物信息学分析与载体构建
玉米粒重相关基因ZmGW1和ZmZFP2的克隆与功能研究	10.27117/d.cnki.ghenu.2021.000719
玉米苗期抗盐基因的全基因组关联分析	10.27277/d.cnki.gsdnu.2020.000700
玉米耐旱性的遗传机理及分子育种研究进展	10.16530/j.cnki.cn21-1574/s.2019.12.015
玉米耐盐种质筛选及ZmSWEET1b基因响应盐胁迫的功能研究	10.27441/d.cnki.gyzdu.2023.001101
玉米胚性愈伤组织诱导过程中转录因子ZmNAM3和ZmNAM4的功能初探	10.27345/d.cnki.gsnyu.2018.000605
玉米生物育种：现状与展望
玉米生物育种基础研究与关键技术	10.13523/j.cb.2111102
玉米生物育种技术研究进展	10.26914/c.cnkihy.2023.082277
玉米穗发育关键因子FEA4的反式调控初步解析	10.27158/d.cnki.ghznu.2019.001028
玉米甜、糯性状育种的遗传学基础	10.13597/j.cnki.maize.science.20170201
玉米烯醇化酶基因ZmENO1和ZmENO2的进化及功能初步研究	10.27327/d.cnki.gshnu.2020.000408
玉米雄性不育及育性恢复相关基因的鉴定和遗传分析	10.27158/d.cnki.ghznu.2023.000552
玉米乙酰乳酸合成酶基因单碱基编辑创制氯磺隆除草剂抗性种质
玉米幼胚愈伤组织诱导中组蛋白去乙酰化酶HDT102和HDT3基因的功能研究	10.27345/d.cnki.gsnyu.2019.001471
玉米中STOMAGEN-Like基因调控气孔发育的功能研究
玉米株高残余杂合系（Residual Heterozygous Lines）的分子设计及表型评价	10.27277/d.cnki.gsdnu.2023.000675
玉米籽粒发育相关基因Dek570-1的图位克隆与功能研究	10.27272/d.cnki.gshdu.2023.006733
玉米籽粒粒形和粒重遗传结构剖析	10.27158/d.cnki.ghznu.2017.000185
玉米籽粒品质和发育相关突变体的基因克隆	10.26919/d.cnki.gannu.2021.000243
育性相关基因在烟草上的遗传转化及不育材料的创制	10.27047/d.cnki.ggudu.2020.001406
云南不同居群的药用野生稻营养器官组织培养
云南省,云南中烟工业有限责任公司技术中心,2021-08-26
杂草稻红色果皮基因Rc的基因多效性分析	10.27327/d.cnki.gshnu.2020.000652
杂草稻抗性淀粉相关性状的QTL定位分析及不良农艺性状的分子改良	10.27327/d.cnki.gshnu.2022.000450
杂交制种技术有“一步法”
栽培稻种间杂种雄性不育座位S58的遗传基础与分子机理研究	10.27152/d.cnki.ghanu.2019.001421
载体片段插入GmUPM基因内对转基因株系表型的研究	10.27244/d.cnki.gnjnu.2020.002172
造福世界我国科学家成功克隆出杂交稻种子
展望CRISPR/Cas9基因编辑技术在药用植物研究中的应用
长雄蕊野生稻、栽培稻杂交后代多倍体及单倍体诱导	10.27034/d.cnki.ggxiu.2023.001662
基于CRISPR/Cas9技术创制广亲和水稻光温敏不育系
直链淀粉和贮藏蛋白含量不同的基因编辑水稻淀粉消化特性比较	10.26914/c.cnkihy.2023.082522
植物病毒互作研究及基因编辑技术在抗病育种中的应用进展	10.13560/j.cnki.biotech.bull.1985.2018-0462
植物单倍体诱导技术发展与创新	10.16288/j.yczz.20-033
植物顶端有限生长相关基因与基因编辑育种研究进展
植物基因组单碱基替换技术在水稻上的开发及应用
植物生物技术研究进展	10.13592/j.cnki.ppj.600006
植物遗传转化中体细胞再生的分子机制及应用研究进展
植物营养组织油脂代谢工程
植物育种中CRISPR-Cas基因编辑技术专利分析
植物中CRISPR/Cas9基因编辑技术的研究进展及在棉花中的应用
质体荧光标记与苯达松敏感基因在制种中的应用研究	10.27135/d.cnki.ghudu.2021.000050
致富前沿
中国科学家成功克隆出杂交稻种子
中国科学家发现增加水稻穗粒数的新途径
中国科学院遗传所在CRISPR-Cas9玉米基因组编辑方法研究中取得新进展
中国科研人员创制出油菜高产新株型优异种质	10.16607/j.cnki.1674-6708.2019.17.002
中国水稻百年育种的一些关键基因
中国水稻研究所基因编辑技术调控水稻遗传重组频率	10.28514/n.cnki.nkxsb.2022.002989
中国玉米自给自足
中国种业科技创新的智能时代——“玉米育种4	10.13597/j.cnki.maize.science.20190101
中国作物育种研究热点与发展趋势——基于创新要素供给视角	10.13998/j.cnki.issn1002-1248.22-0200
中美合作进行水稻抗逆基因发掘及基因编辑育种利用研究
中美科研人员合作揭开玉米叶片面纱
种下基因编辑平台“小种子”收获生物育种产业“大未来”	10.28453/n.cnki.njnrb.2021.007694
种业“高端定制”开启应用“加速键”	10.28514/n.cnki.nkxsb.2021.004207
重新设计与快速驯化创造新型作物	10.16288/j.yczz.19-151
主要出口国转基因大豆品系低水平混杂筛检技术研究
专题导读:加强麻类作物基因组学研究,推动优异等位基因发掘及种质创新
转TaNCED1基因小麦抗旱性能分析	10.27277/d.cnki.gsdnu.2020.000477
转ZmABP9棉花抗逆功能分析和CRISPR/Cas9介导的棉花基因定点突变初探
转低磷诱导基因GmSPX3大豆新材料创制	10.27109/d.cnki.ghbnu.2023.000015
转基因技术与基因编辑技术在抗除草剂农作物上的应用	10.19462/j.cnki.1671-895x.2022.04.005
转基因技术在抗病虫草甜菜培育中的应用与展望	10.13570/j.cnki.scc.2022.01.011
转基因抗虫棉研究进展	10.19586/j.2095-2341.2023.0019
转基因水稻知识产权保护问题研究	10.13271/j.mpb.021.003928
转基因水稻中CAS9蛋白质的免疫印迹检测
转基因玉米生物育种技术的专利分析及产业发展建议	10.19586/j.2095-2341.2022.0092
转基因作物研究进展及我国转基因大豆的现状与未来	10.19462/j.cnki.1671-895x.2022.05.052
转录因子GhHHO2在棉花氮代谢过程中的功能初探	10.27684/d.cnki.gxndx.2022.000487
转录因子GhNAC056在棉花氮营养响应过程中的作用机理研究	10.27684/d.cnki.gxndx.2021.004357
转录因子OsIRO3和OsIRO4在调控水稻铁稳态中的功能及作用机制研究	10.27244/d.cnki.gnjnu.2020.002611
转录因子OsMYB58/63和OsMYB58/63-L与水稻叶片早衰关系的初步研究	10.27232/d.cnki.gnchu.2021.001885
转录因子PAP2调控油菜原花青素合成的机理研究	10.27738/d.cnki.ghnkd.2022.000289
转甜菜BvNLP2-like基因拟南芥生长与耐旱性的初步研究	10.27123/d.cnki.ghlju.2023.000855
籽粒苋组培快繁与基因组编辑体系的建立	10.26919/d.cnki.gannu.2023.000843
紫花苜蓿（Medicago sativa L.）高效遗传转化与基因组编辑体系的建立与优化	10.27257/d.cnki.gnxhc.2022.001622
紫花苜蓿不同复叶类型的形态学和多维组学比较研究	10.27204/d.cnki.glzhu.2022.001768
紫花苜蓿基因编辑数据库（AlfalfaGEDB）的应用研究——以MsHB7和MsPALM1为例	10.16005/j.cnki.tast.2022.03.010
组蛋白去乙酰化酶抑制剂(HDACi)对小麦基因编辑效率的影响及转录组学分析	10.13560/j.cnki.biotech.bull.1985.2020-0645
作物的从头驯化：原理、进展及挑战——以野生植物沙米的驯化为例
作物高油品种选育策略研究进展	10.15933/j.cnki.1004-3268.2019.06.001
作物基因组单碱基编辑体系的建立及应用
作物基因组育种	10.13592/j.cnki.ppj.2017.1021
作物生物育种科技发展的现状及展望
作物育种关键技术发展态势	10.13430/j.cnki.jpgr.2018.03.003
作物杂种优势研究现状与展望
作物智能设计育种——自然变异的智能组合和人工变异的智能创制	10.13304/j.nykjdb.2022.0391
作物株型与产量研究进展与展望
做一个科研猎人
