# Supplementary material for: Application of CRISPR/Cas9 Technology in Rice Germplasm Innovation and Genetic Improvement
Source: Genes (Basel). 2024 Nov 20;15(11):1492. doi: 10.3390/genes15111492 (PMC11593773; doi:10.3390/genes15111492)
Supplement: Supplementary file 1 [file genes-15-01492-s001.zip › Pubmed_Analysis_Result.xlsx]

## Sheet: Rice
Title	DOI
A cytokinin-activation enzyme-like gene improves grain yield under various field conditions in rice	10.1007/s11103-019-00952-5
Development of Soft Rice Lines by Regulating Amylose Content via Editing the 5'UTR of the Wx Gene	10.3390/ijms231810517
Tailor-made CRISPR/Cas system for highly efficient targeted gene replacement in the rice blast fungus	10.1002/bit.25662
Disruption of a Rice Chloroplast-Targeted Gene OsHMBPP Causes a Seedling-Lethal Albino Phenotype	10.1186/s12284-020-00408-1
Construction of CRISPR/Cas9 Multiplex Genome Editing System in Rice	10.1007/978-1-0716-3131-7_7
Employing template-directed CRISPR-based editing of the OsALS gene to create herbicide tolerance in Basmati rice	10.1093/aobpla/plac059
Improving a Quantitative Trait in Rice by Multigene Editing with CRISPR-Cas9	10.1007/978-1-0716-1068-8_13
Using CRISPR-Cas9 to generate semi-dwarf rice lines in elite landraces	10.1038/s41598-019-55757-9
Expanding the base editing scope in rice by using Cas9 variants	10.1111/pbi.12993
Engineering Resistance to Bacterial Blight and Bacterial Leaf Streak in Rice	10.1186/s12284-021-00482-z
TALEN-based editing of TFIIAy5 changes rice response to Xanthomonas oryzae pv. Oryzae	10.1038/s41598-020-59052-w
Mutations in a subfamily of abscisic acid receptor genes promote rice growth and productivity	10.1073/pnas.1804774115
[Cas9 protein variant VQR recognizes NGAC protospacer adjacent motif in rice]	10.16288/j.yczz.18-126
High-frequency random DNA insertions upon co-delivery of CRISPR-Cas9 ribonucleoprotein and selectable marker plasmid in rice	10.1038/s41598-019-55681-y
A fast breeding strategy creates fragrance- and anthocyanin-enriched rice lines by marker-free gene-editing and hybridization	10.1007/s11032-023-01369-1
Expanded base editing in rice and wheat using a Cas9-adenosine deaminase fusion	10.1186/s13059-018-1443-z
CRISPR/Cas9 Mutant Rice Ospmei12 Involved in Growth, Cell Wall Development, and Response to Phytohormone and Heavy Metal Stress	10.3390/ijms232416082
Genome Engineering in Rice Using Cas9 Variants that Recognize NG PAM Sequences	10.1016/j.molp.2019.03.009
Thermo-Sensitive Genic Male Sterile Lines of Neo-Tetraploid Rice Developed through Gene Editing Technology Revealed High Levels of Hybrid Vigor	10.3390/plants11111390
Clustered regularly interspaced short palindromic repeats (CRISPR)/CRISPR-associated genome-editing toolkit to enhance salt stress tolerance in rice and wheat	10.1111/ppl.13642
Prime genome editing in rice and wheat	10.1038/s41587-020-0455-x
Genome-wide profiling of rice Double-stranded RNA-Binding Protein 1-associated RNAs by targeted RNA editing	10.1093/plphys/kiad158
Genome editing of an African elite rice variety confers resistance against endemic and emerging Xanthomonas oryzae pv. oryzae strains	10.7554/eLife.84864
CRISPR-Cas9 and CRISPR-Cpf1 mediated targeting of a stomatal developmental gene EPFL9 in rice	10.1007/s00299-017-2118-z
Efficient Genome Editing in Rice Protoplasts Using CRISPR/CAS9 Construct	10.1007/978-1-0716-1068-8_11
CRISPR-Based Genome Editing: Advancements and Opportunities for Rice Improvement	10.3390/ijms23084454
Selectable Markers to Marker-Free Selection in Rice	10.1007/s12033-022-00460-w
Genome editing in rice using CRISPR/Cas12i3	10.1111/pbi.14192
Deletion of a target gene in Indica rice via CRISPR/Cas9	10.1007/s00299-017-2158-4
Targeted Mutagenesis of the Rice FW 2.2-Like Gene Family Using the CRISPR/Cas9 System Reveals OsFWL4 as a Regulator of Tiller Number and Plant Yield in Rice	10.3390/ijms21030809
Applications of CRISPR/Cas9 in a rice protein expression system via an intron-targeted insertion approach	10.1016/j.plantsci.2021.111132
Creating Large Chromosomal Deletions in Rice Using CRISPR/Cas9	10.1007/978-1-4939-8991-1_4
Derepression of specific miRNA-target genes in rice using CRISPR/Cas9	10.1093/jxb/erab336
Genetic Manipulation of Reactive Oxygen Species (ROS) Homeostasis Utilizing CRISPR/Cas9-Based Gene Editing in Rice	10.1007/978-1-0716-2469-2_3
Optimizing Agrobacterium-Mediated Transformation and CRISPR-Cas9 Gene Editing in the tropical japonica Rice Variety Presidio	10.3390/ijms222010909
Knockout Mutants of OsPUB7 Generated Using CRISPR/Cas9 Revealed Abiotic Stress Tolerance in Rice	10.3390/ijms24065338
Effective identification of CRISPR/Cas9-induced and naturally occurred mutations in rice using a multiplex ligation-dependent probe amplification-based method	10.1007/s00122-020-03600-5
Agrobacterium tumefaciens-Mediated Transformation of Rice by Hygromycin Phosphotransferase (hptII) Gene Containing CRISPR/Cas9 Vector	10.1007/978-1-0716-1068-8_5
Improving the Rice Photosynthetic Efficiency and Yield by Editing OsHXK1 via CRISPR/Cas9 System	10.3390/ijms22179554
Rapid generation of genetic diversity by multiplex CRISPR/Cas9 genome editing in rice	10.1007/s11427-017-9008-8
CRISPR-mediated accelerated domestication of African rice landraces	10.1371/journal.pone.0229782
Disruption of the rice 4-DEOXYOROBANCHOL HYDROXYLASE unravels specific functions of canonical strigolactones	10.1073/pnas.2306263120
Efficient deletion of multiple circle RNA loci by CRISPR-Cas9 reveals Os06circ02797 as a putative sponge for OsMIR408 in rice	10.1111/pbi.13544
Mutation of OsPIN1b by CRISPR/Cas9 Reveals a Role for Auxin Transport in Modulating Rice Architecture and Root Gravitropism	10.3390/ijms23168965
Base editing in rice: current progress, advances, limitations, and future perspectives	10.1007/s00299-020-02656-3
Improvement of Rice Agronomic Traits by Editing Type-B Response Regulators	10.3390/ijms232214165
Carbon Nanotube-Mediated Plasmid DNA Delivery in Rice Leaves and Seeds	10.3390/ijms23084081
Generation of artificial drooping leaf mutants by CRISPR-Cas9 technology in rice	10.1266/ggs.15-00030
A straightforward plant prime editing system enabled highly efficient precise editing of rice Waxy gene	10.1016/j.plantsci.2022.111400
[Disruption of OsRhoGDI2 by CRISPR/Cas9 technology leads to semi-dwarf in rice]	10.13345/j.cjb.190333
A CRISPR/Cas12a-Mediated Sensitive DNA Detection System for Gene-Edited Rice	10.1093/jaoacint/qsad022
Programmed Self-Elimination of the CRISPR/Cas9 Construct Greatly Accelerates the Isolation of Edited and Transgene-Free Rice Plants	10.1016/j.molp.2018.05.005
KNOX II transcription factor HOS59 functions in regulating rice grain size	10.1111/tpj.15709
Generation of inheritable and "transgene clean" targeted genome-modified rice in later generations using the CRISPR/Cas9 system	10.1038/srep11491
Disruption in the DNA Mismatch Repair Gene MSH2 by CRISPR-Cas9 in Indica Rice Can Create Genetic Variability	10.1021/acs.jafc.1c00328
Novel alleles of rice eIF4G generated by CRISPR/Cas9-targeted mutagenesis confer resistance to Rice tungro spherical virus	10.1111/pbi.12927
Monogalactosyl diacylglycerol synthase 3 affects phosphate utilization and acquisition in rice	10.1093/jxb/erac192
A New RING Finger Protein, PLANT ARCHITECTURE and GRAIN NUMBER 1, Affects Plant Architecture and Grain Yield in Rice	10.3390/ijms23020824
Evaluation of the Quality of a High-Resistant Starch and Low-Glutelin Rice (Oryza sativa L.) Generated through CRISPR/Cas9-Mediated Targeted Mutagenesis	10.1021/acs.jafc.0c02995
Rice BIG gene is required for seedling viability	10.1016/j.jplph.2018.11.006
Heterodimer formed by ROC8 and ROC5 modulates leaf rolling in rice	10.1111/pbi.13690
OsMORF9 is necessary for chloroplast development and seedling survival in rice	10.1016/j.plantsci.2021.110907
Rapid Vector Construction and Assessment of BE3 and Target-AID C to T Base Editing Systems in Rice Protoplasts	10.1007/978-1-0716-1068-8_7
Identifying a large number of high-yield genes in rice by pedigree analysis, whole-genome sequencing, and CRISPR-Cas9 gene knockout	10.1073/pnas.1806110115
Glucan, Water-Dikinase 1 (GWD1), an ideal biotechnological target for potential improving yield and quality in rice	10.1111/pbi.13686
Precise base editing in rice, wheat and maize with a Cas9-cytidine deaminase fusion	10.1038/nbt.3811
Global analysis of CCT family knockout mutants identifies four genes involved in regulating heading date in rice	10.1111/jipb.13013
Loss of rice PARAQUAT TOLERANCE 3 confers enhanced resistance to abiotic stresses and increases grain yield in field	10.1111/pce.13856
Improving yield-related traits by editing the promoter of the heading date gene Ehd1 in rice	10.1007/s00122-023-04489-6
TFIIB-Related Protein BRP5/PTF2 Is Required for Both Male and Female Gametogenesis and for Grain Formation in Rice	10.3390/ijms242216473
Overexpression of OsIAAGLU reveals a role for IAA-glucose conjugation in modulating rice plant architecture	10.1007/s00299-019-02402-4
Genome sequencing of rice subspecies and genetic analysis of recombinant lines reveals regional yield- and quality-associated loci	10.1186/s12915-018-0572-x
Genetic dissection and validation of candidate genes for flag leaf size in rice (Oryza sativa L.)	10.1007/s00122-017-3036-8
Genetic Enhancer Analysis Reveals that FLORAL ORGAN NUMBER2 and OsMADS3 Co-operatively Regulate Maintenance and Determinacy of the Flower Meristem in Rice	10.1093/pcp/pcx038
Editing of the OsACS locus alters phosphate deficiency-induced adaptive responses in rice seedlings	10.1093/jxb/erz074
In-frame editing of transcription factor gene RDD1 to suppress miR166 recognition influences nutrient uptake, photosynthesis, and grain quality in rice	10.1038/s41598-022-14768-9
Investigation of CRISPR/Cas9-induced SD1 rice mutants highlights the importance of molecular characterization in plant molecular breeding	10.1016/j.jgg.2020.04.004
CRISPR-Cas9 mediated mutation in GRAIN WIDTH and WEIGHT2 (GW2) locus improves aleurone layer and grain nutritional quality in rice	10.1038/s41598-021-00828-z
The CRISPR/Cas9 system produces specific and homozygous targeted gene editing in rice in one generation	10.1111/pbi.12200
CRISPR-Based Assessment of Gene Specialization in the Gibberellin Metabolic Pathway in Rice	10.1104/pp.19.00328
Programmed Editing of Rice (Oryza sativa L.) OsSPL16 Gene Using CRISPR/Cas9 Improves Grain Yield by Modulating the Expression of Pyruvate Enzymes and Cell Cycle Proteins	10.3390/ijms22010249
Enhanced Rice Blast Resistance by CRISPR/Cas9-Targeted Mutagenesis of the ERF Transcription Factor Gene OsERF922	10.1371/journal.pone.0154027
FZP determines grain size and sterile lemma fate in rice	10.1093/jxb/ery264
Loss-of-function mutations of OsbHLH044 transcription factor lead to salinity sensitivity and a greater chalkiness in rice (Oryza sativa L.)	10.1016/j.plaphy.2022.10.033
Improved Transformation and Regeneration of Indica Rice: Disruption of SUB1A as a Test Case via CRISPR-Cas9	10.3390/ijms22136989
Targeted, efficient sequence insertion and replacement in rice	10.1038/s41587-020-0581-5
Targeted Mutagenesis in Rice Using TALENs and the CRISPR/Cas9 System	10.1007/978-1-4939-4931-1_9
Transcriptomic and physiological analysis of OsCAO1 knockout lines using the CRISPR/Cas9 system in rice	10.1007/s00299-020-02607-y
TALEN-mediated targeted mutagenesis produces a large variety of heritable mutations in rice	10.1111/pbi.12372
Generation of low-cadmium rice germplasms via knockout of OsLCD using CRISPR/Cas9	10.1016/j.jes.2022.05.047
OsPDCD5 negatively regulates plant architecture and grain yield in rice	10.1073/pnas.2018799118
OsMTD2-mediated reactive oxygen species (ROS) balance is essential for intact pollen-tube elongation in rice	10.1111/tpj.15373
Efficient and Fast Production of Transgenic Rice Plants by Agrobacterium-Mediated Transformation	10.1007/978-1-4939-8778-8_7
CRISPR/Cas9-targeted mutagenesis of OsERA1 confers enhanced responses to abscisic acid and drought stress and increased primary root growth under nonstressed conditions in rice	10.1371/journal.pone.0243376
H(2)O(2)-Based Method for Rapid Detection of Transgene-Free Rice Plants from Segregating CRISPR/Cas9 Genome-Edited Progenies	10.3390/ijms20163885
Generation of a new thermo-sensitive genic male sterile rice line by targeted mutagenesis of TMS5 gene through CRISPR/Cas9 system	10.1186/s12870-019-1715-0
Characteristic and inheritance analysis of targeted mutagenesis mediated by genome editing in rice	10.16288/j.yczz.16-052
CRISPR/Cas9 for Mutagenesis in Rice	10.1007/978-1-4939-8778-8_19
A metal chaperone OsHIPP16 detoxifies cadmium by repressing its accumulation in rice crops	10.1016/j.envpol.2022.120058
CRISPR-Cas9-Mediated Genome Editing of Rice Towards Better Grain Quality	10.1007/978-1-4939-8914-0_18
The essential roles of OsFtsH2 in developing the chloroplast of rice	10.1186/s12870-021-03222-z
Agrobacterium-mediated in planta transformation of cut coleoptile: a new, simplified, and tissue culture-independent method to deliver the CRISPR/Cas9 system in rice	10.1007/s11033-023-08842-2
Production of high oleic/low linoleic rice by genome editing	10.1016/j.plaphy.2018.04.033
AH2 encodes a MYB domain protein that determines hull fate and affects grain yield and quality in rice	10.1111/tpj.14481
Knockouts of a late flowering gene via CRISPR-Cas9 confer early maturity in rice at multiple field locations	10.1007/s11103-020-01031-w
Knocking Out OsAAP11 to Improve Rice Grain Quality Using CRISPR/Cas9 System	10.3390/ijms241814360
Transcriptional activation of rice CINNAMOYL-CoA REDUCTASE 10 by OsNAC5, contributes to drought tolerance by modulating lignin accumulation in roots	10.1111/pbi.13752
Inheritance of co-edited genes by CRISPR-based targeted nucleotide substitutions in rice	10.1016/j.plaphy.2018.04.028
Alterations in stomatal response to fluctuating light increase biomass and yield of rice under drought conditions	10.1111/tpj.15004
A guanine insert in OsBBS1 leads to early leaf senescence and salt stress sensitivity in rice (Oryza sativa L.)	10.1007/s00299-018-2280-y
Essentiality for rice fertility and alternative splicing of OsSUT1	10.1016/j.plantsci.2021.111065
Inactivation of the β (1, 2)-xylosyltransferase and the α (1, 3)-fucosyltransferase gene in rice (Oryza sativa) by multiplex CRISPR/Cas9 strategy	10.1007/s00299-021-02667-8
WOX11 and CRL1 act synergistically to promote crown root development by maintaining cytokinin homeostasis in rice	10.1111/nph.18522
Genome Editing of Rice eIF4G Loci Confers Partial Resistance to Rice Black-Streaked Dwarf Virus	10.3390/v13102100
A heat stress responsive NAC transcription factor heterodimer plays key roles in rice grain filling	10.1093/jxb/erab027
A member of NF-Y family, OsNF-YC5 negatively regulates salt tolerance in rice	10.1016/j.gene.2023.147869
OsVDE, a xanthophyll cycle key enzyme, mediates abscisic acid biosynthesis and negatively regulates salinity tolerance in rice	10.1007/s00425-021-03802-1
The OsTIL1 lipocalin protects cell membranes from reactive oxygen species damage and maintains the 18:3-containing glycerolipid biosynthesis under cold stress in rice	10.1111/tpj.16470
Strigolactone promotes cytokinin degradation through transcriptional activation of CYTOKININ OXIDASE/DEHYDROGENASE 9 in rice	10.1073/pnas.1810980116
OsLHY is involved in regulating flowering through the Hd1- and Ehd1- mediated pathways in rice (Oryza sativa L.)	10.1016/j.plantsci.2021.111145
CRISPR/Cas9 Guided Mutagenesis of Grain Size 3 Confers Increased Rice (Oryza sativa L.) Grain Length by Regulating Cysteine Proteinase Inhibitor and Ubiquitin-Related Proteins	10.3390/ijms22063225
Creation of novel alleles of fragrance gene OsBADH2 in rice through CRISPR/Cas9 mediated gene editing	10.1371/journal.pone.0237018
Development of Commercial Thermo-sensitive Genic Male Sterile Rice Accelerates Hybrid Rice Breeding Using the CRISPR/Cas9-mediated TMS5 Editing System	10.1038/srep37395
Increasing the level of resistant starch in 'Presidio' rice through multiplex CRISPR-Cas9 gene editing of starch branching enzyme genes	10.1002/tpg2.20225
Applications of the CRISPR/Cas9 System for Rice Grain Quality Improvement: Perspectives and Opportunities	10.3390/ijms20040888
Double knockout of OsWRKY36 and OsWRKY102 boosts lignification with altering culm morphology of rice	10.1016/j.plantsci.2020.110466
Editing of rice (Oryza sativa L.) OsMKK3 gene using CRISPR/Cas9 decreases grain length by modulating the expression of photosystem components	10.1002/pmic.202200538
Agrobacterium-Mediated Genetic Transformation, Transgenic Production, and Its Application for the Study of Male Reproductive Development in Rice	10.3791/61665
The rice VCS1 is identified as a molecular tool to mark and visualize the vegetative cell of pollen	10.1080/15592324.2021.1924502
Down-Regulation of Rice Glutelin by CRISPR-Cas9 Gene Editing Decreases Carbohydrate Content and Grain Weight and Modulates Synthesis of Seed Storage Proteins during Seed Maturation	10.3390/ijms242316941
CAFRI-Rice: CRISPR applicable functional redundancy inspector to accelerate functional genomics in rice	10.1111/tpj.14926
A homologous gene of OsREL2/ASP1, ASP-LSL regulates pleiotropic phenotype including long sterile lemma in rice	10.1186/s12870-021-03163-7
Generation and Transcriptome Profiling of Slr1-d7 and Slr1-d8 Mutant Lines with a New Semi-Dominant Dwarf Allele of SLR1 Using the CRISPR/Cas9 System in Rice	10.3390/ijms21155492
Marker-free carotenoid-enriched rice generated through targeted gene insertion using CRISPR-Cas9	10.1038/s41467-020-14981-y
Identification of a regulatory element responsible for salt induction of rice OsRAV2 through ex situ and in situ promoter analysis	10.1007/s11103-015-0393-z
The sucrose non-fermenting-1-related protein kinases SAPK1 and SAPK2 function collaboratively as positive regulators of salt stress tolerance in rice	10.1186/s12870-018-1408-0
CRISPR-Cas9 Mediated Mutation in OsPUB43 Improves Grain Length and Weight in Rice by Promoting Cell Proliferation in Spikelet Hull	10.3390/ijms23042347
Mutations in RZF1, a zinc-finger protein, reduce magnesium uptake in roots and translocation to shoots in rice	10.1093/plphys/kiad051
Chloroplastic Sec14-like proteins modulate growth and phosphate deficiency responses in Arabidopsis and rice	10.1093/plphys/kiad212
The suppressed expression of a stress responsive gene 'OsDSR2' enhances rice tolerance in drought and salt stress	10.1016/j.jplph.2023.153927
OsGLYI3, a glyoxalase gene expressed in rice seed, contributes to seed longevity and salt stress tolerance	10.1016/j.plaphy.2022.04.028
OsINV3 and Its Homolog, OsINV2, Control Grain Size in Rice	10.3390/ijms21062199
CRISPR/Cas9-induced monoallelic mutations in the cytosolic AGPase large subunit gene APL2 induce the ectopic expression of APL2 and the corresponding small subunit gene APS2b in rice leaves	10.1007/s11248-018-0089-7
Essential Role of Sugar Transporter OsSWEET11 During the Early Stage of Rice Grain Filling	10.1093/pcp/pcx040
OsCBL5-CIPK1-PP23 module enhances rice grain size and weight through the gibberellin pathway	10.1111/tpj.16266
Negative regulators of grain yield and mineral contents in rice: potential targets for CRISPR-Cas9-mediated genome editing	10.1007/s10142-023-01244-4
Precise Editing of the OsPYL9 Gene by RNA-Guided Cas9 Nuclease Confers Enhanced Drought Tolerance and Grain Yield in Rice (Oryza sativa L.) by Regulating Circadian Rhythm and Abiotic Stress Responsive Proteins	10.3390/ijms21217854
OsPEX5 regulates rice spikelet development through modulating jasmonic acid biosynthesis	10.1111/nph.16037
Improving rice eating and cooking quality by coordinated expression of the major starch synthesis-related genes, SSII and Wx, in endosperm	10.1007/s11103-021-01162-8
Targeted base editing in rice and tomato using a CRISPR-Cas9 cytidine deaminase fusion	10.1038/nbt.3833
Genome-Wide Analysis and Functional Characterization of Pyruvate Kinase (PK) Gene Family Modulating Rice Yield and Quality	10.3390/ijms232315357
Discovery of rice essential genes by characterizing a CRISPR-edited mutation of closely related rice MAP kinase genes	10.1111/tpj.13399
Rice albino 1, encoding a glycyl-tRNA synthetase, is involved in chloroplast development and establishment of the plastidic ribosome system in rice	10.1016/j.plaphy.2019.04.008
Genomic structural variation-mediated allelic suppression causes hybrid male sterility in rice	10.1038/s41467-017-01400-y
New Fructokinase, OsFRK3, Regulates Starch Accumulation and Grain Filling in Rice	10.1021/acs.jafc.2c06783
OsTTG1, a WD40 repeat gene, regulates anthocyanin biosynthesis in rice	10.1111/tpj.15285
Optimization of Prime Editing in Rice, Peanut, Chickpea, and Cowpea Protoplasts by Restoration of GFP Activity	10.3390/ijms23179809
Generation of marker-free transgenic rice using CRISPR/Cas9 system controlled by floral specific promoters	10.1016/j.jgg.2018.11.005
The auxin influx carrier, OsAUX3, regulates rice root development and responses to aluminium stress	10.1111/pce.13478
The MYB transcription factor Seed Shattering 11 controls seed shattering by repressing lignin synthesis in African rice	10.1111/pbi.14004
Targeted mutagenesis of the vacuolar H(+) translocating pyrophosphatase gene reduces grain chalkiness in rice	10.1111/tpj.16317
CRISPR/Cas9-mediated targeted T-DNA integration in rice	10.1007/s11103-018-00819-1
Type-B response regulators of rice play key roles in growth, development and cytokinin signaling	10.1242/dev.174870
Hybrid Rubisco with Complete Replacement of Rice Rubisco Small Subunits by Sorghum Counterparts Confers C(4) Plant-like High Catalytic Activity	10.1016/j.molp.2020.08.012
Pyramiding of gn1a, gs3, and ipa1 Exhibits Complementary and Additive Effects on Rice Yield	10.3390/ijms232012478
bHLH57 confers chilling tolerance and grain yield improvement in rice	10.1111/pce.14513
OsMYB108 loss-of-function enriches p-coumaroylated and tricin lignin units in rice cell walls	10.1111/tpj.14290
Exogenous abscisic acid represses rice flowering via SAPK8-ABF1-Ehd1/Ehd2 pathway	10.1016/j.jare.2023.06.012
Lipid transfer protein, OsLTPL18, is essential for grain weight and seed germination in rice	10.1016/j.gene.2023.147671
Small EPIDERMAL PATTERNING FACTOR-LIKE2 peptides regulate awn development in rice	10.1093/plphys/kiac278
Ancient rapid functional differentiation and fixation of the duplicated members in rice Dof genes after whole genome duplication	10.1111/tpj.15516
Revitalizing miRNAs mediated agronomical advantageous traits improvement in rice	10.1016/j.plaphy.2023.107933
Fertilization controls tiller numbers via transcriptional regulation of a MAX1-like gene in rice cultivation	10.1038/s41467-023-38670-8
Transcription factor OsbZIP49 controls tiller angle and plant architecture through the induction of indole-3-acetic acid-amido synthetases in rice	10.1111/tpj.15515
Targeting a gene regulatory element enhances rice grain yield by decoupling panicle number and size	10.1038/s41587-022-01281-7
Biosynthesis of 2-Acetyl-1-pyrroline in Fragrant Rice: Recent Insights into Agro-management, Environmental Factors, and Functional Genomics	10.1021/acs.jafc.2c07934
ABA biosynthesis gene OsNCED3 contributes to preharvest sprouting resistance and grain development in rice	10.1111/pce.14480
Enhanced Expression of QTL qLL9/DEP1 Facilitates the Improvement of Leaf Morphology and Grain Yield in Rice	10.3390/ijms20040866
Use of CRISPR/Cas Genome Editing Technology for Targeted Mutagenesis in Rice	10.1007/978-1-4939-6472-7_3
Rice glutaredoxin GRXS15 confers broad-spectrum resistance to Xanthomonas oryzae pv. oryzae and Fusarium fujikuroi	10.1016/j.bbrc.2020.10.027
Knockout of OsNramp5 using the CRISPR/Cas9 system produces low Cd-accumulating indica rice without compromising yield	10.1038/s41598-017-14832-9
OsNF-YC10, a seed preferentially expressed gene regulates grain width by affecting cell proliferation in rice	10.1016/j.plantsci.2018.09.021
Dissecting the labdane-related diterpenoid biosynthetic gene clusters in rice reveals directional cross-cluster phytotoxicity	10.1111/nph.17806
OsNRAMP5 Is a Major Transporter for Lead Uptake in Rice	10.1021/acs.est.2c06384
In-Frame and Frame-Shift Editing of the Ehd1 Gene to Develop Japonica Rice With Prolonged Basic Vegetative Growth Periods	10.3389/fpls.2020.00307
The rice blast resistance gene Ptr encodes an atypical protein required for broad-spectrum disease resistance	10.1038/s41467-018-04369-4
Production of aromatic three-line hybrid rice using novel alleles of BADH2	10.1111/pbi.13695
Rice GERMIN-LIKE PROTEIN 2-1 Functions in Seed Dormancy under the Control of Abscisic Acid and Gibberellic Acid Signaling Pathways	10.1104/pp.20.00253
The lipoxygenase OsLOX10 affects seed longevity and resistance to saline-alkaline stress during rice seedlings	10.1007/s11103-023-01334-8
A novel rice grain size gene OsSNB was identified by genome-wide association study in natural population	10.1371/journal.pgen.1008191
The Tolerance of Salinity in Rice Requires the Presence of a Functional Copy of FLN2	10.3390/biom10010017
Relative importance of branching enzyme isoforms in determining starch fine structure and physicochemical properties of indica rice	10.1007/s11103-021-01207-y
Expression of CYP76C6 Facilitates Isoproturon Metabolism and Detoxification in Rice	10.1021/acs.jafc.1c08137
The basic helix-loop-helix transcription factor, OsPIL15, regulates grain size via directly targeting a purine permease gene OsPUP7 in rice	10.1111/pbi.13075
Double Mutation of Days to Heading 2 and CONSTANS 3 Improves Agronomic Performance of Japonica Rice under Short Daylight Conditions in Southern China	10.3390/ijms24087346
The Role of Rice Vacuolar Invertase2 in Seed Size Control	10.14348/molcells.2019.0109
Targeted mutagenesis of POLYAMINE OXIDASE 5 that negatively regulates mesocotyl elongation enables the generation of direct-seeding rice with improved grain yield	10.1016/j.molp.2020.11.007
Mutagenesis Reveals That the OsPPa6 Gene Is Required for Enhancing the Alkaline Tolerance in Rice	10.3389/fpls.2019.00759
The trihelix transcription factor OsGTγ-2 is involved adaption to salt stress in rice	10.1007/s11103-020-01010-1
MADS78 and MADS79 Are Essential Regulators of Early Seed Development in Rice	10.1104/pp.19.00917
Upgrading the genome of an elite japonica rice variety Kongyu 131 for lodging resistance improvement	10.1111/pbi.13963
Targeted deletion of rice retrotransposon Tos17 via CRISPR/Cas9	10.1007/s00299-018-2357-7
CRISPR/Cas9-Based Genome Editing Using Rice Zygotes	10.1002/cppb.20111
Multigene knockout utilizing off-target mutations of the CRISPR/Cas9 system in rice	10.1093/pcp/pcu154
Parameters affecting frequency of CRISPR/Cas9 mediated targeted mutagenesis in rice	10.1007/s00299-015-1826-5
Applications of CRISPR/Cas9 as New Strategies for Short Breeding to Drought Gene in Rice	10.3389/fpls.2022.850441
Improving Rice Leaf Shape Using CRISPR/Cas9-Mediated Genome Editing of SRL1 and Characterizing Its Regulatory Network Involved in Leaf Rolling through Transcriptome Analysis	10.3390/ijms241311087
Different knockout genotypes of OsIAA23 in rice using CRISPR/Cas9 generating different phenotypes	10.1007/s11103-019-00871-5
Identification of Transgene-Free CRISPR-Edited Plants of Rice, Tomato, and Arabidopsis by Monitoring DsRED Fluorescence in Dry Seeds	10.3389/fpls.2019.01150
Photosynthesis in rice is increased by CRISPR/Cas9-mediated transformation of two truncated light-harvesting antenna	10.3389/fpls.2023.1050483
An Efficient Marker Gene Excision Strategy Based on CRISPR/Cas9-Mediated Homology-Directed Repair in Rice	10.3390/ijms23031588
Comparison of CRISPR/Cas9 expression constructs for efficient targeted mutagenesis in rice	10.1007/s11103-015-0342-x
CRISPR/Cas9-mediated mutagenesis of the susceptibility gene OsHPP04 in rice confers enhanced resistance to rice root-knot nematode	10.3389/fpls.2023.1134653
Reassessment of the Four Yield-related Genes Gn1a, DEP1, GS3, and IPA1 in Rice Using a CRISPR/Cas9 System	10.3389/fpls.2016.00377
CRISPR/Cas9-targeted mutagenesis of Os8N3 in rice to confer resistance to Xanthomonas oryzae pv. oryzae	10.1186/s12284-019-0325-7
In-frame mutation in rice TEOSINTE BRANCHED1 (OsTB1) improves productivity under phosphorus deficiency	10.1016/j.plantsci.2023.111627
OsRAM2 Function in Lipid Biosynthesis Is Required for Arbuscular Mycorrhizal Symbiosis in Rice	10.1094/MPMI-04-21-0097-R
Achieving broad-spectrum resistance against rice bacterial blight through targeted promoter editing and pathogen population monitoring	10.1007/s42994-019-00015-9
Dual-targeting by CRISPR/Cas9 leads to efficient point mutagenesis but only rare targeted deletions in the rice genome	10.1007/s13205-019-1690-z
The sonication-assisted whisker method enables CRISPR-Cas9 ribonucleoprotein delivery to induce genome editing in rice	10.1038/s41598-023-40433-w
Generation of semi-dwarf rice (Oryza sativa L.) lines by CRISPR/Cas9-directed mutagenesis of OsGA20ox2 and proteomic analysis of unveiled changes caused by mutations	10.1007/s13205-019-1919-x
A piggyBac-mediated transgenesis system for the temporary expression of CRISPR/Cas9 in rice	10.1111/pbi.13559
Single-nucleotide editing for zebra3 and wsl5 phenotypes in rice using CRISPR/Cas9-mediated adenine base editors	10.1007/s42994-020-00018-x
Knocking out of carotenoid catabolic genes in rice fails to boost carotenoid accumulation, but reveals a mutation in strigolactone biosynthesis	10.1007/s00299-017-2172-6
CRISPR/Cas9-mediated simultaneous mutation of three salicylic acid 5-hydroxylase (OsS5H) genes confers broad-spectrum disease resistance in rice	10.1111/pbi.14099
Gene targeting using the Agrobacterium tumefaciens-mediated CRISPR-Cas system in rice	10.1186/s12284-014-0005-6
A reduction of sucrose phosphate synthase (SPS) activity affects sucrose/starch ratio in leaves but does not inhibit normal plant growth in rice	10.1016/j.plantsci.2016.08.017
An efficient DNA- and selectable-marker-free genome-editing system using zygotes in rice	10.1038/s41477-019-0386-z
A Fast and Cost-Effective Genotyping Method for CRISPR-Cas9-Generated Mutant Rice Lines	10.3390/plants12112189
OsSAPK2 Confers Abscisic Acid Sensitivity and Tolerance to Drought Stress in Rice	10.3389/fpls.2017.00993
A strategy for generating rice apomixis by gene editing	10.1111/jipb.12785
9-cis-Epoxycarotenoid Dioxygenase 3 Regulates Plant Growth and Enhances Multi-Abiotic Stress Tolerance in Rice	10.3389/fpls.2018.00162
Heat-shock-inducible CRISPR/Cas9 system generates heritable mutations in rice	10.1002/pld3.145
Knockout of OsPRP1, a gene encoding proline-rich protein, confers enhanced cold sensitivity in rice (Oryza sativa L.) at the seedling stage	10.1007/s13205-019-1787-4
GORI, encoding the WD40 domain protein, is required for pollen tube germination and elongation in rice	10.1111/tpj.15139
CRISPR-Cas9 mediated OsMIR168a knockout reveals its pleiotropy in rice	10.1111/pbi.13713
Loss of Function of the RRMF Domain in OsROS1a Causes Sterility in Rice (Oryza sativa L.)	10.3390/ijms231911349
Molecular, biochemical and enzymatic characterization of photorespiratory 2-phosphoglycolate phosphatase (PGLP1) in rice	10.1111/plb.13389
OsCpn60β1 is Essential for Chloroplast Development in Rice (Oryza sativa L.)	10.3390/ijms21114023
An In Vivo Targeted Deletion of the Calmodulin-Binding Domain from Rice Glutamate Decarboxylase 3 (OsGAD3) Increases γ-Aminobutyric Acid Content in Grains	10.1186/s12284-020-00380-w
Improvement of the Rice "Easy-to-Shatter" Trait via CRISPR/Cas9-Mediated Mutagenesis of the qSH1 Gene	10.3389/fpls.2020.00619
Precision Targeted Mutagenesis via Cas9 Paired Nickases in Rice	10.1093/pcp/pcw049
Functional genomic analysis of K(+) related salt-responsive transporters in tolerant and sensitive genotypes of rice	10.3389/fpls.2022.1089109
Precise and heritable gene targeting in rice using a sequential transformation strategy	10.1016/j.crmeth.2022.100389
Knockout of Pi21 by CRISPR/Cas9 and iTRAQ-Based Proteomic Analysis of Mutants Revealed New Insights into M. oryzae Resistance in Elite Rice Line	10.3390/genes11070735
Inactivation of retrotransposon Tos17 (Chr.7) in rice cultivar Nipponbare through CRISPR/Cas9-mediated gene editing	10.5511/plantbiotechnology.20.0123a
Efficient targeted mutagenesis of rice and tobacco genomes using Cpf1 from Francisella novicida	10.1038/srep38169
Rice Potassium Transporter OsHAK8 Mediates K(+) Uptake and Translocation in Response to Low K(+) Stress	10.3389/fpls.2021.730002
CRISPR/Cas9-mediated mutation in auxin efflux carrier OsPIN9 confers chilling tolerance by modulating reactive oxygen species homeostasis in rice	10.3389/fpls.2022.967031
Engineering Broad-Spectrum Bacterial Blight Resistance by Simultaneously Disrupting Variable TALE-Binding Elements of Multiple Susceptibility Genes in Rice	10.1016/j.molp.2019.08.006
Improvement of Bacterial Blight Resistance in Two Conventionally Cultivated Rice Varieties by Editing the Noncoding Region	10.3390/cells11162535
The newly identified heat-stress sensitive albino 1 gene affects chloroplast development in rice	10.1016/j.plantsci.2017.11.015
Targeted knockout of the gene OsHOL1 removes methyl iodide emissions from rice plants	10.1038/s41598-021-95198-x
CRISPR/Cas9 suppression of OsAT10, a rice BAHD acyltransferase, reduces p-coumaric acid incorporation into arabinoxylan without increasing saccharification	10.3389/fpls.2022.926300
OsTST1, a key tonoplast sugar transporter from source to sink, plays essential roles in affecting yields and height of rice (Oryza sativa L.)	10.1007/s00425-023-04160-w
A novel CCCH-type zinc finger protein SAW1 activates OsGA20ox3 to regulate gibberellin homeostasis and anther development in rice	10.1111/jipb.12924
A novel Transposable element-derived microRNA participates in plant immunity to rice blast disease	10.1111/pbi.13592
OsOLP1 contributes to drought tolerance in rice by regulating ABA biosynthesis and lignin accumulation	10.3389/fpls.2023.1163939
OsADK1, a novel kinase regulating arbuscular mycorrhizal symbiosis in rice	10.1111/nph.17979
Development of methods for effective identification of CRISPR/Cas9-induced indels in rice	10.1007/s00299-019-02392-3
Targeted mutation of transcription factor genes alters metaxylem vessel size and number in rice roots	10.1002/pld3.328
Disruption of three polyamine uptake transporter genes in rice by CRISPR/Cas9 gene editing confers tolerance to herbicide paraquat	10.1007/s42994-022-00075-4
Targeting TOR and SnRK1 Genes in Rice with CRISPR/Cas9	10.3390/plants11111453
The rice germin-like protein OsGLP1 participates in acclimation to UV-B radiation	10.1093/plphys/kiab125
Gene replacements and insertions in rice by intron targeting using CRISPR-Cas9	10.1038/nplants.2016.139
Fertility restoration of Chinese wild rice-type cytoplasmic male sterility by CRISPR/Cas9-mediated genome editing of nuclear-encoded RETROGRADE-REGULATED MALE STERILITY	10.5511/plantbiotechnology.20.0326b
Two NCA1 isoforms interact with catalase in a mutually exclusive manner to redundantly regulate its activity in rice	10.1186/s12870-019-1707-0
miR2118 Negatively Regulates Bacterial Blight Resistance through Targeting Several Disease Resistance Genes in Rice	10.3390/plants12223815
Fixation of hybrid vigor in rice: synthetic apomixis generated by genome editing	10.1007/s42994-019-00001-1
Generation of High-Amylose Rice through CRISPR/Cas9-Mediated Targeted Mutagenesis of Starch Branching Enzymes	10.3389/fpls.2017.00298
The rice annexin gene OsAnn5 is involved in cold stress tolerance at the seedling stage	10.1002/pld3.539
OsWRKY93 Dually Functions Between Leaf Senescence and in Response to Biotic Stress in Rice	10.3389/fpls.2021.643011
An ABCG-type transporter intensifies ametryn catabolism by Phase III reaction mechanism in rice	10.1016/j.jhazmat.2023.131804
OsGCD1 is essential for rice fertility and required for embryo dorsal-ventral pattern formation and endosperm development	10.1111/nph.14625
Single Transcript Unit CRISPR 2.0 Systems for Genome Editing in Rice	10.1007/978-1-0716-1068-8_12
Development of gene expression system in egg cells and zygotes isolated from rice and maize	10.1002/pld3.10
Analysing the rice young panicle transcriptome reveals the gene regulatory network controlled by TRIANGULAR HULL1	10.1186/s12284-019-0265-2
Engineering Herbicide-Resistant Rice Plants through CRISPR/Cas9-Mediated Homologous Recombination of Acetolactate Synthase	10.1016/j.molp.2016.01.001
Enhanced rice salinity tolerance via CRISPR/Cas9-targeted mutagenesis of the OsRR22 gene	10.1007/s11032-019-0954-y
An NADPH Oxidase RBOH Functions in Rice Roots during Lysigenous Aerenchyma Formation under Oxygen-Deficient Conditions	10.1105/tpc.16.00976
Production of Herbicide-Sensitive Strain to Prevent Volunteer Rice Infestation Using a CRISPR-Cas9 Cytidine Deaminase Fusion	10.3389/fpls.2020.00925
The Rice Pentatricopeptide Repeat Gene TCD10 is Needed for Chloroplast Development under Cold Stress	10.1186/s12284-016-0134-1
Knockout of OsWRKY71 impairs Bph15-mediated resistance against brown planthopper in rice	10.3389/fpls.2023.1260526
The Gain-of-Function Mutation, OsSpl26, Positively Regulates Plant Immunity in Rice	10.3390/ijms232214168
ARGONAUTE 2 increases rice susceptibility to rice black-streaked dwarf virus infection by epigenetically regulating HEXOKINASE 1 expression	10.1111/mpp.13091
OsWRKY10 extensively activates multiple rice diterpenoid phytoalexin biosynthesis genes to enhance rice blast resistance	10.1111/tpj.16259
OsNAC2 regulates seed dormancy and germination in rice by inhibiting ABA catabolism	10.1016/j.bbrc.2023.10.024
Rice Yellow Mottle Virus resistance by genome editing of the Oryza sativa L. ssp. japonica nucleoporin gene OsCPR5.1 but not OsCPR5.2	10.1111/pbi.14266
The OsABCI7 Transporter Interacts with OsHCF222 to Stabilize the Thylakoid Membrane in Rice	10.1104/pp.20.00445
Functional divergence of two duplicated Fertilization Independent Endosperm genes in rice with respect to seed development	10.1111/tpj.14911
Cytochrome P450 CYP90D5 Enhances Degradation of the Herbicides Isoproturon and Acetochlor in Rice Plants and Grains	10.1021/acs.jafc.3c05963
A Model to Incorporate the bHLH Transcription Factor OsIRO3 within the Rice Iron Homeostasis Regulatory Network	10.3390/ijms23031635
RSD1 Is Essential for Stomatal Patterning and Files in Rice	10.3389/fpls.2020.600021
Characterization and Mutational Analysis of a Monogalactosyldiacylglycerol Synthase Gene OsMGD2 in Rice	10.3389/fpls.2019.00992
Clonal seeds from hybrid rice by simultaneous genome engineering of meiosis and fertilization genes	10.1038/s41587-018-0003-0
Rice pollen-specific OsRALF17 and OsRALF19 are essential for pollen tube growth	10.1111/jipb.13508
Rice miR394 suppresses leaf inclination through targeting an F-box gene, LEAF INCLINATION 4	10.1111/jipb.12713
OsMLH1 interacts with OsMLH3 to regulate synapsis and interference-sensitive crossover formation during meiosis in rice	10.1016/j.jgg.2021.04.011
Haploid Induction in Indica Rice: Exploring New Opportunities	10.3390/plants12173118
Protein Phosphatase 2A Catalytic Subunit PP2A-1 Enhances Rice Resistance to Sheath Blight Disease	10.3389/fgeed.2021.632136
Effective screen of CRISPR/Cas9-induced mutants in rice by single-strand conformation polymorphism	10.1007/s00299-016-1967-1
A Novel Effector Gene SCRE2 Contributes to Full Virulence of Ustilaginoidea virens to Rice	10.3389/fmicb.2019.00845
Novel rice mutants overexpressing the brassinosteroid catabolic gene CYP734A4	10.1007/s11103-016-0558-4
Altering Stomatal Density for Manipulating Transpiration and Photosynthetic Traits in Rice through CRISPR/Cas9 Mutagenesis	10.3390/cimb45050245
Acetyltransferase OsACE2 acts as a regulator to reduce the environmental risk of oxyfluorfen to rice production	10.1016/j.scitotenv.2023.161599
Cytokinin oxidase/dehydrogenase family genes exhibit functional divergence and overlap in rice growth and development, especially in control of tillering	10.1093/jxb/erac088
Knockout of a papain-like cysteine protease gene OCP enhances blast resistance in rice	10.3389/fpls.2022.1065253
Knocking Out MicroRNA Genes in Rice with CRISPR-Cas9	10.1007/978-1-4939-8991-1_9
A Prospective Review on Selectable Marker-Free Genome Engineered Rice: Past, Present and Future Scientific Realm	10.3389/fgene.2022.882836
The CaM1-associated CCaMK-MKK1/6 cascade positively affects lateral root growth via auxin signaling under salt stress in rice	10.1093/jxb/erab287
A donor-DNA-free CRISPR/Cas-based approach to gene knock-up in rice	10.1038/s41477-021-01019-4
OsGSTU34, a Bz2-like anthocyanin-related glutathione transferase transporter, is essential for rice (Oryza sativa L.) organs coloration	10.1016/j.phytochem.2023.113896
Biochemical Characterization of Orange-Colored Rice Calli Induced by Target Mutagenesis of OsOr Gene	10.3390/plants12010056
Both maternally and paternally imprinted genes regulate seed development in rice	10.1111/nph.14510
CRISPR-Cas9 mediated genome editing of drought and salt tolerance (OsDST) gene in indica mega rice cultivar MTU1010	10.1007/s12298-020-00819-w
Genetic Architecture of Natural Variation in Rice Nonphotochemical Quenching Capacity Revealed by Genome-Wide Association Study	10.3389/fpls.2017.01773
The construction of CRISPR-Cas9 system for endophytic Phomopsis liquidambaris and its PmkkA-deficient mutant revealing the effect on rice	10.1016/j.fgb.2019.103301
Downregulation of p-COUMAROYL ESTER 3-HYDROXYLASE in rice leads to altered cell wall structures and improves biomass saccharification	10.1111/tpj.13988
OsUGE1 is directly targeted by OsGRF6 to regulate root hair length in rice	10.1007/s00122-023-04356-4
Positional effects on efficiency of CRISPR/Cas9-based transcriptional activation in rice plants	10.1007/s42994-019-00007-9
Repressed OsMESL expression triggers reactive oxygen species-mediated broad-spectrum disease resistance in rice	10.1111/pbi.13566
Rice Haploid Inducer Development by Genome Editing	10.1007/978-1-0716-1068-8_14
Identification, Characterization, and Mutational Analysis of a Probable KEAP1 Ortholog in Rice (Oryza sativa L.)	10.3390/plants9111450
The MSI1 member OsRBAP1 gene, identiﬁed by a modiﬁed MutMap method, is required for rice height and spikelet fertility	10.1016/j.plantsci.2022.111201
Creation of Two-Line Fragrant Glutinous Hybrid Rice by Editing the Wx and OsBADH2 Genes via the CRISPR/Cas9 System	10.3390/ijms24010849
Rice SST Variation Shapes the Rhizosphere Bacterial Community, Conferring Tolerance to Salt Stress through Regulating Soil Metabolites	10.1128/mSystems.00721-20
Exploring C-to-G and A-to-Y Base Editing in Rice by Using New Vector Tools	10.3390/ijms23147990
OsARM1, an R2R3 MYB Transcription Factor, Is Involved in Regulation of the Response to Arsenic Stress in Rice	10.3389/fpls.2017.01868
CRISPR-Cas9 Based Genome Editing Reveals New Insights into MicroRNA Function and Regulation in Rice	10.3389/fpls.2017.01598
Targeted Deletion of the First Intron of the Wx(b) Allele via CRISPR/Cas9 Significantly Increases Grain Amylose Content in Rice	10.1186/s12284-021-00548-y
Chlorosis seedling lethality 1 encoding a MAP3K protein is essential for chloroplast development in rice	10.1186/s12870-021-03404-9
Root cone angle is enlarged in docs1 LRR-RLK mutants in rice	10.1186/s12284-017-0190-1
Genome-Wide Association Study in Rice Revealed a Novel Gene in Determining Plant Height and Stem Development, by Encoding a WRKY Transcription Factor	10.3390/ijms22158192
OsPKS2 is required for rice male fertility by participating in pollen wall formation	10.1007/s00299-018-2265-x
CRISPR/Cas9 Directed Mutagenesis of OsGA20ox2 in High Yielding Basmati Rice (Oryza sativa L.) Line and Comparative Proteome Profiling of Unveiled Changes Triggered by Mutations	10.3390/ijms21176170
Generating Photoperiod-Sensitive Genic Male Sterile Rice Lines with CRISPR/Cas9	10.1007/978-1-4939-8991-1_8
Large chromosomal deletions and heritable small genetic changes induced by CRISPR/Cas9 in rice	10.1093/nar/gku806
CRISPR/Cas9 Mediated Knockout of the OsbHLH024 Transcription Factor Improves Salt Stress Resistance in Rice (Oryza sativa L.)	10.3390/plants11091184
Multiple areas investigation reveals the genes related to vascular bundles in rice	10.1186/s12284-019-0278-x
Cadmium induced a non-coding RNA microRNA535 mediates Cd accumulation in rice	10.1016/j.jes.2022.10.005
A new rice breeding method: CRISPR/Cas9 system editing of the Xa13 promoter to cultivate transgene-free bacterial blight-resistant rice	10.1111/pbi.13217
OsASN1 Plays a Critical Role in Asparagine-Dependent Rice Development	10.3390/ijms20010130
OsNAC2 integrates auxin and cytokinin pathways to modulate rice root development	10.1111/pbi.13209
Rice lipid transfer protein, OsLTPL23, controls seed germination by regulating starch-sugar conversion and ABA homeostasis	10.3389/fgene.2023.1111318
Dual function of clock component OsLHY sets critical day length for photoperiodic flowering in rice	10.1111/pbi.13580
OsACL-A2 negatively regulates cell death and disease resistance in rice	10.1111/pbi.13058
Plasma membrane-localized H(+)-ATPase OsAHA3 functions in saline-alkaline stress tolerance in rice	10.1007/s00299-023-03103-9
Disruption of LLM9428/OsCATC Represses Starch Metabolism and Confers Enhanced Blast Resistance in Rice	10.3390/ijms23073827
Assessment of the effect of ten heading time genes on reproductive transition and yield components in rice using a CRISPR/Cas9 system	10.1007/s00122-019-03324-1
Mutation of Leaf Senescence 1 Encoding a C2H2 Zinc Finger Protein Induces ROS Accumulation and Accelerates Leaf Senescence in Rice	10.3390/ijms232214464
Phylogenetic and CRISPR/Cas9 Studies in Deciphering the Evolutionary Trajectory and Phenotypic Impacts of Rice ERECTA Genes	10.3389/fpls.2018.00473
FON4 prevents the multi-floret spikelet in rice	10.1111/pbi.13083
Detoxification and catabolism of mesotrione and fomesafen facilitated by a Phase II reaction acetyltransferase in rice	10.1016/j.jare.2022.12.002
The Function of DNA Demethylase Gene ROS1a Null Mutant on Seed Development in Rice (Oryza Sativa) Using the CRISPR/CAS9 System	10.3390/ijms23126357
OsMS188 Is a Key Regulator of Tapetum Development and Sporopollenin Synthesis in Rice	10.1186/s12284-020-00451-y
OsWHY1 Interacts with OsTRX z and is Essential for Early Chloroplast Development in Rice	10.1186/s12284-022-00596-y
Knockout of the OsNAC006 Transcription Factor Causes Drought and Heat Sensitivity in Rice	10.3390/ijms21072288
Mutational Analysis of OsPLDα1 Reveals Its Involvement in Phytic Acid Biosynthesis in Rice Grains	10.1021/acs.jafc.9b05052
The Rice Qa-SNAREs in SYP13 Subfamily Are Involved in Regulating Arbuscular Mycorrhizal Symbiosis and Seed Fertility	10.3389/fpls.2022.898286
NAL8 encodes a prohibitin that contributes to leaf and spikelet development by regulating mitochondria and chloroplasts stability in rice	10.1186/s12870-019-2007-4
Identification of Multiple Grain Shape-Related Loci in Rice Using Bulked Segregant Analysis With High-Throughput Sequencing	10.3389/fpls.2020.00303
Increasing the efficiency of CRISPR-Cas9-VQR precise genome editing in rice	10.1111/pbi.12771
A simple and efficient cloning system for CRISPR/Cas9-mediated genome editing in rice	10.7717/peerj.8491
Disruption of a licorice cellulose synthase-derived glycosyltransferase gene demonstrates its in planta role in soyasaponin biosynthesis	10.1007/s00299-023-03095-6
Assessment of the Characteristics of Waxy Rice Mutants Generated by CRISPR/Cas9	10.3389/fpls.2022.881964
Transcriptome and Gene Editing Analyses Reveal MOF1a Defect Alters the Expression of Genes Associated with Tapetum Development and Chromosome Behavior at Meiosis Stage Resulting in Low Pollen Fertility of Tetraploid Rice	10.3390/ijms21207489
CRISPR/Cas9-mediated functional recovery of the recessive rc allele to develop red rice	10.1111/pbi.13125
Multiplex nucleotide editing by high-fidelity Cas9 variants with improved efficiency in rice	10.1186/s12870-019-2131-1
Engineering of rice varieties with enhanced resistances to both blast and bacterial blight diseases via CRISPR/Cas9	10.1111/pbi.13766
Genome editing with type II-C CRISPR-Cas9 systems from Neisseria meningitidis in rice	10.1111/pbi.13716
Developing Rice Mutants Using CRISPR/Cas9-Based Genome Editing Technology	10.1007/978-1-0716-1835-6_2
Efficiency of Recombinant CRISPR/rCas9-Mediated miRNA Gene Editing in Rice	10.3390/ijms21249606
MYB Transcription Factor OsC1(PLSr) Involves the Regulation of Purple Leaf Sheath in Rice	10.3390/ijms24076655
CRISPR/Cas9-Induced Mutagenesis of TMS5 Confers Thermosensitive Genic Male Sterility by Influencing Protein Expression in Rice (Oryza sativa L.)	10.3390/ijms23158354
Identifying genes associated with abiotic stress tolerance suitable for CRISPR/Cas9 editing in upland rice cultivars adapted to acid soils	10.1002/pld3.469
A rice gene encoding glycosyl hydrolase plays contrasting roles in immunity depending on the type of pathogens	10.1111/mpp.13167
Heterotrimeric G protein are involved in the regulation of multiple agronomic traits and stress tolerance in rice	10.1186/s12870-020-2289-6
Multiplex CRISPR/Cas9-mediated genome editing of the FAD2 gene in rice: a model genome editing system for oil palm	10.1186/s43141-021-00185-4
Fine-tuning rice heading date through multiplex editing of the regulatory regions of key genes by CRISPR-Cas9	10.1111/pbi.14221
Multiplex QTL editing of grain-related genes improves yield in elite rice varieties	10.1007/s00299-018-2340-3
Dual Roles of OsGH3.2 in Modulating Rice Root Morphology and Affecting Arbuscular Mycorrhizal Symbiosis	10.3389/fpls.2022.853435
Global Identification of ANTH Genes Involved in Rice Pollen Germination and Functional Characterization of a Key Member, OsANTH3	10.3389/fpls.2021.609473
The Rice AAA-ATPase OsFIGNL1 Is Essential for Male Meiosis	10.3389/fpls.2017.01639
CRISPR-Cas9 directed genome engineering for enhancing salt stress tolerance in rice	10.1016/j.semcdb.2019.05.003
OsCPD1 and OsCPD2 are functional brassinosteroid biosynthesis genes in rice	10.1016/j.plantsci.2022.111482
Golgi-Localized OsFPN1 is Involved in Co and Ni Transport and Their Detoxification in Rice	10.1186/s12284-022-00583-3
Expanding the Range of CRISPR/Cas9 Genome Editing in Rice	10.1016/j.molp.2016.03.003
Assessment of the roles of SPO11-2 and SPO11-4 in meiosis in rice using CRISPR/Cas9 mutagenesis	10.1093/jxb/eraa391
Novel Mutant Alleles Reveal a Role of the Extra-Large G Protein in Rice Grain Filling, Panicle Architecture, Plant Growth, and Disease Resistance	10.3389/fpls.2021.782960
OsCER1 regulates humidity-sensitive genic male sterility through very-long-chain (VLC) alkane metabolism of tryphine in rice	10.1071/FP20168
Rice LEAFY COTYLEDON1 Hinders Embryo Greening During the Seed Development	10.3389/fpls.2022.887980
Genome-Wide Association Study Identifies a Plant-Height-Associated Gene OsPG3 in a Population of Commercial Rice Varieties	10.3390/ijms241411454
Rapid improvement of rice eating and cooking quality through gene editing toward glutelin as target	10.1111/jipb.13334
Genome-wide association study identifies an NLR gene that confers partial resistance to Magnaporthe oryzae in rice	10.1111/pbi.13300
Mitigating cadmium accumulation in rice without compromising growth via modifying the regulatory region of OsNRAMP5	10.1007/s44154-023-00117-x
CRISPR-Cas9-mediated editing of BADH2 gene triggered fragrance revolution in rice	10.1111/ppl.13871
Correction to: CRISPR/Cas9-targeted mutagenesis of Os8N3 in rice to confer resistance to Xanthomonas oryzae pv. Oryzae	10.1186/s12284-019-0331-9
Precise Editing of a Target Base in the Rice Genome Using a Modified CRISPR/Cas9 System	10.1016/j.molp.2016.11.013
MicroRNA Techniques: Valuable Tools for Agronomic Trait Analyses and Breeding in Rice	10.3389/fpls.2021.744357
Multiplex CRISPR Mutagenesis of the Serine/Arginine-Rich (SR) Gene Family in Rice	10.3390/genes10080596
Production of novel beneficial alleles of a rice yield-related QTL by CRISPR/Cas9	10.1111/pbi.13370
The Bax inhibitor UvBI-1, a negative regulator of mycelial growth and conidiation, mediates stress response and is critical for pathogenicity of the rice false smut fungus Ustilaginoidea virens	10.1007/s00294-019-00970-2
A Simple CRISPR/Cas9 System for Multiplex Genome Editing in Rice	10.1016/j.jgg.2015.09.011
Rice ubiquitin-conjugating enzyme OsUBC26 is essential for immunity to the blast fungus Magnaporthe oryzae	10.1111/mpp.13132
A Versatile Vector Toolkit for Functional Analysis of Rice Genes	10.1186/s12284-018-0220-7
Rice microRNA171f/SCL6 module enhances drought tolerance by regulation of flavonoid biosynthesis genes	10.1002/pld3.374
CRISPR/Cas9-mediated gene editing of vacuolar ATPase subunit d mediates phytohormone biosynthesis and virus resistance in rice	10.3389/fpls.2023.1122978
CRISPR-mediated promoter editing of a cis-regulatory element of OsNAS2 increases Zn uptake/translocation and plant yield in rice	10.3389/fgeed.2023.1308228
Herbicide tolerance-assisted multiplex targeted nucleotide substitution in rice	10.1016/j.dib.2018.08.124
CRISPR/Cas9-Mediated Gene Editing of the Jasmonate Biosynthesis OsAOC Gene in Rice	10.1007/978-1-0716-0142-6_15
A novel approach to carotenoid accumulation in rice callus by mimicking the cauliflower Orange mutation via genome editing	10.1186/s12284-019-0345-3
Identification of a Rice Leaf Width Gene Narrow Leaf 22 (NAL22) through Genome-Wide Association Study and Gene Editing Technology	10.3390/ijms24044073
Concurrent Disruption of Genetic Interference and Increase of Genetic Recombination Frequency in Hybrid Rice Using CRISPR/Cas9	10.3389/fpls.2021.757152
Genome Editing in Rice: Recent Advances, Challenges, and Future Implications	10.3389/fpls.2018.01361
Gene Expression and Genome Editing Systems by Direct Delivery of Macromolecules Into Rice Egg Cells and Zygotes	10.21769/BioProtoc.3681
Multiplex gene editing in rice with simplified CRISPR-Cpf1 and CRISPR-Cas9 systems	10.1111/jipb.12667
Improving pre-harvest sprouting resistance in rice by editing OsABA8ox using CRISPR/Cas9	10.1007/s00299-022-02917-3
Improved bacterial leaf blight disease resistance in the major elite Vietnamese rice cultivar TBR225 via editing of the OsSWEET14 promoter	10.1371/journal.pone.0255470
Generation of Targeted Point Mutations in Rice by a Modified CRISPR/Cas9 System	10.1016/j.molp.2016.12.001
Fine-tuning OsCPK18/OsCPK4 activity via genome editing of phosphorylation motif improves rice yield and immunity	10.1111/pbi.13905
The genetic editing of GS3 via CRISPR/Cas9 accelerates the breeding of three-line hybrid rice with superior yield and grain quality	10.1007/s11032-022-01290-z
Genome-wide Targeted Mutagenesis in Rice Using the CRISPR/Cas9 System	10.1016/j.molp.2017.06.007
Mutation of Inositol 1,3,4-trisphosphate 5/6-kinase6 Impairs Plant Growth and Phytic Acid Synthesis in Rice	10.3390/plants8050114
Root angle modifications by the DRO1 homolog improve rice yields in saline paddy fields	10.1073/pnas.2005911117
An uncharacterized protein NY1 targets EAT1 to regulate anther tapetum development in polyploid rice	10.1186/s12870-022-03976-0
Five OsS40 Family Members Are Identified as Senescence-Related Genes in Rice by Reverse Genetics Approach	10.3389/fpls.2021.701529
Novel Salinity-Tolerant Third-Generation Hybrid Rice Developed via CRISPR/Cas9-Mediated Gene Editing	10.3390/ijms24098025
An adenine base editor with expanded targeting scope using SpCas9-NGv1 in rice	10.1111/pbi.13120
Response Regulators 9 and 10 Negatively Regulate Salinity Tolerance in Rice	10.1093/pcp/pcz149
CRISPR/Cas9-mediated homology donor repair base editing confers glyphosate resistance to rice (Oryza sativa L.)	10.3389/fpls.2023.1122926
The Small Auxin-Up RNA SAUR10 Is Involved in the Promotion of Seedling Growth in Rice	10.3390/plants12223880
Gene Targeting by Homology-Directed Repair in Rice Using a Geminivirus-Based CRISPR/Cas9 System	10.1016/j.molp.2017.03.002
Robust genome editing of CRISPR-Cas9 at NAG PAMs in rice	10.1007/s11427-017-9247-9
CRISPR mediated genome engineering to develop climate smart rice: Challenges and opportunities	10.1016/j.semcdb.2019.04.005
Rice MutLγ, the MLH1-MLH3 heterodimer, participates in the formation of type I crossovers and regulation of embryo sac fertility	10.1111/pbi.13563
Mutations in OsDET1, OsCOP10, and OsDDB1 confer embryonic lethality and alter flavonoid accumulation in Rice (Oryza sativa L.) seed	10.3389/fpls.2022.952856
Lignin characterization of rice CONIFERALDEHYDE 5-HYDROXYLASE loss-of-function mutants generated with the CRISPR/Cas9 system	10.1111/tpj.14141
Engineering broad-spectrum resistance to bacterial blight by CRISPR-Cas9-mediated precise homology directed repair in rice	10.1016/j.molp.2021.05.012
Identification through fine mapping and verification using CRISPR/Cas9-targeted mutagenesis for a minor QTL controlling grain weight in rice	10.1007/s00122-020-03699-6
A CRISPR/Cas9 toolkit for efficient targeted base editing to induce genetic variations in rice	10.1007/s11427-016-0406-x
Genome editing of a dominant resistance gene for broad-spectrum resistance to bacterial diseases in rice without growth penalty	10.1111/pbi.14233
Development of japonica Photo-Sensitive Genic Male Sterile Rice Lines by Editing Carbon Starved Anther Using CRISPR/Cas9	10.1016/j.jgg.2016.04.011
Editing a Stomatal Developmental Gene in Rice with CRISPR/Cpf1	10.1007/978-1-4939-8991-1_19
High-efficiency breeding of early-maturing rice cultivars via CRISPR/Cas9-mediated genome editing	10.1016/j.jgg.2017.02.001
Construction of a Genome-Wide Mutant Library in Rice Using CRISPR/Cas9	10.1016/j.molp.2017.06.006
SWI2/SNF2 chromatin remodeling ATPases SPLAYED and BRAHMA control embryo development in rice	10.1007/s00299-022-02864-z
Cytological Observations and Bulked-Segregant Analysis Coupled Global Genome Sequencing Reveal Two Genes Associated with Pollen Fertility in Tetraploid Rice	10.3390/ijms22020841
CRISPR/Cas9-targeted mutagenesis of the OsROS1 gene induces pollen and embryo sac defects in rice	10.1111/pbi.13388
CRISPR/Cas9-mediated mutation of OsSWEET14 in rice cv. Zhonghua11 confers resistance to Xanthomonas oryzae pv. oryzae without yield penalty	10.1186/s12870-020-02524-y
Identification of two novel rice S genes through combination of association and transcription analyses with gene-editing technology	10.1111/pbi.14064
Generation of new glutinous rice by CRISPR/Cas9-targeted mutagenesis of the Waxy gene in elite rice varieties	10.1111/jipb.12620
QTL editing confers opposing yield performance in different rice varieties	10.1111/jipb.12501
Highly Efficient A·T to G·C Base Editing by Cas9n-Guided tRNA Adenosine Deaminase in Rice	10.1016/j.molp.2018.02.008
Functional Divergence of PIN1 Paralogous Genes in Rice	10.1093/pcp/pcz159
Identification of a G2-like transcription factor, OsPHL3, functions as a negative regulator of flowering in rice by co-expression and reverse genetic analysis	10.1186/s12870-018-1382-6
OsRAD51 Plays a Vital Role in Promoting Homologous Recombination in Rice Meiosis	10.3390/ijms23179906
Erratum to: Rapid generation of genetic diversity by multiplex CRISPR/Cas9 genome editing in rice	10.1007/s11427-019-9599-5
Engineering broad-spectrum disease-resistant rice by editing multiple susceptibility genes	10.1111/jipb.13145
OsPKS1 is required for sexine layer formation, which shows functional conservation between rice and Arabidopsis	10.1016/j.plantsci.2018.08.009
Developing disease-resistant thermosensitive male sterile rice by multiplex gene editing	10.1111/jipb.12774
Functional characterization and allelic mining of OsGLR genes for potential uses in rice improvement	10.3389/fpls.2023.1236251
Nudix hydrolase 14 influences plant development and grain chalkiness in rice	10.3389/fpls.2022.1054917
The RLCK subfamily VII-4 controls pattern-triggered immunity and basal resistance to bacterial and fungal pathogens in rice	10.1111/tpj.16323
High-efficiency prime editing enables new strategies for broad-spectrum resistance to bacterial blight of rice	10.1111/pbi.14049
Precise CRISPR-Cas9 Mediated Genome Editing in Super Basmati Rice for Resistance Against Bacterial Blight by Targeting the Major Susceptibility Gene	10.3389/fpls.2020.00575
Rational Improvement of Rice Yield and Cold Tolerance by Editing the Three Genes OsPIN5b, GS3, and OsMYB30 With the CRISPR-Cas9 System	10.3389/fpls.2019.01663
Efficient breeding of low glutelin content rice germplasm by simultaneous editing multiple glutelin genes via CRISPR/Cas9	10.1016/j.plantsci.2022.111449
Rice DSP controls stigma, panicle and tiller primordium initiation	10.1111/pbi.14137
Creation and gene expression analysis of a giant embryo rice mutant with high GABA content	10.1007/s11032-022-01353-1
A clock regulatory module is required for salt tolerance and control of heading date in rice	10.1111/pce.14167
Generation of High Yielding and Fragrant Rice (Oryza sativa L.) Lines by CRISPR/Cas9 Targeted Mutagenesis of Three Homoeologs of Cytochrome P450 Gene Family and OsBADH2 and Transcriptome and Proteome Profiling of Revealed Changes Triggered by Mutations	10.3390/plants9060788
Efficient allelic replacement in rice by gene editing: A case study of the NRT1.1B gene	10.1111/jipb.12650
Generation of new rice germplasms with low amylose content by CRISPR/CAS9-targeted mutagenesis of the FLOURY ENDOSPERM 2 gene	10.3389/fpls.2023.1138523
Rice OsPUB16 modulates the 'SAPK9-OsMADS23-OsAOC' pathway to reduce plant water-deficit tolerance by repressing ABA and JA biosynthesis	10.1371/journal.pgen.1010520
Molecular Control and Application of Male Fertility for Two-Line Hybrid Rice Breeding	10.3390/ijms21217868
CRISPR/Cas9 mutations in the rice Waxy/GBSSI gene induce allele-specific and zygosity-dependent feedback effects on endosperm starch biosynthesis	10.1007/s00299-019-02388-z
Improved Base Editor for Efficiently Inducing Genetic Variations in Rice with CRISPR/Cas9-Guided Hyperactive hAID Mutant	10.1016/j.molp.2018.01.005
CRISPR-Cas9-mediated editing of the OsHPPD 3' UTR confers enhanced resistance to HPPD-inhibiting herbicides in rice	10.1016/j.xplc.2023.100605
Improvement of resistance to rice blast and bacterial leaf streak by CRISPR/Cas9-mediated mutagenesis of Pi21 and OsSULTR3;6 in rice (Oryza sativa L.)	10.3389/fpls.2023.1209384
BRITTLE CULM17, a Novel Allele of TAC4, Affects the Mechanical Properties of Rice Plants	10.3390/ijms23105305
The transcribed centromeric gene OsMRPL15 is essential for pollen development in rice	10.1093/plphys/kiad153
OsZIP11 is a trans-Golgi-residing transporter required for rice iron accumulation and development	10.1016/j.gene.2022.146678
Regulation of Brassinosteroid Signaling and Salt Resistance by SERK2 and Potential Utilization for Crop Improvement in Rice	10.3389/fpls.2020.621859
LSSR1 facilitates seed setting rate by promoting fertilization in rice	10.1186/s12284-019-0280-3
Rice GA3ox1 modulates pollen starch granule accumulation and pollen wall development	10.1371/journal.pone.0292400
OsDREB2B, an AP2/ERF transcription factor, negatively regulates plant height by conferring GA metabolism in rice	10.3389/fpls.2022.1007811
Identification of a novel QTL and candidate gene associated with grain size using chromosome segment substitution lines in rice	10.1038/s41598-020-80667-6
Direct identification of a mutation in OsSh1 causing non-shattering in a rice (Oryza sativa L.) mutant cultivar using whole-genome resequencing	10.1038/s41598-020-71972-1
OsGA3ox genes regulate rice fertility and plant height by synthesizing diverse active GA	10.16288/j.yczz.23-058
PE-1, Encoding Heme Oxygenase 1, Impacts Heading Date and Chloroplast Development in Rice ( Oryza sativa L.)	10.1021/acs.jafc.9b01676
OsPHS1 is required for both male and female gamete development in rice	10.1016/j.plantsci.2022.111480
Loss-function mutants of OsCKX gene family based on CRISPR-Cas systems revealed their diversified roles in rice	10.1002/tpg2.20283
Multiplex CRISPR-Cas9 editing of DNA methyltransferases in rice uncovers a class of non-CG methylation specific for GC-rich regions	10.1093/plcell/koab162
Suppression or knockout of SaF/SaM overcomes the Sa-mediated hybrid male sterility in rice	10.1111/jipb.12564
Genome-Wide Association Study Unravels LRK1 as a Dark Respiration Regulator in Rice (Oryza sativa L.)	10.3390/ijms21144930
Disruption of the cytochrome CYP711A5 gene reveals MAX1 redundancy in rice strigolactone biosynthesis	10.1016/j.jplph.2023.154057
Leaf width gene LW5/D1 affects plant architecture and yield in rice by regulating nitrogen utilization efficiency	10.1016/j.plaphy.2020.10.035
CRISPR-Cas9 ribonucleoprotein-mediated co-editing and counterselection in the rice blast fungus	10.1038/s41598-018-32702-w
Rice miR5504 regulates plant height by affecting cell proliferation and expansion	10.1111/ppl.14023
Inositolphosphorylceramide synthases, OsIPCSs, regulate plant height in rice	10.1016/j.plantsci.2023.111798
Disruption of OsSEC3A increases the content of salicylic acid and induces plant defense responses in rice	10.1093/jxb/erx458
The OsWRKY63-OsWRKY76-OsDREB1B module regulates chilling tolerance in rice	10.1111/tpj.15950
Loss of Function of OsFBX267 and OsGA20ox2 in Rice Promotes Early Maturing and Semi-Dwarfism in γ-Irradiated IWP and Genome-Edited Pusa Basmati-1	10.3389/fpls.2021.714066
Genome-wide analyses of late pollen-preferred genes conserved in various rice cultivars and functional identification of a gene involved in the key processes of late pollen development	10.1186/s12284-018-0219-0
Impact of OsBadh2 Mutations on Salt Stress Response in Rice	10.3390/plants11212829
Analysis of a rice blast resistance gene Pita-Fuhui2663 and development of selection marker	10.1038/s41598-022-19004-y
The Fragile culm19 (FC19) mutation largely improves plant lodging resistance, biomass saccharification, and cadmium resistance by remodeling cell walls in rice	10.1016/j.jhazmat.2023.132020
The ferroxidase LPR5 functions in the maintenance of phosphate homeostasis and is required for normal growth and development of rice	10.1093/jxb/eraa211
Genetic analysis of the rice jasmonate receptors reveals specialized functions for OsCOI2	10.1371/journal.pone.0291385
A CRISPR-Cas9-mediated domain-specific base-editing screen enables functional assessment of ACCase variants in rice	10.1111/pbi.13348
CRISPR/Cas9-mediated elimination of OsHHO3, a transcriptional repressor of three AMMONIUM TRANSPORTER1 genes, improves nitrogen use efficiency in rice	10.1111/pbi.14167
OsTKPR2 is part of a sporopollenin-producing metabolon required for exine formation in rice	10.1093/jxb/erad016
An effective strategy to establish a male sterility mutant mini-library by CRISPR/Cas9-mediated knockout of anther-specific genes in rice	10.1016/j.jgg.2019.03.005
Functional analysis of auxin receptor OsTIR1/OsAFB family members in rice grain yield, tillering, plant height, root system, germination, and auxinic herbicide resistance	10.1111/nph.17061
Minor Effects of 11 Dof Family Genes Contribute to the Missing Heritability of Heading Date in Rice (Oryza sativa L.)	10.3389/fpls.2019.01739
The Germin-like protein gene OsGER4 is involved in heat stress response in rice root development	10.1007/s10142-023-01201-1
Deficiency of rice hexokinase HXK5 impairs synthesis and utilization of starch in pollen grains and causes male sterility	10.1093/jxb/erz436
OsHSD2 interaction with and phosphorylation by OsCPK21 is essential for lipid metabolism during rice caryopsis development	10.1016/j.jplph.2022.153714
The HK5 and HK6 cytokinin receptors mediate diverse developmental pathways in rice	10.1242/dev.191734
Gene Editing With TALEN and CRISPR/Cas in Rice	10.1016/bs.pmbts.2017.04.006
Determinant Factors and Regulatory Systems for Anthocyanin Biosynthesis in Rice Apiculi and Stigmas	10.1186/s12284-021-00480-1
The essential effector SCRE1 in Ustilaginoidea virens suppresses rice immunity via a small peptide region	10.1111/mpp.12894
Gene targeting by the TAL effector PthXo2 reveals cryptic resistance gene for bacterial blight of rice	10.1111/tpj.12838
MORE FLORET1 Encodes a MYB Transcription Factor That Regulates Spikelet Development in Rice	10.1104/pp.20.00658
Rice dwarf and low tillering 10 (OsDLT10) regulates tiller number by monitoring auxin homeostasis	10.1016/j.plantsci.2020.110502
Ustilaginoidea virens-secreted effector Uv1809 suppresses rice immunity by enhancing OsSRT2-mediated histone deacetylation	10.1111/pbi.14174
Function identification and characterization of Oryza sativa ZRT and IRT-like proteins computationally for nutrition and biofortification in rice	10.1080/07391102.2022.2118169
Targeted insertion of regulatory elements enables translational enhancement in rice	10.3389/fpls.2023.1134209
Disruption of MIR396e and MIR396f improves rice yield under nitrogen-deficient conditions	10.1093/nsr/nwz142
Auxin Transporter OsPIN1b, a Novel Regulator of Leaf Inclination in Rice (Oryza sativa L.)	10.3390/plants12020409
Interaction of OsRopGEF3 Protein With OsRac3 to Regulate Root Hair Elongation and Reactive Oxygen Species Formation in Rice (Oryza sativa)	10.3389/fpls.2021.661352
OsMS1 functions as a transcriptional activator to regulate programmed tapetum development and pollen exine formation in rice	10.1007/s11103-018-0811-0
Strategies to fortify the nutritional values of polished rice by implanting selective traits from brown rice: A nutrigenomics-based approach	10.1016/j.foodres.2023.113271
Creating novel Wx alleles with fine-tuned amylose levels and improved grain quality in rice by promoter editing using CRISPR/Cas9 system	10.1111/pbi.13391
Minimized Atrazine Risks to Crop Security and Its Residue in the Environment by a Rice Methyltransferase as a Regulation Factor	10.1021/acs.jafc.1c04172
BSA-Seq and Fine Linkage Mapping for the Identification of a Novel Locus (qPH9) for Mature Plant Height in Rice (Oryza sativa)	10.1186/s12284-022-00576-2
Transcriptome Analysis of Triple Mutant for OsMADS62, OsMADS63, and OsMADS68 Reveals the Downstream Regulatory Mechanism for Pollen Germination in Rice (Oryza sativa)	10.3390/ijms23010239
Potential of Genome Editing to Capture Diversity From Australian Wild Rice Relatives	10.3389/fgeed.2022.875243
Quantitative regulation of Waxy expression by CRISPR/Cas9-based promoter and 5'UTR-intron editing improves grain quality in rice	10.1111/pbi.13427
Transcriptome analysis of knockout mutants of rice seed dormancy gene OsVP1 and Sdr4	10.1007/s00299-022-02958-8
Replication protein A large subunit (RPA1a) limits chiasma formation during rice meiosis	10.1093/plphys/kiab365
CROWN ROOTLESS1 binds DNA with a relaxed specificity and activates OsROP and OsbHLH044 genes involved in crown root formation in rice	10.1111/tpj.15838
Accumulation of the RNA polymerase subunit RpoB depends on RNA editing by OsPPR16 and affects chloroplast development during early leaf development in rice	10.1111/nph.16769
OsARF4 regulates leaf inclination via auxin and brassinosteroid pathways in rice	10.3389/fpls.2022.979033
A nucleotide-binding site-leucine-rich repeat receptor pair confers broad-spectrum disease resistance through physical association in rice	10.1098/rstb.2018.0308
Flavonoids are indispensable for complete male fertility in rice	10.1093/jxb/eraa204
Disruption of an amino acid transporter LHT1 leads to growth inhibition and low yields in rice	10.1186/s12870-019-1885-9
Genome-edited rice deficient in two 4-COUMARATE:COENZYME A LIGASE genes displays diverse lignin alterations	10.1093/plphys/kiac450
CRISPR/Cas9 induces exon skipping that facilitates development of fragrant rice	10.1111/pbi.13514
Knocking Out the Transcription Factor OsNAC092 Promoted Rice Drought Tolerance	10.3390/biology11121830
Molecular tools, potential frontiers for enhancing salinity tolerance in rice: A critical review and future prospective	10.3389/fpls.2022.966749
Genome Editing of Golden SNP-Carrying Lycopene Epsilon-Cyclase (LcyE) Gene Using the CRSPR-Cas9/HDR and Geminiviral Replicon System in Rice	10.3390/ijms231810383
A putative SUBTILISIN-LIKE SERINE PROTEASE 1 (SUBSrP1) regulates anther cuticle biosynthesis and panicle development in rice	10.1016/j.jare.2022.01.003
Rice contains a biosynthetic gene cluster associated with production of the casbane-type diterpenoid phytoalexin ent-10-oxodepressin	10.1111/nph.17406
A novel strategy for creating a new system of third-generation hybrid rice technology using a cytoplasmic sterility gene and a genic male-sterile gene	10.1111/pbi.13457
Two interacting basic helix-loop-helix transcription factors control flowering time in rice	10.1093/plphys/kiad077
Control of Grain Weight and Size in Rice (Oryza sativa L.) by OsPUB3 Encoding a U-Box E3 Ubiquitin Ligase	10.1186/s12284-022-00604-1
Amino Acid Transporter as a Potential Carrier Protein for the Root-to-Shoot Translocation of Polybrominated Diphenyl Ethers in Rice	10.1021/acs.est.3c00581
OsCOP1 regulates embryo development and flavonoid biosynthesis in rice (Oryza sativa L.)	10.1007/s00122-021-03844-9
Genetic mapping identifies a rice naringenin O-glucosyltransferase that influences insect resistance	10.1111/tpj.15244
OsDGD2β is the Sole Digalactosyldiacylglycerol Synthase Gene Highly Expressed in Anther, and its Mutation Confers Male Sterility in Rice	10.1186/s12284-019-0320-z
The MYB transcription factor Baymax1 plays a critical role in rice male fertility	10.1007/s00122-020-03706-w
Impaired Function of the Calcium-Dependent Protein Kinase, OsCPK12, Leads to Early Senescence in Rice (Oryza sativa L.)	10.3389/fpls.2019.00052
Comparative Cytological and Transcriptome Analysis Revealed the Normal Pollen Development Process and Up-Regulation of Fertility-Related Genes in Newly Developed Tetraploid Rice	10.3390/ijms21197046
A (conditional) role for labdane-related diterpenoid natural products in rice stomatal closure	10.1111/nph.17196
Rice Interploidy Crosses Disrupt Epigenetic Regulation, Gene Expression, and Seed Development	10.1016/j.molp.2017.12.006
Double ryanodine receptor mutations confer higher diamide resistance in rice stem borer, Chilo suppressalis	10.1002/ps.6539
Diagnostic kit for rice blight resistance	10.1038/s41587-019-0268-y
Cytological and transcriptome analyses reveal OsPUB73 defect affects the gene expression associated with tapetum or pollen exine abnormality in rice	10.1186/s12870-019-2175-2
ZAXINONE SYNTHASE 2 regulates growth and arbuscular mycorrhizal symbiosis in rice	10.1093/plphys/kiac472
Small Auxin Up RNA 56 (SAUR56) regulates heading date in rice	10.1007/s11032-023-01409-w
OsProDH Negatively Regulates Thermotolerance in Rice by Modulating Proline Metabolism and Reactive Oxygen Species Scavenging	10.1186/s12284-020-00422-3
Global identification and analysis revealed differentially expressed lncRNAs associated with meiosis and low fertility in autotetraploid rice	10.1186/s12870-020-2290-0
OsGIF1 Positively Regulates the Sizes of Stems, Leaves, and Grains in Rice	10.3389/fpls.2017.01730
The clock component OsLUX regulates rice heading through recruiting OsELF3-1 and OsELF4s to repress Hd1 and Ghd7	10.1016/j.jare.2022.08.001
Paralog editing tunes rice stomatal density to maintain photosynthesis and improve drought tolerance	10.1093/plphys/kiad183
Enhanced FnCas12a-Mediated Targeted Mutagenesis Using crRNA With Altered Target Length in Rice	10.3389/fgeed.2020.608563
Broad-spectrum resistance to bacterial blight in rice using genome editing	10.1038/s41587-019-0267-z
Fine-tuning grain amylose contents by genome editing of Waxy cis-regulatory region in rice	10.1007/s11032-022-01342-4
Metabolomics and transcriptomics analyses provide new insights into the nutritional quality during the endosperm development of different ploidy rice	10.3389/fpls.2023.1210134
Development of SNP Markers from GWAS for Selecting Seed Coat and Aleurone Layers in Brown Rice (Oryza sativa L.)	10.3390/genes13101805
RGG1, Involved in the Cytokinin Regulatory Pathway, Controls Grain Size in Rice	10.1186/s12284-020-00436-x
Receptor-Like Cytoplasmic Kinase STK Confers Salt Tolerance in Rice	10.1186/s12284-023-00637-0
WB1, a Regulator of Endosperm Development in Rice, Is Identified by a Modified MutMap Method	10.3390/ijms19082159
Erratum for: Multiplex CRISPR-Cas9 editing of DNA methyltransferases in rice uncovers a class of non-CG methylation specific for GC-rich regions	10.1093/plcell/koab256
qHD5 encodes an AP2 factor that suppresses rice heading by down-regulating Ehd2 expression	10.1016/j.plantsci.2022.111446
Transcriptome and Metabolome Analyses Reveals the Pathway and Metabolites of Grain Quality Under Phytochrome B in Rice (Oryza sativa L.)	10.1186/s12284-022-00600-5
Mutation in Rice Abscisic Acid2 Results in Cell Death, Enhanced Disease-Resistance, Altered Seed Dormancy and Development	10.3389/fpls.2018.00405
Light Harvesting-like Protein 3 Interacts with Phytoene Synthase and Is Necessary for Carotenoid and Chlorophyll Biosynthesis in Rice	10.1186/s12284-021-00474-z
OsSND2, a NAC family transcription factor, is involved in secondary cell wall biosynthesis through regulating MYBs expression in rice	10.1186/s12284-018-0228-z
Production Assessment and Genome Comparison Revealed High Yield Potential and Novel Specific Alleles Associated with Fertility and Yield in Neo-Tetraploid Rice	10.1186/s12284-020-00387-3
A Pathogen-Inducible Rice NAC Transcription Factor ONAC096 Contributes to Immunity Against Magnaprothe oryzae and Xanthomonas oryzae pv. oryzae by Direct Binding to the Promoters of OsRap2.6, OsWRKY62, and OsPAL1	10.3389/fpls.2021.802758
Comparison of CRISPR-Cas9/Cas12a Ribonucleoprotein Complexes for Genome Editing Efficiency in the Rice Phytoene Desaturase (OsPDS) Gene	10.1186/s12284-019-0365-z
Genome-wide association study reveals novel QTLs and candidate genes for seed vigor in rice	10.3389/fpls.2022.1005203
Mutation at Different Sites of Metal Transporter Gene OsNramp5 Affects Cd Accumulation and Related Agronomic Traits in Rice (Oryza sativa L.)	10.3389/fpls.2019.01081
Dry-milled flour rice 'Seolgaeng' harbors a mutated fructose-6-phosphate 2-kinase/fructose-2,6-bisphosphatase2	10.3389/fpls.2023.1231914
The heterotrimeric G protein β subunit RGB1 is required for seedling formation in rice	10.1186/s12284-019-0313-y
Potential gene editing targets for developing haploid inducer stocks in rice and wheat with high haploid induction frequency	10.1007/s13205-023-03857-9
A myosin XI adaptor, TAPE, is essential for pollen tube elongation in rice	10.1093/plphys/kiac299
The genetic basis of grain protein content in rice by genome-wide association analysis	10.1007/s11032-022-01347-z
The Wild Rice Locus CTS-12 Mediates ABA-Dependent Stomatal Opening Modulation to Limit Water Loss Under Severe Chilling Stress	10.3389/fpls.2020.575699
SH3P2, an SH3 domain-containing protein that interacts with both Pib and AvrPib, suppresses effector-triggered, Pib-mediated immunity in rice	10.1016/j.molp.2022.10.022
OsFTL4, an FT-like Gene, Regulates Flowering Time and Drought Tolerance in Rice (Oryza sativa L.)	10.1186/s12284-022-00593-1
An Integration of MicroRNA and Transcriptome Sequencing Analysis Reveal Regulatory Roles of miRNAs in Response to Chilling Stress in Wild Rice	10.3390/plants11070977
Identification of a new allele of soluble starch synthase IIIa involved in the elongation of amylopectin long chains in a chalky rice mutant	10.1016/j.plantsci.2022.111567
The SMC5/6 complex subunit MMS21 regulates stem cell proliferation in rice	10.1007/s00299-023-03030-9
Weighted Gene Co-Expression Network Coupled with a Critical-Time-Point Analysis during Pathogenesis for Predicting the Molecular Mechanism Underlying Blast Resistance in Rice	10.1186/s12284-020-00439-8
Multi-omics resources for targeted agronomic improvement of pigmented rice	10.1038/s43016-023-00742-9
Oryza sativa RNA-Dependent RNA Polymerase 6 Contributes to Double-Strand Break Formation in Meiosis	10.1105/tpc.20.00213
Target Specificity of the CRISPR-Cas9 System in Arabidopsis thaliana, Oryza sativa, and Glycine max Genomes	10.1089/cmb.2019.0453
OsmiR535, a Potential Genetic Editing Target for Drought and Salinity Stress Tolerance in Oryza sativa	10.3390/plants9101337
OsGSTU17, a Tau Class Glutathione S-Transferase Gene, Positively Regulates Drought Stress Tolerance in Oryza sativa	10.3390/plants12173166
OsSRK1, a lectin receptor-like kinase, controls plant height by mediating internode elongation in Oryza sativa L	10.1007/s11032-022-01340-6
Effects of CRISPR/Cas9 generated drooping leaf (dl) alleles on midrib and carpel formations in Oryza sativa Nipponbare	10.1007/s00425-022-03973-5

## Sheet: Maize
Title	DOI
Successes and insights of an industry biotech program to enhance maize agronomic traits	10.1016/j.plantsci.2021.110899
Genome editing in maize: Toward improving complex traits in a global crop	10.1590/1678-4685-GMB-2022-0217
Impact of Spontaneous Haploid Genome Doubling in Maize Breeding	10.3390/plants9030369
The dicot homolog of maize PPR103 carries a C-terminal DYW domain and is required for C-to-U editing of chloroplast RNA transcripts	10.21203/rs.3.rs-2574001/v1
Enhancing grain-yield-related traits by CRISPR-Cas9 promoter editing of maize CLE genes	10.1038/s41477-021-00858-5
ARGOS8 variants generated by CRISPR-Cas9 improve maize grain yield under field drought stress conditions	10.1111/pbi.12603
Efficiency and Inheritance of Targeted Mutagenesis in Maize Using CRISPR-Cas9	10.1016/j.jgg.2015.10.006
A spatiotemporal transcriptomic network dynamically modulates stalk development in maize	10.1111/pbi.13909
Combining multiplex gene editing and doubled haploid technology in maize	10.1111/nph.19021
Supersweet and waxy: meeting the diverse demands for specialty maize by genome editing	10.1111/pbi.13144
Precise base editing in rice, wheat and maize with a Cas9-cytidine deaminase fusion	10.1038/nbt.3811
A barley stripe mosaic virus-based guide RNA delivery system for targeted mutagenesis in wheat and maize	10.1111/mpp.12849
High-efficiency genome editing using a dmc1 promoter-controlled CRISPR/Cas9 system in maize	10.1111/pbi.12920
CRISPR-Cas9 Editing in Maize: Systematic Evaluation of Off-target Activity and Its Relevance in Crop Improvement	10.1038/s41598-019-43141-6
High-efficiency CRISPR/Cas9 multiplex gene editing using the glycine tRNA-processing system-based strategy in maize	10.1186/s12896-016-0289-2
BREEDIT: a multiplex genome editing strategy to improve complex quantitative traits in maize	10.1093/plcell/koac243
Analysis of the molecular mechanisms regulating how ZmEREB24 improves drought tolerance in maize (Zea mays) seedlings	10.1016/j.plaphy.2023.108292
CRISPR-Cas9-mediated 75.5-Mb inversion in maize	10.1038/s41477-020-00817-6
The maize heterotrimeric G protein β subunit controls shoot meristem development and immune responses	10.1073/pnas.1917577116
An Agrobacterium-delivered CRISPR/Cas9 system for high-frequency targeted mutagenesis in maize	10.1111/pbi.12611
Prime editing efficiently generates W542L and S621I double mutations in two ALS genes in maize	10.1186/s13059-020-02170-5
Molecular dissection of maize seedling salt tolerance using a genome-wide association analysis method	10.1111/pbi.13607
Back to the wild: mining maize (Zea mays L.) disease resistance using advanced breeding tools	10.1007/s11033-021-06815-x
Fine mapping qKRN5.04 provides a functional gene negatively regulating maize kernel row number	10.1007/s00122-022-04089-w
The Coordinated KNR6-AGAP-ARF1 Complex Modulates Vegetative and Reproductive Traits by Participating in Vesicle Trafficking in Maize	10.3390/cells10102601
Modulation of the DA1 pathway in maize shows that translatability of information from Arabidopsis to crops is complex	10.1016/j.plantsci.2022.111295
Genetic variation in YIGE1 contributes to ear length and grain yield in maize	10.1111/nph.17882
zma-miR159 targets ZmMYB74 and ZmMYB138 transcription factors to regulate grain size and weight in maize	10.1093/plphys/kiad455
Use of CRISPR/Cas9 for Crop Improvement in Maize and Soybean	10.1016/bs.pmbts.2017.04.005
High-Throughput CRISPR/Cas9 Mutagenesis Streamlines Trait Gene Identification in Maize	10.1105/tpc.19.00934
CRISPR/Cas9-mediated knockout and overexpression studies reveal a role of maize phytochrome C in regulating flowering time and plant height	10.1111/pbi.13429
The ZmbZIP22 Transcription Factor Regulates 27-kD γ-Zein Gene Transcription during Maize Endosperm Development	10.1105/tpc.18.00422
Role of heterotrimeric Gα proteins in maize development and enhancement of agronomic traits	10.1371/journal.pgen.1007374
Trihelix Transcription Factor ZmThx20 Is Required for Kernel Development in Maize	10.3390/ijms222212137
Genome editing in maize directed by CRISPR-Cas9 ribonucleoprotein complexes	10.1038/ncomms13274
An Improved Agrobacterium-Mediated Transformation and Genome-Editing Method for Maize Inbred B104 Using a Ternary Vector System and Immature Embryos	10.3389/fpls.2022.860971
Efficient Gene Targeting in Maize Using Inducible CRISPR-Cas9 and Marker-free Donor Template	10.1016/j.molp.2020.06.008
A Large Transposon Insertion in the stiff1 Promoter Increases Stalk Strength in Maize	10.1105/tpc.19.00486
Generation of Transgene-Free Semidwarf Maize Plants by Gene Editing of Gibberellin-Oxidase20-3 Using CRISPR/Cas9	10.3389/fpls.2020.01048
Generation of Transgene-Free Maize Male Sterile Lines Using the CRISPR/Cas9 System	10.3389/fpls.2018.01180
Optimized Transformation and Gene Editing of the B104 Public Maize Inbred by Improved Tissue Culture and Use of Morphogenic Regulators	10.3389/fpls.2022.883847
Single and multiple gene knockouts by CRISPR-Cas9 in maize	10.1007/s00299-019-02378-1
Activities and specificities of CRISPR/Cas9 and Cas12a nucleases for targeted mutagenesis in maize	10.1111/pbi.12982
A kelch-repeat superfamily gene, ZmNL4, controls leaf width in maize (Zea mays L.)	10.1111/tpj.15348
Fertility restoration of maize CMS-C altered by a single amino acid substitution within the Rf4 bHLH transcription factor	10.1111/tpj.14521
A CRISPR/dCas9 toolkit for functional analysis of maize genes	10.1186/s13007-020-00675-5
Characterization of Maize Phytochrome-Interacting Factors in Light Signaling and Photomorphogenesis	10.1104/pp.19.00239
Evaluation of genome and base editing tools in maize protoplasts	10.3389/fpls.2022.1010030
Identification and characterization of maize ACD6-like gene reveal ZmACD6 as the maize orthologue conferring resistance to Ustilago maydis	10.1080/15592324.2019.1651604
Use of CRISPR/Cas9-Based Gene Editing to Simultaneously Mutate Multiple Homologous Genes Required for Pollen Development and Male Fertility in Maize	10.3390/cells11030439
Establishment of an efficient seed fluorescence reporter-assisted CRISPR/Cas9 gene editing in maize	10.1111/jipb.13086
The key role of indole-3-acetic acid biosynthesis by Bacillus thuringiensis RZ2MS9 in promoting maize growth revealed by the ipdC gene knockout mediated by the CRISPR-Cas9 system	10.1016/j.micres.2022.127218
ZmSRL5 is involved in drought tolerance by maintaining cuticular wax structure in maize	10.1111/jipb.12982
Development of gene expression system in egg cells and zygotes isolated from rice and maize	10.1002/pld3.10
CRISPR/Cas9-based discovery of maize transcription factors regulating male sterility and their functional conservation in plants	10.1111/pbi.13590
DNA-free genome editing for ZmPLA1 gene via targeting immature embryos in tropical maize	10.1080/21645698.2023.2197303
A C-terminal encoded peptide, ZmCEP1, is essential for kernel development in maize	10.1093/jxb/erab224
Caterpillar Salivary Glucose Oxidase Decreases Green Leaf Volatile Emission and Increases Terpene Emission from Maize	10.1007/s10886-023-01440-3
Enhancing Maize Transformation and Targeted Mutagenesis through the Assistance of Non-Integrating Wus2 Vector	10.3390/plants12152799
Dicer-like 5 deficiency confers temperature-sensitive male sterility in maize	10.1038/s41467-020-16634-6
CRISPR/Cas9 Targeted Mutagenesis for Functional Genetics in Maize	10.3390/plants10040723
Targeting Disease Susceptibility Genes in Wheat Through wide Hybridization with Maize Expressing Cas9 and Guide RNA	10.1094/MPMI-01-23-0004-SC
The ZmMYB84-ZmPKSB regulatory module controls male fertility through modulating anther cuticle-pollen exine trade-off in maize anthers	10.1111/pbi.13911
Glutaredoxins regulate maize inflorescence meristem development via redox control of TGA transcriptional activity	10.1038/s41477-021-01029-2
ZmCOI2a and ZmCOI2b redundantly regulate anther dehiscence and gametophytic male fertility in maize	10.1111/tpj.15708
Maize ZmPT7 regulates Pi uptake and redistribution which is modulated by phosphorylation	10.1111/pbi.13414
Pleiotropic and nonredundant effects of an auxin importer in Setaria and maize	10.1093/plphys/kiac115
Genetic Structure and Molecular Mechanisms Underlying the Formation of Tassel, Anther, and Pollen in the Male Inflorescence of Maize (Zea mays L.)	10.3390/cells11111753
A P-type pentatricopeptide repeat protein ZmRF5 promotes 5' region partial cleavages of atp6c transcripts to restore the fertility of CMS-C maize by recruiting a splicing factor	10.1111/pbi.14263
ZmMs25 encoding a plastid-localized fatty acyl reductase is critical for anther and pollen development in maize	10.1093/jxb/erab142
Maize Interveinal Chlorosis 1 links the Yang Cycle and Fe homeostasis through Nicotianamine biosynthesis	10.1093/plphys/kiac009
Efficient Targeted Genome Modification in Maize Using CRISPR/Cas9 System	10.1016/j.jgg.2015.10.002
Gene editing of ZmGA20ox3 improves plant architecture and drought tolerance in maize	10.1007/s00299-023-03090-x
CRISPR/Cas9-mediated deletion of large chromosomal segments identifies a minichromosome modulating the Colletotrichum graminicola virulence on maize	10.1016/j.ijbiomac.2023.125462
An Agrobacterium-Mediated CRISPR/Cas9 Platform for Genome Editing in Maize	10.1007/978-1-4939-8991-1_10
Engineering null mutants in ZmFER1 confers resistance to ear rot caused by Fusarium verticillioides in maize	10.1111/pbi.13914
Differential activities of maize plant elicitor peptides as mediators of immune signaling and herbivore resistance	10.1111/tpj.15022
The SUMO ligase MMS21 profoundly influences maize development through its impact on genome activity and stability	10.1371/journal.pgen.1009830
Mutation of ZmDMP enhances haploid induction in maize	10.1038/s41477-019-0443-7
Comparative transcriptome profiling identifies maize line specificity of fungal effectors in the maize-Ustilago maydis interaction	10.1111/tpj.15195
Development of a Transformable Fast-Flowering Mini-Maize as a Tool for Maize Gene Editing	10.3389/fgeed.2020.622227
Targeted generation of Null Mutants in ZmGDIα confers resistance against maize rough dwarf disease without agronomic penalty	10.1111/pbi.13793
Editing the 19 kDa alpha-zein gene family generates non-opaque2-based quality protein maize	10.1111/pbi.14237
CRISPR/Cas9-based genome editing of 14 lipid metabolic genes reveals a sporopollenin metabolon ZmPKSB-ZmTKPR1-1/-2 required for pollen exine formation in maize	10.1111/pbi.14181
Development of a Haploid-Inducer Mediated Genome Editing System for Accelerating Maize Breeding	10.1016/j.molp.2019.03.006
Extension of the in vivo haploid induction system from diploid maize to hexaploid wheat	10.1111/pbi.13218
PEG-Delivered CRISPR-Cas9 Ribonucleoproteins System for Gene-Editing Screening of Maize Protoplasts	10.3390/genes11091029
Advances in Agrobacterium transformation and vector design result in high-frequency targeted gene insertion in maize	10.1111/pbi.13613
Corrigendum to "CRISPR/Cas9-mediated deletion of large chromosomal segments identifies a minichromosome modulating the Colletotrichum graminicola virulence on maize" [Int. J. Biol. Macromol., Volume 245 (2023) 125462]	10.1016/j.ijbiomac.2023.126896
A Novel Ternary Vector System United with Morphogenic Genes Enhances CRISPR/Cas Delivery in Maize	10.1104/pp.19.00767
Genome-Wide Association Analyses Reveal the Importance of Alternative Splicing in Diversifying Gene Function and Regulating Phenotypic Variation in Maize	10.1105/tpc.18.00109
CRISPR/Cas9 Mutagenesis through Introducing a Nanoparticle Complex Made of a Cationic Polymer and Nucleic Acids into Maize Protoplasts	10.3390/ijms242216137
Complex Trait Loci in Maize Enabled by CRISPR-Cas9 Mediated Gene Insertion	10.3389/fpls.2020.00535
Cross-species analysis between the maize smut fungi Ustilago maydis and Sporisorium reilianum highlights the role of transcriptional change of effector orthologs for virulence and disease	10.1111/nph.17625
Maize ANT1 modulates vascular development, chloroplast development, photosynthesis, and plant growth	10.1073/pnas.2012245117
Loss-of-function alleles of ZmPLD3 cause haploid induction in maize	10.1038/s41477-021-01037-2
Triphasic regulation of ZmMs13 encoding an ABCG transporter is sequentially required for callose dissolution, pollen exine and anther cuticle formation in maize	10.1016/j.jare.2022.09.006
The draft genome of the Asian corn borer yields insights into ecological adaptation of a devastating maize pest	10.1016/j.ibmb.2021.103638
Enabling genome editing in tropical maize lines through an improved, morphogenic regulator-assisted transformation protocol	10.3389/fgeed.2023.1241035
Insights into maize genome editing via CRISPR/Cas9	10.1007/s12298-017-0502-3
ZmCCT9 enhances maize adaptation to higher latitudes	10.1073/pnas.1718058115
Seeing is believing: a visualization toolbox to enhance selection efficiency in maize genome editing	10.1111/pbi.13575
Efficient Targeted Mutagenesis Mediated by CRISPR-Cas12a Ribonucleoprotein Complexes in Maize	10.3389/fgeed.2021.670529
ZmG6PDH1 in glucose-6-phosphate dehydrogenase family enhances cold stress tolerance in maize	10.3389/fpls.2023.1116237
Sugar transporter ZmSWEET1b is responsible for assimilate allocation and salt stress response in maize	10.1007/s10142-023-01062-8
A leucine-rich repeat receptor kinase gene confers quantitative susceptibility to maize southern leaf blight	10.1111/nph.18781
The Cohesin Complex Subunit ZmSMC3 Participates in Meiotic Centromere Pairing in Maize	10.1105/tpc.19.00834
Polarly localized WPR proteins interact with PAN receptors and the actin cytoskeleton during maize stomatal development	10.1093/plcell/koac301
Genome-Wide Characterization of Jasmonates Signaling Components Reveals the Essential Role of ZmCOI1a-ZmJAZ15 Action Module in Regulating Maize Immunity to Gibberella Stalk Rot	10.3390/ijms22020870
Maize transformation: history, progress, and perspectives	10.1007/s11032-021-01225-0
Loss of Function of an RNA Polymerase III Subunit Leads to Impaired Maize Kernel Development	10.1104/pp.20.00502
A dolabralexin-deficient mutant provides insight into specialized diterpenoid metabolism in maize	10.1093/plphys/kiad150
Molecular mechanism analysis of ZmRL6 positively regulating drought stress tolerance in maize	10.1007/s44154-023-00125-x
G-protein couples MAPK cascade through maize heterotrimeric Gβ subunit	10.1007/s00299-022-02891-w
Natural alleles of the abscisic acid catabolism gene ZmAbh4 modulate water use efficiency and carbon isotope discrimination in maize	10.1093/plcell/koac200
Genetic Variation in ZmPAT7 Contributes to Tassel Branch Number in Maize	10.3390/ijms23052586
Ae1/Sbe1 maize-derived high amylose improves gut barrier function and ameliorates type II diabetes in high-fat diet-fed mice by increasing Akkermansia	10.3389/fnut.2022.999020
ZmFAR1 and ZmABCG26 Regulated by microRNA Are Essential for Lipid Metabolism in Maize Anther	10.3390/ijms22157916
Maize lateral rootless 1 encodes a homolog of the DCAF protein subunit of the CUL4-based E3 ubiquitin ligase complex	10.1111/nph.18599
Transcription factor bHLH121 regulates root cortical aerenchyma formation in maize	10.1073/pnas.2219668120
Bacterium-enabled transient gene activation by artificial transcription factors for resolving gene regulation in maize	10.1093/plcell/koad155
Using the CRISPR/Cas9 system to eliminate native plasmids of Zymomonas mobilis ZM4	10.1080/09168451.2016.1189312
RETRACTED: GZMB gene silencing confers protection against synovial tissue hyperplasia and articular cartilage tissue injury in rheumatoid arthritis through the MAPK signaling pathway	10.1016/j.biopha.2018.04.023
ZmLBD5, a class-II LBD gene, negatively regulates drought tolerance by impairing abscisic acid synthesis	10.1111/tpj.16015
ZmEREB57 regulates OPDA synthesis and enhances salt stress tolerance through two distinct signalling pathways in Zea mays	10.1111/pce.14644
Map-based cloning and characterization of Zea mays male sterility33 (ZmMs33) gene, encoding a glycerol-3-phosphate acyltransferase	10.1007/s00122-018-3083-9

## Sheet: Wheat
Title	DOI
High-efficiency gene targeting in hexaploid wheat using DNA replicons and CRISPR/Cas9	10.1111/tpj.13446
Current Status and Perspectives on the Application of CRISPR/Cas9 Gene-Editing System to Develop a Low-Gluten, Non-Transgenic Wheat Variety	10.3390/foods10102351
Multiplexed promoter and gene editing in wheat using a virus-based guide RNA delivery system	10.1111/pbi.13910
Outlook for coeliac disease patients: towards bread wheat with hypoimmunogenic gluten by gene editing of α- and γ-gliadin gene families	10.1186/s12870-019-1889-5
Development of an Agrobacterium-delivered CRISPR/Cas9 system for wheat genome editing	10.1111/pbi.13088
An efficient transformation method for genome editing of elite bread wheat cultivars	10.3389/fpls.2023.1135047
Targeted mutagenesis using the Agrobacterium tumefaciens-mediated CRISPR-Cas9 system in common wheat	10.1186/s12870-018-1496-x
CRISPR/Cas9 editing of wheat TaQ genes alters spike morphogenesis and grain threshability	10.1016/j.jgg.2020.08.004
Understanding the regulatory relationship of abscisic acid and bZIP transcription factors towards amylose biosynthesis in wheat	10.1007/s11033-021-06282-4
CRISPR/Cas9-mediated disruption of TaNP1 genes results in complete male sterility in bread wheat	10.1016/j.jgg.2020.05.004
Multi-target genome editing reduces polyphenol oxidase activity in wheat (Triticum aestivum L.) grains	10.3389/fpls.2023.1247680
Efficient and transgene-free genome editing in wheat through transient expression of CRISPR/Cas9 DNA or RNA	10.1038/ncomms12617
Turning Up the Temperature on CRISPR: Increased Temperature Can Improve the Editing Efficiency of Wheat Using CRISPR/Cas9	10.3389/fpls.2020.583374
Expanded base editing in rice and wheat using a Cas9-adenosine deaminase fusion	10.1186/s13059-018-1443-z
Clustered regularly interspaced short palindromic repeats (CRISPR)/CRISPR-associated genome-editing toolkit to enhance salt stress tolerance in rice and wheat	10.1111/ppl.13642
Prime genome editing in rice and wheat	10.1038/s41587-020-0455-x
Allergenicity of wheat protein in diet: Mechanisms, modifications and challenges	10.1016/j.foodres.2023.112913
CRISPR/Cas9-Mediated Targeted Mutagenesis in Wheat Doubled Haploids	10.1007/978-1-4939-9865-4_15
Biolistic Delivery of CRISPR/Cas9 with Ribonucleoprotein Complex in Wheat	10.1007/978-1-4939-8991-1_24
CRISPR/Cas9 genome editing in wheat: enhancing quality and productivity for global food security-a review	10.1007/s10142-023-01190-1
CRISPR/Cas9-targeted mutagenesis of TaDCL4, TaDCL5 and TaRDR6 induces male sterility in common wheat	10.1111/pbi.14000
Targeted mutagenesis in wheat microspores using CRISPR/Cas9	10.1038/s41598-018-24690-8
Biolistic-delivery-based transient CRISPR/Cas9 expression enables in planta genome editing in wheat	10.1038/s41598-018-32714-6
CRISPR/Cas9 editing of wheat Ppd-1 gene homoeologs alters spike architecture and grain morphometric traits	10.1007/s10142-023-00989-2
Pyramiding favorable alleles in an elite wheat variety in one generation by CRISPR-Cas9-mediated multiplex gene editing	10.1016/j.molp.2021.03.024
Gene Editing in Polyploid Crops: Wheat, Camelina, Canola, Potato, Cotton, Peanut, Sugar Cane, and Citrus	10.1016/bs.pmbts.2017.05.002
Genetic Modification for Wheat Improvement: From Transgenesis to Genome Editing	10.1155/2019/6216304
Functional analysis of TaPDI genes on storage protein accumulation by CRISPR/Cas9 edited wheat mutants	10.1016/j.ijbiomac.2021.12.048
Overview of the Wheat Genetic Transformation and Breeding Status in China	10.1007/978-1-4939-7337-8_3
Precise base editing in rice, wheat and maize with a Cas9-cytidine deaminase fusion	10.1038/nbt.3811
A barley stripe mosaic virus-based guide RNA delivery system for targeted mutagenesis in wheat and maize	10.1111/mpp.12849
Efficient generation of stable, heritable gene edits in wheat using CRISPR/Cas9	10.1186/s12870-018-1433-z
Characterization of thioredoxin gene TaTrxh9 associated with heading-time regulation in wheat	10.1016/j.plaphy.2023.107903
Grain yield improvement by genome editing of TaARF12 that decoupled peduncle and rachis development trajectories via differential regulation of gibberellin signalling in wheat	10.1111/pbi.14107
Gene editing of the wheat homologs of TONNEAU1-recruiting motif encoding gene affects grain shape and weight in wheat	10.1111/tpj.14440
Wheat with greatly reduced accumulation of free asparagine in the grain, produced by CRISPR/Cas9 editing of asparagine synthetase gene TaASN2	10.1111/pbi.13573
Gluten Free Wheat: Are We There?	10.3390/nu11030487
What Will Be the Benefits of Biotech Wheat for European Agriculture?	10.1007/978-1-4939-7337-8_2
Targeted Mutagenesis in Hexaploid Bread Wheat Using the TALEN and CRISPR/Cas Systems	10.1007/978-1-4939-7337-8_11
Gene editing and mutagenesis reveal inter-cultivar differences and additivity in the contribution of TaGW2 homoeologues to grain size and weight in wheat	10.1007/s00122-018-3166-7
Low-gluten, nontransgenic wheat engineered with CRISPR/Cas9	10.1111/pbi.12837
CRISPR/Cas9 mediated disruption of Inositol Pentakisphosphate 2-Kinase 1 (TaIPK1) reduces phytic acid and improves iron and zinc accumulation in wheat grains	10.1016/j.jare.2021.07.006
Genome edited wheat- current advances for the second green revolution	10.1016/j.biotechadv.2022.108006
TaMADS29 interacts with TaNF-YB1 to synergistically regulate early grain development in bread wheat	10.1007/s11427-022-2286-0
DIW1 encoding a clade I PP2C phosphatase negatively regulates drought tolerance by de-phosphorylating TaSnRK1.1 in wheat	10.1111/jipb.13504
CRISPR-induced miRNA156-recognition element mutations in TaSPL13 improve multiple agronomic traits in wheat	10.1111/pbi.13969
Screening and functional characterization of candidate resistance genes to powdery mildew from Dasypyrum villosum#4 in a wheat line Pm97033	10.1007/s00122-020-03655-4
FRIZZY PANICLE defines a regulatory hub for simultaneously controlling spikelet formation and awn elongation in bread wheat	10.1111/nph.17388
Increasing yield potential through manipulating of an ARE1 ortholog related to nitrogen use efficiency in wheat by CRISPR/Cas9	10.1111/jipb.13151
The auxin response factor TaARF15-A1 negatively regulates senescence in common wheat (Triticum aestivum L.)	10.1093/plphys/kiac497
Improvement and Re-Evolution of Tetraploid Wheat for Global Environmental Challenge and Diversity Consumption Demand	10.3390/ijms23042206
Efficient DNA-free genome editing of bread wheat using CRISPR/Cas9 ribonucleoprotein complexes	10.1038/ncomms14261
CRISPR/Cas9 genome editing in wheat	10.1007/s10142-017-0572-x
An optimised CRISPR/Cas9 protocol to create targeted mutations in homoeologous genes and an efficient genotyping protocol to identify edited events in wheat	10.1186/s13007-019-0500-2
Simultaneous editing of three homoeologues of TaCIPK14 confers broad-spectrum resistance to stripe rust in wheat	10.1111/pbi.13956
Advances in bread wheat production through CRISPR/Cas9 technology: a comprehensive review of quality and other aspects	10.1007/s00425-023-04199-9
Identification, characterization, and rescue of CRISPR/Cas9 generated wheat SPO11-1 mutants	10.1111/pbi.13961
Simultaneous modification of three homoeologs of TaEDR1 by genome editing enhances powdery mildew resistance in wheat	10.1111/tpj.13599
Transgenerational CRISPR-Cas9 Activity Facilitates Multiplex Gene Editing in Allopolyploid Wheat	10.1089/crispr.2017.0010
Genome editing of bread wheat using biolistic delivery of CRISPR/Cas9 in vitro transcripts or ribonucleoproteins	10.1038/nprot.2017.145
Multiplex CRISPR/Cas9-mediated genome editing to address drought tolerance in wheat	10.1080/21645698.2022.2120313
Efficient genome editing in wheat using Cas9 and Cpf1 (AsCpf1 and LbCpf1) nucleases	10.1007/s10142-021-00782-z
Optimizing genome editing efficiency in wheat: Effects of heat treatments and different promoters for single guide RNA expression	10.5511/plantbiotechnology.23.0717a
Concurrent modifications in the three homeologs of Ms45 gene with CRISPR-Cas9 lead to rapid generation of male sterile bread wheat (Triticum aestivum L.)	10.1007/s11103-018-0749-2
In planta Genome Editing in Commercial Wheat Varieties	10.3389/fpls.2021.648841
Biolistic Delivery of Programmable Nuclease (CRISPR/Cas9) in Bread Wheat	10.1007/978-1-0716-0356-7_17
Optimization of highly efficient exogenous-DNA-free Cas9-ribonucleoprotein mediated gene editing in disease susceptibility loci in wheat (Triticum aestivum L.)	10.3389/fpls.2022.1084700
Simultaneous editing of three homoeoalleles in hexaploid bread wheat confers heritable resistance to powdery mildew	10.1038/nbt.2969
Development of Wheat With Hypoimmunogenic Gluten Obstructed by the Gene Editing Policy in Europe	10.3389/fpls.2018.01523
A rapid method for detection of mutations induced by CRISPR/Cas9-based genome editing in common wheat	10.5511/plantbiotechnology.20.0404b
CRISPR/Cas9-induced modification of the conservative promoter region of VRN-A1 alters the heading time of hexaploid bread wheat	10.3389/fpls.2022.1048695
ENHANCED GRAVITROPISM 2 encodes a STERILE ALPHA MOTIF-containing protein that controls root growth angle in barley and wheat	10.1073/pnas.2101526118
CRISPR/Cas9-Mediated Disruption of Xylanase inhibitor protein (XIP) Gene Improved the Dough Quality of Common Wheat	10.3389/fpls.2022.811668
Targeting Disease Susceptibility Genes in Wheat Through wide Hybridization with Maize Expressing Cas9 and Guide RNA	10.1094/MPMI-01-23-0004-SC
Highly Efficient and Heritable Targeted Mutagenesis in Wheat via the Agrobacterium tumefaciens-Mediated CRISPR/Cas9 System	10.3390/ijms20174257
An efficient and reproducible Agrobacterium-mediated transformation method for hexaploid wheat (Triticum aestivum L.)	10.1186/s13007-019-0503-z
Resistance to Cereal Cyst Nematodes in Wheat and Barley: An Emphasis on Classical and Modern Approaches	10.3390/ijms20020432
Fertility recovery of wheat male sterility controlled by Ms2 using CRISPR/Cas9	10.1111/pbi.13482
Diversity of transgene integration and gene-editing events in wheat (Triticum aestivum L.) transgenic plants generated using Agrobacterium-mediated transformation	10.3389/fgeed.2023.1265103
CRISPR/Cas9-mediated knockout of Ms1 enables the rapid generation of male-sterile hexaploid wheat lines for use in hybrid seed production	10.1111/pbi.13106
gRNA validation for wheat genome editing with the CRISPR-Cas9 system	10.1186/s12896-019-0565-z
Genome-edited TaTFL1-5 mutation decreases tiller and spikelet numbers in common wheat	10.3389/fpls.2023.1142779
Creating highly efficient resistance against wheat dwarf virus in barley by employing CRISPR/Cas9 system	10.1111/pbi.13077
ATP-dependent DNA helicase (TaDHL), a Novel Reduced-Height (Rht) Gene in Wheat	10.3390/genes13060979
Genome-Edited Triple-Recessive Mutation Alters Seed Dormancy in Wheat	10.1016/j.celrep.2019.06.090
Magnesium Increases Homoeologous Crossover Frequency During Meiosis in ZIP4 (Ph1 Gene) Mutant Wheat-Wild Relative Hybrids	10.3389/fpls.2018.00509
Candidate Genes Associated with Abiotic Stress Response in Plants as Tools to Engineer Tolerance to Drought, Salinity and Extreme Temperatures in Wheat: An Overview	10.3390/plants11233358
CRISPR/Cas9-mediated restoration of Tamyb10 to create pre-harvest sprouting-resistant red wheat	10.1111/pbi.13981
DMC1 stabilizes crossovers at high and low temperatures during wheat meiosis	10.3389/fpls.2023.1208285
CRISPR/Cas9-Mediated Targeted Mutagenesis of FtMYB45 Promotes Flavonoid Biosynthesis in Tartary Buckwheat (Fagopyrum tataricum)	10.3389/fpls.2022.879390
CRISPR-Cas9 Based Genome Editing in Wheat	10.1002/cpz1.65
Development of Functional Nanomaterials from Wheat Bran Derived Arabinoxylan for Nucleic Acid Delivery	10.1021/acs.jafc.0c00029
Design and Assembly of CRISPR/Cas9 Reagents for Gene Knockout, Targeted Insertion, and Replacement in Wheat	10.1007/978-1-4939-7337-8_12
Editorial: Advances in buckwheat research	10.3389/fpls.2023.1190090
Development and optimization of a Barley stripe mosaic virus-mediated gene editing system to improve Fusarium head blight resistance in wheat	10.1111/pbi.13819
Modification of starch composition, structure and properties through editing of TaSBEIIa in both winter and spring wheat varieties by CRISPR/Cas9	10.1111/pbi.13519
Extension of the in vivo haploid induction system from diploid maize to hexaploid wheat	10.1111/pbi.13218
Improvement of wheat drought tolerance through editing of TaATX4 by CRISPR/Cas9	10.1016/j.jgg.2023.10.001
CRISPR/Cas9-mediated genome editing for wheat grain quality improvement	10.1111/pbi.13647
Improvement of Gene Delivery and Mutation Efficiency in the CRISPR-Cas9 Wheat (Triticum aestivum L.) Genomics System via Biolistics	10.3390/genes13071180
Protocol for Genome Editing to Produce Multiple Mutants in Wheat	10.1016/j.xpro.2020.100053
Transcription factor TaGAMYB from wheat (Triticum aestivum L.) regulates flowering time and fertility in transgenic Arabidopsis thaliana	10.1007/s00425-022-04056-1
Assessing the efficacy of CRISPR/Cas9 genome editing in the wheat pathogen Parastagonspora nodorum	10.1186/s40694-020-00094-0
Recent advances in CRISPR/Cas9 and applications for wheat functional genomics and breeding	10.1007/s42994-021-00042-5
Efficient multiplex genome editing by CRISPR/Cas9 in common wheat	10.1111/pbi.13508
WheatCRISPR: a web-based guide RNA design tool for CRISPR/Cas9-mediated genome editing in wheat	10.1186/s12870-019-2097-z
CRISPR-Cas9 Gene Editing of the Sal1 Gene Family in Wheat	10.3390/plants11172259
A single nucleotide deletion in the third exon of FT-D1 increases the spikelet number and delays heading date in wheat (Triticum aestivum L.)	10.1111/pbi.13773
Evaluation of CRISPR/Cas9 Constructs in Wheat Cell Suspension Cultures	10.3390/ijms24032162
The Tartary buckwheat bHLH gene ALCATRAZ contributes to silique dehiscence in Arabidopsis thaliana	10.1016/j.plantsci.2023.111733
Introduction of a second "Green Revolution" mutation into wheat via in planta CRISPR/Cas9 delivery	10.1093/plphys/kiab570
A Bioinformatic Workflow for InDel Analysis in the Wheat Multi-Copy α-Gliadin Gene Family Engineered with CRISPR/Cas9	10.3390/ijms222313076
Matrilineal empowers wheat pollen with haploid induction potency by triggering postmitosis reactive oxygen species activity	10.1111/nph.17963
Combining a New Exome Capture Panel With an Effective varBScore Algorithm Accelerates BSA-Based Gene Cloning in Wheat	10.3389/fpls.2020.01249
Correction to: An optimised CRISPR/Cas9 protocol to create targeted mutations in homoeologous genes and an efficient genotyping protocol to identify edited events in wheat	10.1186/s13007-019-0539-0
CRISPR/Cas9 Gene Editing of Gluten in Wheat to Reduce Gluten Content and Exposure-Reviewing Methods to Screen for Coeliac Safety	10.3389/fnut.2020.00051
Capturing Wheat Phenotypes at the Genome Level	10.3389/fpls.2022.851079
Field assessment of genome-edited, low asparagine wheat: Europe's first CRISPR wheat field trial	10.1111/pbi.14026
Ne2, a typical CC-NBS-LRR-type gene, is responsible for hybrid necrosis in wheat	10.1111/nph.17575
Stress granule-associated TaMBF1c confers thermotolerance through regulating specific mRNA translation in wheat (Triticum aestivum)	10.1111/nph.17865
Transcriptional regulation by CRISPR/dCas9 in common wheat	10.1016/j.gene.2021.145919
CRISPR-based editing of the ω- and γ-gliadin gene clusters reduces wheat immunoreactivity without affecting grain protein quality	10.1111/pbi.14231
The Parastagonospora nodorum necrotrophic effector SnTox5 targets the wheat gene Snn5 and facilitates entry into the leaf mesophyll	10.1111/nph.17602
Wheat omics: Classical breeding to new breeding technologies	10.1016/j.sjbs.2020.11.083
Recent Progress in Germplasm Evaluation and Gene Mapping to Enable Breeding of Drought-Tolerant Wheat	10.3389/fpls.2020.01149
Application of Nicotinamide to Culture Medium Improves the Efficiency of Genome Editing in Hexaploid Wheat	10.3390/ijms24054416
CRISPR/Cas9-guided knockout of eIF4E improves Wheat yellow mosaic virus resistance without yield penalty	10.1111/pbi.14002
LHP1-mediated epigenetic buffering of subgenome diversity and defense responses confers genome plasticity and adaptability in allopolyploid wheat	10.1038/s41467-023-43178-2
Inactivation of a wheat protein kinase gene confers broad-spectrum resistance to rust fungi	10.1016/j.cell.2022.06.027
Absolute and relative quantitation of amylase/trypsin-inhibitors by LC-MS/MS from wheat lines obtained by CRISPR-Cas9 and RNAi	10.3389/fpls.2022.974881
An elite γ-gliadin allele improves end-use quality in wheat	10.1111/nph.18722
Potential gene editing targets for developing haploid inducer stocks in rice and wheat with high haploid induction frequency	10.1007/s13205-023-03857-9
