# Supplementary material for: Application of CRISPR/Cas9 Technology in Rice Germplasm Innovation and Genetic Improvement
Source: Genes (Basel). 2024 Nov 20;15(11):1492. doi: 10.3390/genes15111492 (PMC11593773; doi:10.3390/genes15111492)
Supplement: Supplementary file 1 [file genes-15-01492-s001.zip › PubMed_Title_Doi.xlsx]

## Sheet: Sheet1
Title	DOI
Selective organ targeting (SORT) nanoparticles for tissue-specific mRNA delivery and CRISPR-Cas gene editing	10.1038/s41565-020-0669-6
A CRISPR-Cas9 gene drive system targeting female reproduction in the malaria mosquito vector Anopheles gambiae	10.1038/nbt.3439
Enhanced prime editing systems by manipulating cellular determinants of editing outcomes	10.1016/j.cell.2021.09.018
Development of a gene-editing approach to restore vision loss in Leber congenital amaurosis type 10	10.1038/s41591-018-0327-9
Advances in CRISPR therapeutics	10.1038/s41581-022-00636-2
Treating Cystic Fibrosis with mRNA and CRISPR	10.1089/hum.2020.137
In vivo interrogation of gene function in the mammalian brain using CRISPR-Cas9	10.1038/nbt.3055
Multiplex gene editing by CRISPR-Cpf1 using a single crRNA array	10.1038/nbt.3737
Editing DNA Methylation in the Mammalian Genome	10.1016/j.cell.2016.08.056
Verve to edit gene for coronary risk lipid Lp(a)	10.1038/s41587-023-01870-0
Gene Therapies for Monogenic Autism Spectrum Disorders	10.3390/genes12111667
HGT is widespread in insects and contributes to male courtship in lepidopterans	10.1016/j.cell.2022.06.014
Genome editing	10.1038/s41598-022-24850-x
Targeted delivery of CRISPR-Cas9 and transgenes enables complex immune cell engineering	10.1016/j.celrep.2021.109207
The CRISPR/Cas9 system and its applications in crop genome editing	10.1080/07388551.2018.1554621
ADAR2 enzymes: efficient site-specific RNA editors with gene therapy aspirations	10.1261/rna.079266.122
Boosting CRISPR/Cas9 multiplex editing capability with the endogenous tRNA-processing system	10.1073/pnas.1420294112
Genome editing using CRISPR/Cas9-based knock-in approaches in zebrafish	10.1016/j.ymeth.2017.03.005
Transcriptional and proteomic analysis	10.1080/21645698.2023.2229927
Establishment of an Agrobacterium-mediated genetic transformation and CRISPR/Cas9-mediated targeted mutagenesis in Hemp (Cannabis Sativa L.)	10.1111/pbi.13611
Mini-Review: Transgenerational CRISPR/Cas9 Gene Editing in Plants	10.3389/fgeed.2022.825042
Gene Therapy Options as New Treatment for Inherited Peripheral Neuropathy	10.5607/en20004
Base Editors for Citrus Gene Editing	10.3389/fgeed.2022.852867
Precise correction of Duchenne muscular dystrophy exon deletion mutations by base and prime editing	10.1126/sciadv.abg4910
Gene Editing in Clinical Practice: Where are We?	10.1007/s12291-018-0804-4
Precise RNA editing by recruiting endogenous ADARs with antisense oligonucleotides	10.1038/s41587-019-0013-6
Delivering on the promise of gene editing for cystic fibrosis	10.1016/j.gendis.2018.11.005
Systemic nanoparticle delivery of CRISPR-Cas9 ribonucleoproteins for effective tissue specific genome editing	10.1038/s41467-020-17029-3
Synthetic Genomes	10.1146/annurev-biochem-013118-110704
Current trends in gene recovery mediated by the CRISPR-Cas system	10.1038/s12276-020-0466-1
Mitochondrial diseases and mtDNA editing	10.1016/j.gendis.2023.06.026
Efficient gene editing through an intronic selection marker in cells	10.1007/s00018-022-04152-1
Increased prime edit rates in KCNQ2 and SCN1A via single nicking all-in-one plasmids	10.1186/s12915-023-01646-7
Modulation of DNA and RNA by PNA	10.1016/j.bmcl.2020.127064
Application of CRISPR/Cas9 gene editing technique in the study of cancer treatment	10.1111/cge.13589
The biological feasibility and social context of gene-edited, caffeine-free coffee	10.1007/s10068-022-01082-3
CRISPR Gene Editing of a Virulent Bacteriophage	10.1101/pdb.top107868
Production of CFTR-ΔF508 Rabbits	10.3389/fgene.2020.627666
Concerning RNA-guided gene drives for the alteration of wild populations	10.7554/eLife.03401
Genome editing of human embryos: to edit or not to edit, that is the question	10.1172/JCI96962
CRISPR-Cas9 Applications in Cardiovascular Disease	10.1016/j.cpcardiol.2020.100652
Mitochondrial disease: Replace or edit?	10.1126/science.abg0491
Knockout of two BnaMAX1 homologs by CRISPR/Cas9-targeted mutagenesis improves plant architecture and increases yield in rapeseed (Brassica napus L.)	10.1111/pbi.13228
Methods to edit T cells for cancer immunotherapy	10.1016/bs.mie.2019.05.048
Epigenetic Editing: On the Verge of Reprogramming Gene Expression at Will	10.1007/s40142-016-0104-3
To edit or not to edit: regulation of ADAR editing specificity and efficiency	10.1002/wrna.1319
Genetic Toolbox Approaches in Mosquitoes	10.1101/pdb.top107691
Gene delivery methods and genome editing of human pluripotent stem cells	10.1016/j.rpor.2019.01.007
Gene Silencing Through CRISPR Interference in Bacteria: Current Advances and Future Prospects	10.3389/fmicb.2021.635227
Emerging Therapeutic Approaches for Cystic Fibrosis. From Gene Editing to Personalized Medicine	10.3389/fphar.2019.00121
Toward In Vivo Gene Therapy Using CRISPR	10.1007/978-1-4939-9170-9_18
Gene editing of non-coding regulatory DNA and its application in crop improvement	10.1093/jxb/erad313
Identification of ADAR1 p150 and p110 Associated Edit Sites	10.1007/978-1-0716-3084-6_20
Advances in gene editing without residual transgenes in plants	10.1093/plphys/kiab574
One small edit for humans, one giant edit for humankind? Points and questions to consider for a responsible way forward for gene editing in humans	10.1038/s41431-017-0024-z
Delivery strategies of the CRISPR-Cas9 gene-editing system for therapeutic applications	10.1016/j.jconrel.2017.09.012
Endonucleases: new tools to edit the mouse genome	10.1016/j.bbadis.2014.04.020
Prime Editing for Inherited Retinal Diseases	10.3389/fgeed.2021.775330
EMT signaling: potential contribution of CRISPR/Cas gene editing	10.1007/s00018-020-03449-3
Engineering Cas9 for human genome editing	10.1016/j.sbi.2021.03.004
Efficient CRISPR/Cas9-mediated gene disruption in the tetraploid protist Giardia intestinalis	10.1098/rsob.210361
How CRISPR/Cas9 Gene Editing Is Revolutionizing T Cell Research	10.1089/dna.2021.0579
Embryo edit makes human 'knockout'	10.1126/science.357.6357.1225-b
Genome Editing and Obesity	10.1007/978-981-19-5642-3_12
A CRISPR edit for heart disease	10.1038/d41586-018-02482-4
Immune Responses to Gene Editing by Viral and Non-Viral Delivery Vectors Used in Retinal Gene Therapy	10.3390/pharmaceutics14091973
Multigene editing: current approaches and beyond	10.1093/bib/bbaa396
Targeted gene knockout in chickens mediated by TALENs	10.1073/pnas.1410555111
Nonviral technologies can pave the way for CAR-NK cell therapy	10.1093/jleuko/qiad074
Ribozyme-mediated CRISPR/Cas9 gene editing in pyrethrum (Tanacetum cinerariifolium) hairy roots using a RNA polymerase II-dependent promoter	10.1186/s13007-022-00863-5
Genome-Editing Strategies for Treating Human Retinal Degenerations	10.1089/hum.2020.231
Genetics and epigenetics of allergy	10.1097/ACI.0000000000000634
CRISPR/Cas9 assisted stem cell therapy in Parkinson's disease	10.1186/s40824-023-00381-y
Disruptive non-disruptive applications of CRISPR/Cas9	10.1016/j.copbio.2017.06.001
CRISPR/Cas therapeutic strategies for autosomal dominant disorders	10.1172/JCI158287
When is it Safe to Edit the Human Germline?	10.1007/s11948-021-00320-x
Efficient silencing of hepatitis B virus S gene through CRISPR-mediated base editing	10.1002/hep4.1933
Recent application of CRISPR-Cas12 and OMEGA system for genome editing	10.1016/j.ymthe.2023.11.013
Creating Targeted Gene Knockouts in Barley Using CRISPR/Cas9	10.1007/978-1-4939-8944-7_14
Triple gene editing in porcine embryos using electroporation alone or in combination with microinjection	10.14202/vetworld.2022.496-501
Horticultural innovation by viral-induced gene regulation of carotenogenesis	10.1093/hr/uhab008
CRISPR/Cas9-mediated gene editing of the let-7 seed sequence improves silk yield in the silkworm, Bombyx mori	10.1016/j.ijbiomac.2023.124793
Gene editing by CRISPR/Cas9 in the obligatory outcrossing Medicago sativa	10.1007/s00425-018-2866-1
The new normal of structure/function studies in the era of CRISPR/Cas9	10.1042/BCJ20170025
CRISPR-Cas9 gene editing causes alternative splicing of the targeting mRNA	10.1016/j.bbrc.2020.04.145
Advanced In vivo Use of CRISPR/Cas9 and Anti-sense DNA Inhibition for Gene Manipulation in the Brain	10.3389/fgene.2015.00362
Genome Editing Techniques and Their Therapeutic Applications	10.1002/cpt.542
Electroporation-based CRISPR gene editing in adult buffalo fibroblast cells	10.1080/10495398.2023.2271030
Biological Network Edit Distance	10.1089/cmb.2016.0062
Engineering Citrobacter freundii using CRISPR/Cas9 system	10.1016/j.mimet.2022.106533
Efficient Production of Gene-Modified Mice using Staphylococcus aureus Cas9	10.1038/srep32565
Therapeutic applications of group I intron-based trans-splicing ribozymes	10.1002/wrna.1466
CRISPR-SCReT (CRISPR-Stop Codon Read Through) method to control Cas9 expression for gene editing	10.1038/s41434-021-00297-z
Reasons to Genome Edit and Metaphysical Essentialism about Human Identity	10.1080/15265161.2022.2105431
Translational Advances of Hydrofection by Hydrodynamic Injection	10.3390/genes9030136
Medical anti-glaucoma therapy: Beyond the drop	10.1111/vop.12843
[Development of a CRISPR/Cpf1 gene editing system in silkworm Bombyx mori]	10.13345/j.cjb.210126
Edit at will: Genotype independent plant transformation in the era of advanced genomics and genome editing	10.1016/j.plantsci.2019.01.006
Genome Editing Tools in Plants	10.3390/genes8120399
Should you edit your children's genes?	10.1038/530402a
Combinatorial gene targeting in primary human hematopoietic stem and progenitor cells	10.1038/s41598-022-23118-8
CRISPR-Cas13 Precision Transcriptome Engineering in Cancer	10.1158/0008-5472.CAN-18-0785
Molecular techniques to interrogate and edit the Chlamydomonas nuclear genome	10.1111/tpj.12801
Hallmarks of cancer: The CRISPR generation	10.1016/j.ejca.2018.01.002
Alignment of Microarray Data	10.1007/978-1-0716-1839-4_14
CRISPR/Cas9-Mediated Immunity in Plants Against Pathogens	10.21775/cimb.026.055
PIE-seq: identifying RNA-binding protein targets by dual RNA-deaminase editing and sequencing	10.1038/s41467-023-39054-8
A General Method to Edit Histone H3 Modifications on Chromatin Via Sortase-Mediated Metathesis	10.1002/anie.202209945
Harnessing CRISPR to combat human viral infections	10.1016/j.coi.2018.06.002
High-efficiency gene targeting in hexaploid wheat using DNA replicons and CRISPR/Cas9	10.1111/tpj.13446
[Functional genetic screening using CRISPR-Cas9 system]	10.13345/j.cjb.170348
Octopus vulgaris: An Alternative in Evolution	10.1007/978-3-319-92486-1_26
Somatic Gene Editing of GUCY2D by AAV-CRISPR/Cas9 Alters Retinal Structure and Function in Mouse and Macaque	10.1089/hum.2018.193
Clustering Methods for Microarray Data Sets	10.1007/978-1-0716-1839-4_16
Gene knock-outs in human CD34+ hematopoietic stem and progenitor cells and in the human immune system of mice	10.1371/journal.pone.0287052
Engineering disease resistant plants through CRISPR-Cas9 technology	10.1080/21645698.2020.1831729
CRISPR-Based Genome Editing as a New Therapeutic Tool in Retinal Diseases	10.1007/s12033-021-00345-4
Pursuit of chlorovirus genetic transformation and CRISPR/Cas9-mediated gene editing	10.1371/journal.pone.0252696
CRISPR-Cas9 assisted functional gene editing in the mushroom Ganoderma lucidum	10.1007/s00253-019-10298-z
Temporally gene knockout using heat shock-inducible genome-editing system in plants	10.1002/tpg2.20376
Production of MSTN-mutated cattle without exogenous gene integration using CRISPR-Cas9	10.1002/biot.202100198
Using CRISPR/Cas9 to Edit a Thyroid Cancer Cell Line	10.1007/978-3-031-33325-5_5
Gene Validation and Remodelling Using Proteogenomics of Phytophthora cinnamomi, the Causal Agent of Dieback	10.3389/fmicb.2021.665396
Bacterial scissors to edit human embryos?	10.1016/j.cub.2015.05.027
Viral Vectors, Engineered Cells and the CRISPR Revolution	10.1007/978-3-319-63904-8_1
ACTG: novel peptide mapping onto gene models	10.1093/bioinformatics/btw787
Endoplasmic Reticulum Stress and Cellular Homeostasis in Genetically Engineered Porcine Donors for Xenotransplantation	10.6002/ect.2022.0357
The Potential of CRISPR-Guided Therapies in the Dermatology Clinic	10.1016/j.xjidi.2022.100103
CRISPR/Cas9-Mediated Genome Editing in Zebrafish	10.1007/978-1-0716-2990-1_17
Current Status and Perspectives on the Application of CRISPR/Cas9 Gene-Editing System to Develop a Low-Gluten, Non-Transgenic Wheat Variety	10.3390/foods10102351
Gene Editing Corrects In Vitro a G > A GLB1 Transition from a GM1 Gangliosidosis Patient	10.1089/crispr.2022.0045
Application of CRISPR/CasΦ2 System for Genome Editing in Plants	10.3390/ijms23105755
Genome Editing with Cas9 in Lactobacilli	10.1007/978-1-0716-2233-9_16
Engineered human Diamond-Blackfan anemia disease model confirms therapeutic effects of clinically applicable lentiviral vector at single-cell resolution	10.3324/haematol.2022.282068
Genome Editing in Mice	10.1007/978-1-4939-9170-9_15
The DPYSL2 gene connects mTOR and schizophrenia	10.1038/tp.2016.204
The structure and function of deubiquitinases: lessons from budding yeast	10.1098/rsob.200279
Plant drought tolerance provided through genome editing of the trehalase gene	10.1080/15592324.2021.1877005
Multiplexed promoter and gene editing in wheat using a virus-based guide RNA delivery system	10.1111/pbi.13910
Base editing as a genetic treatment for spinal muscular atrophy	10.1101/2023.01.20.524978
Photoactivatable base editors for spatiotemporally controlled genome editing in vivo	10.1016/j.biomaterials.2023.122328
The Application of the CRISPR/Cas9 System in the Treatment of Hepatitis B Liver Cancer	10.1177/15330338211045206
Successes and insights of an industry biotech program to enhance maize agronomic traits	10.1016/j.plantsci.2021.110899
Cas9-mediated knockout of Ndrg2 enhances the regenerative potential of dendritic cells for wound healing	10.1038/s41467-023-40519-z
Chimerization Enables Gene Synthesis and Lentiviral Delivery of Customizable TALE-Based Effectors	10.3390/ijms21030795
Explore, edit and leverage genomic annotations using Python GTF toolkit	10.1093/bioinformatics/btz116
A cytokinin-activation enzyme-like gene improves grain yield under various field conditions in rice	10.1007/s11103-019-00952-5
Genome editing with engineered nucleases in plants	10.1093/pcp/pcu170
Creating Targeted Gene Knockouts in Brassica oleracea Using CRISPR/Cas9	10.1007/978-1-4939-8991-1_12
Is It Ever Wise to Edit Wild-Type Alleles? Engineered CRISPR Alleles Versus Millions of Years of Human Evolution	10.1161/ATVBAHA.123.318069
Application of CRISPR for In Vivo Mouse Cancer Studies	10.3390/cancers14205014
Poly(Beta-Amino Ester) Nanoparticles Enable Nonviral Delivery of CRISPR-Cas9 Plasmids for Gene Knockout and Gene Deletion	10.1016/j.omtn.2020.04.005
Gene targeting in rats using transcription activator-like effector nucleases	10.1016/j.ymeth.2014.02.027
Gene editing the BmNPV inhibitor of apoptosis protein 2 (iap2) as an antiviral strategy in transgenic silkworm	10.1016/j.ijbiomac.2020.10.210
Advanced editing of the nuclear and plastid genomes in plants	10.1016/j.plantsci.2018.02.025
A Linear Time Solution to the Labeled Robinson-Foulds Distance Problem	10.1093/sysbio/syac028
Crowdsourcing the nodulation gene network discovery environment	10.1186/s12859-016-1089-3
Regulation and Functions of the ER-Associated Nrf1 Transcription Factor	10.1101/cshperspect.a041266
Epigenetic regulation and chromatin remodeling in learning and memory	10.1038/emm.2016.140
Investigating the NRAS 5' UTR as a target for small molecules	10.1016/j.chembiol.2023.05.004
Genome editing in cardiovascular diseases	10.1016/bs.pmbts.2021.01.021
CRISPR/Cas9: An RNA-guided highly precise synthetic tool for plant genome editing	10.1002/jcp.25970
Adenine base editor-mediated splicing remodeling activates noncanonical splice sites	10.1016/j.jbc.2023.105442
Too Much Compromise in Today's CRISPR Pipelines	10.1089/crispr.2019.0015
Comparison of Microbial Community and Metabolites in Four Stomach Compartments of Myostatin-Gene-Edited and Non-edited Cattle	10.3389/fmicb.2022.844962
Ethical and Regulatory Considerations of Placental Therapeutics	10.1016/j.clinthera.2021.01.003
Development of Soft Rice Lines by Regulating Amylose Content via Editing the 5'UTR of the Wx Gene	10.3390/ijms231810517
Design of a generic CRISPR-Cas9 approach using the same sgRNA to perform gene editing at distinct loci	10.1186/s12896-019-0509-7
Advancing organelle genome transformation and editing for crop improvement	10.1016/j.xplc.2021.100141
Nonviral In Vivo Delivery of CRISPR-Cas9 Using Protein-Agnostic, High-Loading Porous Silicon and Polymer Nanoparticles	10.1021/acsnano.2c12261
CRISPR/Cas9-Based Genome Editing and Its Application in Aspergillus Species	10.3390/jof8050467
Employment of the CRISPR/Cas9 system to improve cellulase production in Trichoderma reesei	10.1016/j.biotechadv.2022.108022
The potential of CRISPR-Cas9 prime editing for cardiovascular disease research and therapy	10.1097/HCO.0000000000000985
TO EDIT OR NOT: THE NGAGO STORY	10.2144/000114462
Sensitizing pathogens to antibiotics using the CRISPR-Cas system	10.1016/j.drup.2016.11.001
CRISPR/Cas Technologies Applied to Pseudogenes	10.1007/978-1-0716-1503-4_17
Progress and prospects of engineered sequence-specific DNA modulating technologies for the management of liver diseases	10.4254/wjh.v7.i6.859
The Molecular Revolution in Cutaneous Biology: Emerging Landscape in Genomic Dermatology: New Mechanistic Ideas, Gene Editing, and Therapeutic Breakthroughs	10.1016/j.jid.2016.08.038
Oligonucleotide-Based Therapeutics for STAT3 Targeting in Cancer-Drug Carriers Matter	10.3390/cancers15235647
Morphogene-assisted transformation of Sorghum bicolor allows more efficient genome editing	10.1111/pbi.13754
Efficient dual sgRNA-directed large gene deletion in rabbit with CRISPR/Cas9 system	10.1007/s00018-016-2143-z
Silent IL2RG Gene Editing in Human Pluripotent Stem Cells	10.1038/mt.2015.190
Generation of conditional Acvrl1 knockout mice by CRISPR/Cas9-mediated gene targeting	10.1016/j.mcp.2017.11.003
CRISPR to fix bad blood: a new tool in basic and clinical hematology	10.3324/haematol.2018.211359
A bacterial gene-drive system efficiently edits and inactivates a high copy number antibiotic resistance locus	10.1038/s41467-019-13649-6
Transcriptome-Wide Off-Target Effects of Steric-Blocking Oligonucleotides	10.1089/nat.2020.0921
Knockout of VvCCD8 gene in grapevine affects shoot branching	10.1186/s12870-020-2263-3
Comparison of Pseudoknotted RNA Secondary Structures by Topological Centroid Identification and Tree Edit Distance	10.1089/cmb.2019.0512
CRISPR-cas gene-editing as plausible treatment of neuromuscular and nucleotide-repeat-expansion diseases: A systematic review	10.1371/journal.pone.0212198
Base editing of the mutated TERT promoter inhibits liver tumor growth	10.1097/HEP.0000000000000700
Genome Editing in Cereals: Approaches, Applications and Challenges	10.3390/ijms21114040
Gene Editing in Humans: Towards a Global and Inclusive Debate for Responsible Research
Human Germline Genome Editing: On the Nature of Our Reasons to Genome Edit	10.1080/15265161.2021.1907480
Multiplex Genome-Editing Technologies for Revolutionizing Plant Biology and Crop Improvement	10.3389/fpls.2021.721203
CRISPR Manipulations in Stem Cell Lines	10.1007/978-1-0716-2651-1_23
CRISPR-Cas9 Mediated Genome Editing in Drosophila	10.21769/BioProtoc.3141
Phage delivered CRISPR-Cas system to combat multidrug-resistant pathogens in gut microbiome	10.1016/j.biopha.2022.113122
A Broad-Host-Range CRISPRi Toolkit for Silencing Gene Expression in Burkholderia	10.1021/acssynbio.9b00232
Editing the Human Genome with CRISPR/Cas: A Review of its Molecular Basis, Current Clinical Applications, and Bioethical Implications	10.24875/RIC.22000252
Targeted gene editing restores regulated CD40L function in X-linked hyper-IgM syndrome	10.1182/blood-2015-11-683235
Breast Cancer Transcriptional Regulatory Network Reprogramming by using the CRISPR/Cas9 System: An Oncogenetics Perspective	10.2174/1568026621666210902120754
Recent advances of the biological and biomedical applications of CRISPR/Cas systems	10.1007/s11033-022-07519-6
From methylation to myelination: epigenomic and transcriptomic profiling of chronic inactive demyelinated multiple sclerosis lesions	10.1007/s00401-023-02596-8
Editing of the urease gene by CRISPR-Cas in the diatom Thalassiosira pseudonana	10.1186/s13007-016-0148-0
CRISPR/Cas9-mediated editing of phytoene desaturase (PDS) gene in an important staple crop, potato	10.1007/s13205-023-03543-w
Multiplex CRISPR/Cas9 gene-editing platform in oil palm targeting mutations in EgFAD2 and EgPAT genes	10.1186/s43141-022-00459-5
Optimization of base editors for the functional correction of SMN2 as a treatment for spinal muscular atrophy	10.1038/s41551-023-01132-z
A non-inheritable maternal Cas9-based multiple-gene editing system in mice	10.1038/srep20011
CRISPR Gene Editing in Yeast: An Experimental Protocol for an Upper-Division Undergraduate Laboratory Course	10.1002/bmb.21175
Expanding the Scope of Bacterial CRISPR Activation with PAM-Flexible dCas9 Variants	10.1021/acssynbio.2c00405
CRISPR/Cas9-Based Genome Editing for Disease Modeling and Therapy: Challenges and Opportunities for Nonviral Delivery	10.1021/acs.chemrev.6b00799
Transgene-free genome editing of vegetatively propagated and perennial plant species in the T0 generation via a co-editing strategy	10.1038/s41477-023-01520-y
Catalysis Gene Expression Profiling: Sequencing and Designing Catalysts	10.1021/acs.jpclett.1c02111
CRISPR-Cas9 technology: applications in genome engineering, development of sequence-specific antimicrobials, and future prospects	10.1039/c6ib00140h
Applications of CRISPR systems in respiratory health: Entering a new 'red pen' era in genome editing	10.1111/resp.13527
Targeted gene mutation in tetraploid potato through transient TALEN expression in protoplasts	10.1016/j.jbiotec.2015.03.021
Generation of Cashmere Goats Carrying an EDAR Gene Mutant Using CRISPR-Cas9-Mediated Genome Editing	10.7150/ijbs.23890
Challenges and opportunities for improving food quality and nutrition through plant biotechnology	10.1016/j.copbio.2016.11.009
Two CRISPR/Cas9 Systems Developed in Thermomyces dupontii and Characterization of Key Gene Functions in Thermolide Biosynthesis and Fungal Adaptation	10.1128/AEM.01486-20
Developing Methods to Circumvent the Conundrum of Chromosomal Rearrangements Occurring in Multiplex Gene Edition	10.1021/acssynbio.0c00325
Site-Specific RNA Editing of Stop Mutations in the CFTR mRNA of Human Bronchial Cultured Cells	10.3390/ijms241310940
The history of genome editing: advances from the interface of chemistry & biology	10.1039/d3cc00559c
Cytoplasmic Injection of Zygotes to Genome Edit Naturally Occurring Sequence Variants Into Bovine Embryos	10.3389/fgene.2022.925913
Genetic editing of the virulence gene of Escherichia coli using the CRISPR system	10.7717/peerj.8881
Primordial germ cell-specific expression of eGFP in transgenic chickens	10.1002/dvg.23388
Validation of gene editing efficiency with CRISPR-Cas9 system directly in rat zygotes using electroporation mediated delivery and embryo culture	10.1016/j.mex.2021.101419
Novel genetic therapeutic approaches for modulating the severity of β-thalassemia (Review)	10.3892/br.2020.1355
Dual sgRNA-directed gene knockout using CRISPR/Cas9 technology in Caenorhabditis elegans	10.1038/srep07581
Increased antitumor efficacy of PD-1-deficient melanoma-specific human lymphocytes	10.1136/jitc-2019-000311
Seamless editing of the chloroplast genome in plants	10.1186/s12870-016-0857-6
Mutation-specific reporter for optimization and enrichment of prime editing	10.1038/s41467-022-28656-3
The Therapeutic Potential of CRISPR/Cas9 Systems in Oncogene-Addicted Cancer Types: Virally Driven Cancers as a Model System	10.1016/j.omtn.2017.06.006
UK scientists gain licence to edit genes in human embryos	10.1038/nature.2016.19270
EcoliGD: An Online Tool for Designing Escherichia coli Genome	10.1021/acssynbio.2c00165
From design to validation of CRISPR/gRNA primers towards genome editing	10.6026/97320630018471
CrEdit: CRISPR mediated multi-loci gene integration in Saccharomyces cerevisiae	10.1186/s12934-015-0288-3
Chloroplast and mitochondrial DNA editing in plants	10.1038/s41477-021-00943-9
Precise genome engineering in Drosophila using prime editing	10.1073/pnas.2021996118
Clinical Scale Zinc Finger Nuclease-mediated Gene Editing of PD-1 in Tumor Infiltrating Lymphocytes for the Treatment of Metastatic Melanoma	10.1038/mt.2015.71
In silico analysis enabling informed design for genome editing in medicinal cannabis; gene families and variant characterisation	10.1371/journal.pone.0257413
Efficient CRISPR/Cas9-Mediated Gene Editing in an Interspecific Hybrid Poplar With a Highly Heterozygous Genome	10.3389/fpls.2020.00996
Efficient CRISPR-Cas9-based knockdown of RUNX2 to induce chondrogenic differentiation of stem cells	10.1039/d1bm01716k
CRISPR Pioneers Win 2020 Nobel Prize for Chemistry	10.18502/ijph.v49i12.4800
Mapping CRISPR-Cas9 public and commercial innovation using The Lens institutional toolkit	10.1007/s11248-021-00237-y
Protocol of Phytophthora capsici Transformation Using the CRISPR-Cas9 System	10.1007/978-1-4939-8724-5_17
Repairing TALEN-mediated double-strand break by microhomology-mediated recombination in tobacco plastids generates abundant subgenomic DNA	10.1016/j.plantsci.2021.111028
Protocol to expand and CRISPR-Cas9 genomic edit murine MAIT cells for subsequent in vivo studies	10.1016/j.xpro.2023.102419
Tunable Transcriptional Interference at the Endogenous Alcohol Dehydrogenase Gene Locus in Drosophila melanogaster	10.1534/g3.119.400937
Modern Approaches to Mouse Genome Editing Using the CRISPR-Cas Toolbox and Their Applications in Functional Genomics and Translational Research	10.1007/978-3-031-33325-5_2
Prime editing in mice with an engineered pegRNA	10.1016/j.vph.2023.107269
Tailor-made CRISPR/Cas system for highly efficient targeted gene replacement in the rice blast fungus	10.1002/bit.25662
Cell-Type-Specific CRISPR Activation with MicroRNA-Responsive AcrllA4 Switch	10.1021/acssynbio.9b00073
Chemical Inducible dCas9-Guided Editing of H3K27 Acetylation in Mammalian Cells	10.1007/978-1-4939-7774-1_24
Making Security Viral: Shifting Engineering Biology Culture and Publishing	10.1021/acssynbio.1c00324
High GC Content Cas9-Mediated Genome-Editing and Biosynthetic Gene Cluster Activation in Saccharopolyspora erythraea	10.1021/acssynbio.7b00448
Lessons from the Nakaseomyces: mating-type switching, DSB repair and evolution of Ho	10.1007/s00294-021-01182-3
Establishment of Agrobacterium-mediated genetic transformation and application of CRISPR/Cas9 genome-editing system to Brassica rapa var. rapa	10.1186/s13007-022-00931-w
CRISPys: Optimal sgRNA Design for Editing Multiple Members of a Gene Family Using the CRISPR System	10.1016/j.jmb.2018.03.019
A new sRNA-mediated posttranscriptional regulation system for Bacillus subtilis	10.1002/bit.26833
Genome Editing for Resistance to Insect Pests: An Emerging Tool for Crop Improvement	10.1021/acsomega.0c01435
Public views about editing genes in wildlife for conservation	10.1111/cobi.13310
RNA-seq reveals transcriptome changes in goats following myostatin gene knockout	10.1371/journal.pone.0187966
SURE editing: combining oligo-recombineering and programmable insertion/deletion of selection markers to efficiently edit the Mycoplasma pneumoniae genome	10.1093/nar/gkac836
The link between orthology relations and gene trees: a correction perspective	10.1186/s13015-016-0067-7
Prime Editing Guide RNA Design Automation Using PINE-CONE	10.1021/acssynbio.0c00445
Disruption of a Rice Chloroplast-Targeted Gene OsHMBPP Causes a Seedling-Lethal Albino Phenotype	10.1186/s12284-020-00408-1
Targeted Chromosomal Translocations and Essential Gene Knockout Using CRISPR/Cas9 Technology in Caenorhabditis elegans	10.1534/genetics.115.181883
A generalized Robinson-Foulds distance for labeled trees	10.1186/s12864-020-07011-0
Multiplex Gene Disruption by Targeted Base Editing of Yarrowia lipolytica Genome Using Cytidine Deaminase Combined with the CRISPR/Cas9 System	10.1002/biot.201900238
Labeling Endogenous Proteins Using CRISPR-mediated Insertion of Exon (CRISPIE)	10.21769/BioProtoc.4343
Base Editing in Poplar Through an Agrobacterium-Mediated Transformation Method	10.1007/978-1-0716-3131-7_4
Construction of CRISPR/Cas9 Multiplex Genome Editing System in Rice	10.1007/978-1-0716-3131-7_7
The changing landscape of agriculture: role of precision breeding in developing smart crops	10.1007/s10142-023-01093-1
On Improving CRISPR for Editing Plant Genes: Ribozyme-Mediated Guide RNA Production and Fluorescence-Based Technology for Isolating Transgene-Free Mutants Generated by CRISPR	10.1016/bs.pmbts.2017.03.012
Ebola Virus GP Gene Polyadenylation Versus RNA Editing	10.1093/infdis/jiv150
The yeast platform engineered for synthetic gRNA-landing pads enables multiple gene integrations by a single gRNA/Cas9 system	10.1016/j.ymben.2021.01.011
CRISPR/Cas9: targeted genome editing for the treatment of hereditary hearing loss	10.1007/s13353-019-00535-6
CRISPR/Cas9-mediated efficient targeted mutagenesis of RAS in Salvia miltiorrhiza	10.1016/j.phytochem.2018.01.015
Construction of a CRISPR/nCas9-assisted genome editing system for exopolysaccharide biosynthesis in Streptococcus thermophilus	10.1016/j.foodres.2022.111550
Detection and Modulation of DNA Translocations During Multi-Gene Genome Editing in T Cells	10.1089/crispr.2019.0074
The Zebrafish GenomeWiki: a crowdsourcing approach to connect the long tail for zebrafish gene annotation	10.1093/database/bau011
Genome engineering using Adeno-Associated Virus (AAV)	10.1007/978-1-4939-1862-1_5
Rapid and reversible epigenome editing by endogenous chromatin regulators	10.1038/s41467-017-00644-y
Carboxypeptidase Vitellogenic-Like Promotes the Proliferation and Metastasis of Osteosarcoma through the TGF-β/Smad Signaling Pathway
Modifying an Insect Cell N-Glycan Processing Pathway Using CRISPR-Cas Technology	10.1021/acschembio.5b00340
Efficient chromosomal gene modification with CRISPR/cas9 and PCR-based homologous recombination donors in cultured Drosophila cells	10.1093/nar/gku289
Pooled CRISPR-Based Genetic Screens in Mammalian Cells	10.3791/59780
Repurposing of Anthocyanin Biosynthesis for Plant Transformation and Genome Editing	10.3389/fgeed.2020.607982
Outlook for coeliac disease patients: towards bread wheat with hypoimmunogenic gluten by gene editing of α- and γ-gliadin gene families	10.1186/s12870-019-1889-5
CRISPR deletion of a SINE-VNTR-Alu (SVA_67) retrotransposon demonstrates its ability to differentially modulate gene expression at the MAPT locus	10.3389/fneur.2023.1273036
Variation in zygotic CRISPR/Cas9 gene editing outcomes generates novel reporter and deletion alleles at the Gdf11 locus	10.1038/s41598-019-54766-y
Employing template-directed CRISPR-based editing of the OsALS gene to create herbicide tolerance in Basmati rice	10.1093/aobpla/plac059
Genome-wide microhomologies enable precise template-free editing of biologically relevant deletion mutations	10.1038/s41467-019-12829-8
Using online tools at the Bovine Genome Database to manually annotate genes in the new reference genome	10.1111/age.12962
An efficient and specific CRISPR-Cas9 genome editing system targeting soybean phytoene desaturase genes	10.1186/s12896-022-00737-7
SpecHLA enables full-resolution HLA typing from sequencing data	10.1016/j.crmeth.2023.100589
CRISPR/Cas9 technology: towards a new generation of improved CAR-T cells for anticancer therapies	10.1093/bfgp/elz039
One-Step Assembly of a PRRSV Infectious cDNA Clone and a Convenient CRISPR/Cas9-Based Gene-Editing Technology for Manipulation of PRRSV Genome	10.3390/v15091816
Functional annotation of variants of the BRCA2 gene via locally haploid human pluripotent stem cells	10.1038/s41551-023-01065-7
Rate accelerations in plastid and mitochondrial genomes of Cyperaceae occur in the same clades	10.1016/j.ympev.2023.107760
Conditional editing of the Drosophila melanogaster genome using single transcripts expressing Cas9 and sgRNA	10.16288/j.yczz.23-099
esyN: network building, sharing and publishing	10.1371/journal.pone.0106035
CRISPR-Mediated Genome Editing in the Human Fungal Pathogen C. albicans	10.1007/978-1-0716-2549-1_1
Development of an Agrobacterium-delivered CRISPR/Cas9 system for wheat genome editing	10.1111/pbi.13088
The cell cycle stage of bovine zygotes electroporated with CRISPR/Cas9-RNP affects frequency of Loss-of-heterozygosity editing events	10.1038/s41598-022-14699-5
ResiDB: An automated database manager for sequence data	10.1016/j.csbj.2021.01.024
Successful CRISPR/Cas9 mediated homologous recombination in a chicken cell line	10.12688/f1000research.13457.2
Efficient genome editing using CRISPR/Cas9 ribonucleoprotein approach in cultured Medaka fish cells	10.1242/bio.035170
Biolistic Transformation of Chlamydomonas reinhardtii and Saccharomyces cerevisiae Mitochondria	10.1007/978-1-0716-2922-2_24
Electroporation of CRISPR-Cas9 into Malignant B Cells for Loss-of-Function Studies of Target Gene Via Knockout	10.1007/978-1-4939-9740-4_9
Improving a Quantitative Trait in Rice by Multigene Editing with CRISPR-Cas9	10.1007/978-1-0716-1068-8_13
In Vitro CRISPR/Cas9 System for Efficient Targeted DNA Editing	10.1128/mBio.01714-15
A G-Quadruplex Structure in the Promoter Region of CLIC4 Functions as a Regulatory Element for Gene Expression	10.3390/ijms19092678
Electrosprayed Alginate Nanoparticles as CRISPR Plasmid DNA Delivery Carrier: Preparation, Optimization, and Characterization	10.3390/ph13080158
CRISPR-Cas9 vectors for genome editing and host engineering in the baculovirus-insect cell system	10.1073/pnas.1705836114
Genome-wide analysis of pentatricopeptide-repeat proteins of an aquatic plant	10.1007/s00425-016-2555-x
Allele-specific silencing of the gain-of-function mutation in Huntington's disease using CRISPR/Cas9	10.1172/jci.insight.141042
Generation of imidazolinone herbicide resistant trait in Arabidopsis	10.1371/journal.pone.0233503
The evolution of evolutionary processes in organismal and cancer evolution	10.1016/j.pbiomolbio.2021.08.008
Reprogramming metabolic pathways in vivo with CRISPR/Cas9 genome editing to treat hereditary tyrosinaemia	10.1038/ncomms12642
The Wisdom of Germline Editing: An Ethical Analysis of the Use of CRISPR-Cas9 to Edit Human Embryos	10.1080/20502877.2019.1606151
Editing of mouse and human immunoglobulin genes by CRISPR-Cas9 system	10.1038/ncomms10934
CRISPR/Cas9-Assisted Seamless Genome Editing in Lactobacillus plantarum and Its Application in N-Acetylglucosamine Production	10.1128/AEM.01367-19
Exploiting CRISPR-Cas9 technology to investigate individual histone modifications	10.1093/nar/gky517
Evaluating CRISPR-based prime editing for cancer modeling and CFTR repair in organoids	10.26508/lsa.202000940
SpRY Cas9 Can Utilize a Variety of Protospacer Adjacent Motif Site Sequences To Edit the Candida albicans Genome	10.1128/mSphere.00303-21
Genome Editing in Zebrafish Using CRISPR-Cas9: Applications for Developmental Toxicology	10.1007/978-1-4939-9182-2_16
CRISPR-Induced Deletion with SaCas9 Restores Dystrophin Expression in Dystrophic Models In Vitro and In Vivo	10.1016/j.ymthe.2018.08.010
Ethylene Response Factor (ERF) Family Proteins in Abiotic Stresses and CRISPR-Cas9 Genome Editing of ERFs for Multiple Abiotic Stress Tolerance in Crop Plants: A Review	10.1007/s12033-018-0144-x
Complex regulation of ADAR-mediated RNA-editing across tissues	10.1186/s12864-015-2291-9
DMSO increases efficiency of genome editing at two non-coding loci	10.1371/journal.pone.0198637
In vitro Cas9-assisted editing of modular polyketide synthase genes to produce desired natural product derivatives	10.1038/s41467-020-17769-2
TALENs Construction: Slowly but Surely
Genetic correction of adipose tissue-derived mesenchymal stem cells mediated by TALEN targeting the GDF5 gene	10.3892/ijmm.2018.3442
Digital PCR: a tool in clostridial mutant selection and detection	10.1007/s00253-023-12779-8
Production of isoform-specific knockdown/knockout Madin-Darby canine kidney epithelial cells using CRISPR/Cas9	10.1016/j.mex.2020.101149
A unique chromosome translocation disrupting ClWIP1 leads to gynoecy in watermelon	10.1111/tpj.14537
PANEV: an R package for a pathway-based network visualization	10.1186/s12859-020-3371-7
Efficient influence of ssDNA virus PCV2 replication by CRISPR/Cas9 targeting of the viral genome	10.1016/j.molimm.2021.01.024
An Improved CRISPR/Cas9 System for Genome Editing in Populus by Using Mannopine Synthase (MAS) Promoter	10.3389/fpls.2021.703546
Endogenous 2μ Plasmid Editing for Pathway Engineering in Saccharomyces cerevisiae	10.3389/fmicb.2021.631462
A CRISPR/Cas9 and Cre/Lox system-based express vaccine development strategy against re-emerging Pseudorabies virus	10.1038/srep19176
CRISPR/Cas9-Mediated Genome Editing in Soybean Hairy Roots	10.1371/journal.pone.0136064
Multiplex CRISPR-Cas9 knockout of EIL3, EIL4, and EIN2L advances soybean flowering time and pod set	10.1186/s12870-023-04543-x
CRISPR-induced double-strand breaks trigger recombination between homologous chromosome arms	10.26508/lsa.201800267
CRISPR/Cas9 small promoter deletion in H19 lncRNA is associated with altered cell morphology and proliferation	10.1038/s41598-021-97058-0
Genome Editing As an Approach to the Study of in Vivo Transcription Reprogramming	10.1134/S1607672920010147
Recent Advances in Engineering of In Vivo Haploid Induction Systems	10.1007/978-1-0716-3131-7_22
Library Screening Reveals Sequence Motifs That Enable ADAR2 Editing at Recalcitrant Sites	10.1021/acschembio.3c00107
T cell-specific inactivation of mouse CD2 by CRISPR/Cas9	10.1038/srep21377
Multiplex genome editing using a dCas9-cytidine deaminase fusion in Streptomyces	10.1007/s11427-019-1559-y
Structural Perturbations of Exon-Skipping Edits within the Dystrophin D20:24 Region	10.1021/acs.biochem.0c00827
Using CRISPR-Cas9 to generate semi-dwarf rice lines in elite landraces	10.1038/s41598-019-55757-9
A general framework for genome rearrangement with biological constraints	10.1186/s13015-019-0149-4
The rapid evolution of flagellar ion selectivity in experimental populations of E. coli	10.1126/sciadv.abq2492
Cellular reprogramming with multigene activation by the delivery of CRISPR/dCas9 ribonucleoproteins via magnetic peptide-imprinted chitosan nanoparticles	10.1016/j.mtbio.2020.100091
A Cas9-mediated adenosine transient reporter enables enrichment of ABE-targeted cells	10.1186/s12915-020-00929-7
Planar Cell Polarity Effector Fritz Interacts with Dishevelled and Has Multiple Functions in Regulating PCP	10.1534/g3.116.038695
Targeted genome modifications in soybean with CRISPR/Cas9	10.1186/s12896-015-0131-2
Is Editing the Genome for Climate Change Adaptation Ethically Justifiable?	10.1001/journalofethics.2017.19.12.stas1-1712
Private genome analysis through homomorphic encryption	10.1186/1472-6947-15-S5-S3
Genome editing in Streptococcus mutans through self-targeting CRISPR arrays	10.1111/omi.12247
An efficient CRISPR/Cas9 platform for targeted genome editing in rose (Rosa hybrida)	10.1111/jipb.13421
[Recent progresses in CRISPR genome editing in plants]	10.13345/j.cjb.170171
Strategies for Editing Virulent Staphylococcal Phages Using CRISPR-Cas10	10.1021/acssynbio.7b00240
Genome editing in maize: Toward improving complex traits in a global crop	10.1590/1678-4685-GMB-2022-0217
Epigenome profiling and editing of neocortical progenitor cells during development	10.15252/embj.201796764
An efficient transformation method for genome editing of elite bread wheat cultivars	10.3389/fpls.2023.1135047
Multigene editing via CRISPR/Cas9 guided by a single-sgRNA seed in Arabidopsis	10.1111/jipb.12622
A piggyBac-based platform for genome editing and clonal rhesus macaque iPSC line derivation	10.1038/s41598-021-94419-7
MG2C: a user-friendly online tool for drawing genetic maps	10.1186/s43897-021-00020-x
[Single base editing system mediates site-directed mutagenesis of genes GDF9 and FecB in Ouler Tibetan sheep]	10.13345/j.cjb.220427
ImmunoTyper-SR: A Novel Computational Approach for Genotyping Immunoglobulin Heavy Chain Variable Genes using Short Read Data	10.1101/2022.01.31.478564
Construction and application of an HSP70 promoter-inducible genome editing system in transgenic silkworm to induce resistance to Nosema bombycis	10.1007/s00253-019-10135-3
Doc2Hpo: a web application for efficient and accurate HPO concept curation	10.1093/nar/gkz386
Expanding the genome-targeting scope and the site selectivity of high-precision base editors	10.1038/s41467-020-14465-z
Efficient CRISPR/Cas9-mediated Targeted Mutagenesis in Populus in the First Generation	10.1038/srep12217
Targeted editing of transcriptional activator MXR1 on the Pichia pastoris genome using CRISPR/Cas9 technology	10.1002/yea.3462
Methods for In Vivo CRISPR/Cas Editing of the Adult Murine Retina	10.1007/978-1-4939-7522-8_9
A CRISPR/Cas9 method to generate heterozygous alleles in Saccharomyces cerevisiae	10.1002/yea.3432
Novel Cre-Expressing Mouse Strains Permitting to Selectively Track and Edit Type 1 Conventional Dendritic Cells Facilitate Disentangling Their Complexity in vivo	10.3389/fimmu.2018.02805
Engineered Type Six Secretion Systems Deliver Active Exogenous Effectors and Cre Recombinase	10.1128/mBio.01115-21
Generation of in situ CRISPR-mediated primary and metastatic cancer from monkey liver	10.1038/s41392-021-00799-7
A Single Transcript CRISPR-Cas9 System for Multiplex Genome Editing in Plants	10.1007/978-1-4939-8991-1_6
Expanding the base editing scope in rice by using Cas9 variants	10.1111/pbi.12993
A putative antiviral role of plant cytidine deaminases	10.12688/f1000research.11111.2
APOBEC3B edits HBV DNA and inhibits HBV replication during reverse transcription	10.1016/j.antiviral.2017.11.006
Efficient editing DNA regions with high sequence identity in actinomycetal genomes by a CRISPR-Cas9 system	10.1016/j.synbio.2019.02.004
In Vivo Tissue-Specific DNA Demethylation in Mouse Liver Through a Hydrodynamic Tail Vein Injection	10.1007/978-1-0716-2724-2_19
PlasMapper 3.0-a web server for generating, editing, annotating and visualizing publication quality plasmid maps	10.1093/nar/gkad276
Genome editing in PDS genes of tomatoes by non-selection method and of Nicotiana benthamiana by one single guide RNA to edit two orthologs	10.5511/plantbiotechnology.20.0527b
Engineering a far-red light-activated split-Cas9 system for remote-controlled genome editing of internal organs and tumors	10.1126/sciadv.abb1777
A toolbox of stable integration vectors in the fission yeast Schizosaccharomyces pombe	10.1242/jcs.240754
Efficient genome editing in Aspergillus niger with an improved recyclable CRISPR-HDR toolbox and its application in introducing multiple copies of heterologous genes	10.1016/j.mimet.2019.105655
AID/APOBEC-network reconstruction identifies pathways associated with survival in ovarian cancer	10.1186/s12864-016-3001-y
Rapid and efficient one-step generation of paired gRNA CRISPR-Cas9 libraries	10.1038/ncomms9083
The Application of a Meiocyte-Specific CRISPR/Cas9 (MSC) System and a Suicide-MSC System in Generating Inheritable and Stable Mutations in Arabidopsis	10.3389/fpls.2018.01007
Multiplexed CRISPR/Cas9-mediated metabolic engineering of γ-aminobutyric acid levels in Solanum lycopersicum	10.1111/pbi.12781
A Multiplex Genome Editing Method for Escherichia coli Based on CRISPR-Cas12a	10.3389/fmicb.2018.02307
Programmable Single and Multiplex Base-Editing in Bombyx mori Using RNA-Guided Cytidine Deaminases	10.1534/g3.118.200134
Engineering Resistance to Bacterial Blight and Bacterial Leaf Streak in Rice	10.1186/s12284-021-00482-z
CRISPR/Cas9 ablating viral microRNA promotes lytic reactivation of Kaposi's sarcoma-associated herpesvirus	10.1016/j.bbrc.2020.10.030
Engineering large viral DNA genomes using the CRISPR-Cas9 system	10.1111/1348-0421.12180
TALEN-based editing of TFIIAy5 changes rice response to Xanthomonas oryzae pv. Oryzae	10.1038/s41598-020-59052-w
Targeted mutagenesis using the Agrobacterium tumefaciens-mediated CRISPR-Cas9 system in common wheat	10.1186/s12870-018-1496-x
Development of a Bicistronic Vector for the Expression of a CRISPR/Cas9-mCherry System in Fish Cell Lines	10.3390/cells8010075
Editing miR482b and miR482c Simultaneously by CRISPR/Cas9 Enhanced Tomato Resistance to Phytophthora infestans	10.1094/PHYTO-08-20-0360-R
CRISPR/Cas9 editing of wheat TaQ genes alters spike morphogenesis and grain threshability	10.1016/j.jgg.2020.08.004
Site-Selective RNA Splicing Nanozyme: DNAzyme and RtcB Conjugates on a Gold Nanoparticle	10.1021/acschembio.7b00437
CRISPR/Cas9-mediated targeted mutagenesis of GmLHY genes alters plant height and internode length in soybean	10.1186/s12870-019-2145-8
Generation of a SMO homozygous knockout human embryonic stem cell line WAe001-A-16 by CRISPR/Cas9 editing	10.1016/j.scr.2017.12.002
Condition-specific RNA editing in the coral symbiont Symbiodinium microadriaticum	10.1371/journal.pgen.1006619
Understanding the regulatory relationship of abscisic acid and bZIP transcription factors towards amylose biosynthesis in wheat	10.1007/s11033-021-06282-4
Nanoparticle delivery of CRISPR into the brain rescues a mouse model of fragile X syndrome from exaggerated repetitive behaviours	10.1038/s41551-018-0252-8
Molecular cloning and characterization of APOBEC3 family in tree shrew	10.1016/j.gene.2017.12.060
A novel two-step genome editing strategy with CRISPR-Cas9 provides new insights into telomerase action and TERT gene expression	10.1186/s13059-015-0791-1
Molecular characterisation of multidrug-resistant Bacteroides isolates from Hungarian clinical samples	10.1016/j.jgar.2017.10.020
BE4max and AncBE4max Are Efficient in Germline Conversion of C:G to T:A Base Pairs in Zebrafish	10.3390/cells9071690
Efficiently editing the vaccinia virus genome by using the CRISPR-Cas9 system	10.1128/JVI.00339-15
Activation-Induced Cytidine Deaminase Expression in Human B Cell Precursors Is Essential for Central B Cell Tolerance	10.1016/j.immuni.2015.10.002
Targeting human cytomegalovirus IE genes by CRISPR/Cas9 nuclease effectively inhibits viral replication and reactivation	10.1007/s00705-020-04687-3
Highly efficient base editing in bacteria using a Cas9-cytidine deaminase fusion	10.1038/s42003-018-0035-5
Efficient genome editing of wild strawberry genes, vector development and validation	10.1111/pbi.12922
Editing the cystine knot motif of MSTN enhances muscle development of Liang Guang Small Spotted pigs	10.16288/j.yczz.20-222
Synergizing CRISPR/Cas9 off-target predictions for ensemble insights and practical applications	10.1093/bioinformatics/bty748
GmNMHC5, A Neoteric Positive Transcription Factor of Flowering and Maturity in Soybean	10.3390/plants9060792
Safe Harbor Targeted CRISPR-Cas9 Tools for Molecular-Genetic Imaging of Cells in Living Subjects	10.1089/crispr.2018.0030
Gender disparity in survival of early porcine fetuses due to altered androgen receptor or associated U2 spliceosome component	10.1038/s41598-023-41665-6
Long-term, multidomain analyses to identify the breed and allelic effects in MSTN-edited pigs to overcome lameness and sustainably improve nutritional meat production	10.1007/s11427-020-1927-9
Using the CRISPR/Cas9 system to eliminate native plasmids of Zymomonas mobilis ZM4	10.1080/09168451.2016.1189312
Outlaws, old laws and no laws: the prospects of gene editing for agriculture in United States	10.1111/ppl.12756
ORCAE-AOCC: A Centralized Portal for the Annotation of African Orphan Crop Genomes	10.3390/genes10120950
Mutations in a subfamily of abscisic acid receptor genes promote rice growth and productivity	10.1073/pnas.1804774115
A robust and practical CRISPR/crRNA screening system for soybean cultivar editing using LbCpf1 ribonucleoproteins	10.1007/s00299-020-02597-x
Construction of a CRISPR/FnCas12a multi-sites editing system for inhibiting proliferation of Bombyx mori nuclearpolyhedrosisvirus	10.1016/j.ijbiomac.2021.10.125
CodHonEditor: Spreadsheets for Codon Optimization and Editing of Protein Coding Sequences	10.1080/15257770.2015.1127962
CRISPR/Cas9-mediated disruption of TaNP1 genes results in complete male sterility in bread wheat	10.1016/j.jgg.2020.05.004
An integrated protocol for targeted mutagenesis with CRISPR-Cas9 system in the pea aphid	10.1016/j.ibmb.2019.04.016
Establishment of a highly efficient virus-inducible CRISPR/Cas9 system in insect cells	10.1016/j.antiviral.2016.03.009
Genome-wide mapping of mutations at single-nucleotide resolution for protein, metabolic and genome engineering	10.1038/nbt.3718
ARG-ANNOT, a new bioinformatic tool to discover antibiotic resistance genes in bacterial genomes	10.1128/AAC.01310-13
A Precise Genome Editing Method Reveals Insights into the Activity of Eukaryotic Promoters	10.1016/j.celrep.2016.12.014
An efficient method for markerless mutant generation by allelic exchange in Clostridium acetobutylicum and Clostridium saccharobutylicum using suicide vectors	10.1186/s13068-019-1364-4
A Linear-Time Algorithm for the Copy Number Transformation Problem	10.1089/cmb.2017.0060
Ginkgo and Welwitschia Mitogenomes Reveal Extreme Contrasts in Gymnosperm Mitochondrial Evolution	10.1093/molbev/msw024
Systematic investigation of CRISPR-Cas9 configurations for flexible and efficient genome editing in Corynebacterium glutamicum NRRL-B11474	10.1007/s10295-018-2112-7
MicroRNA Editing Detection and Function: A Combined In Silico and Experimental Approach for the Identification and Validation of Putative Oncogenic Targets	10.1007/978-1-0716-0787-9_15
Application of CRISPRi for prokaryotic metabolic engineering involving multiple genes, a case study: Controllable P(3HB-co-4HB) biosynthesis	10.1016/j.ymben.2015.03.013
Multi-target genome editing reduces polyphenol oxidase activity in wheat (Triticum aestivum L.) grains	10.3389/fpls.2023.1247680
Novel fluorescent genome editing reporters for monitoring DNA repair pathway utilization at endonuclease-induced breaks	10.1093/nar/gkt872
Programmed gRNA Removal System for CRISPR-Cas9-Mediated Multi-Round Genome Editing in Bacillus subtilis	10.3389/fmicb.2019.01140
FnCpf1: a novel and efficient genome editing tool for Saccharomyces cerevisiae	10.1093/nar/gkx1007
WikiPathways: capturing the full diversity of pathway knowledge	10.1093/nar/gkv1024
TRIBE Uncovers the Role of Dis3 in Shaping the Dynamic Transcriptome in Malaria Parasites	10.3389/fcell.2019.00264
CRISPR/Cas9-assisted gRNA-free one-step genome editing with no sequence limitations and improved targeting efficiency	10.1038/s41598-017-16998-8
A Cas9 Ribonucleoprotein Platform for Functional Genetic Studies of HIV-Host Interactions in Primary Human T Cells	10.1016/j.celrep.2016.09.080
Efficient and transgene-free genome editing in wheat through transient expression of CRISPR/Cas9 DNA or RNA	10.1038/ncomms12617
Identification of AhFatB genes through genome-wide analysis and knockout of AhFatB reduces the content of saturated fatty acids in peanut (Arichis hypogaea L.)	10.1016/j.plantsci.2022.111247
Empirical and Computational Comparison of Alternative Therapeutic Exon Skip Repairs for Duchenne Muscular Dystrophy	10.1021/acs.biochem.9b00062
Combined CRISPR toolkits reveal the domestication landscape and function of the ultra-long and highly repetitive silk genes	10.1016/j.actbio.2022.12.063
CRISPR/Cas9-mediated targeted mutagenesis of GmSPL9 genes alters plant architecture in soybean	10.1186/s12870-019-1746-6
CRISPR/Cas9 Endonuclease-Mediated Mouse Genome Editing of One-Cell and/or Two-Cell Embryos by Electroporation, and the Use of Rad51 to Enhance Knock-In Allele Homozygosity via Interhomolog Repair Mechanism	10.1007/978-1-0716-2990-1_10
LINC01170 promotes the progression of endometrial carcinoma by activating the AKT pathway
Regulatory processes that control haploid expression of salmon sperm mRNAs	10.1186/s13104-018-3749-z
High genetic and haplotype diversity in vaccine candidate Pfceltos but not Pfrh5 among malaria-infected children in Ibadan, Nigeria	10.7717/peerj.16519
PacBio-Based Mitochondrial Genome Assembly of Leucaena trichandra (Leguminosae) and an Intrageneric Assessment of Mitochondrial RNA Editing	10.1093/gbe/evy179
The ornithine-urea cycle involves fumaric acid biosynthesis in Aureobasidium pullulans var. aubasidani, a green and eco-friendly process for fumaric acid production	10.1016/j.synbio.2022.10.004
Stable Cells with NF-κB-ZsGreen Fused Genes Created by TALEN Editing and Homology Directed Repair for Screening Anti-inflammation Drugs	10.2147/JIR.S298938
Construction of Signaling Pathways with RNAi Data and Multiple Reference Networks	10.1109/TCBB.2017.2710129
Human COL7A1-corrected induced pluripotent stem cells for the treatment of recessive dystrophic epidermolysis bullosa	10.1126/scitranslmed.3009540
Demonstration of highly efficient dual gRNA CRISPR/Cas9 editing of the homeologous GmFAD2-1A and GmFAD2-1B genes to yield a high oleic, low linoleic and α-linolenic acid phenotype in soybean	10.1186/s12870-019-1906-8
CRISPRi System as an Efficient, Simple Platform for Rapid Identification of Genes Involved in Pollutant Transformation by Aeromonas hydrophila	10.1021/acs.est.9b07191
CRISPR/Cas9 Targets Chicken Embryonic Somatic Cells In Vitro and In Vivo and generates Phenotypic Abnormalities	10.1038/srep34524
Detection of chloroquine and artemisinin resistance molecular markers in Plasmodium falciparum: A hospital based study	10.4103/2229-5070.175110
Assembly and Annotation of the Nuclear and Organellar Genomes of a Dwarf Coconut (Chowghat Green Dwarf) Possessing Enhanced Disease Resistance	10.1089/omi.2020.0147
Integrated Transcriptomic and Bioinformatics Analyses Reveal the Molecular Mechanisms for the Differences in Seed Oil and Starch Content Between Glycine max and Cicer arietinum	10.3389/fpls.2021.743680
Robust performance of a novel stool DNA test of methylated SDC2 for colorectal cancer detection: a multicenter clinical study	10.1186/s13148-020-00954-x
[Identification of Corydalis yanhusuo,C. turtschaninovii,C. decumbens by allele-specific PCR]	10.19540/j.cnki.cjcmm.20190527.108
A Novel and Efficient Method for Bacteria Genome Editing Employing both CRISPR/Cas9 and an Antibiotic Resistance Cassette	10.3389/fmicb.2017.00812
VIsoQLR: an interactive tool for the detection, quantification and fine-tuning of isoforms in selected genes using long-read sequencing	10.1007/s00439-023-02539-z
Study Design of a Phase II Clinical Trial to Assess the Efficacy and Safety of Eperisone in Japanese Type 2 Diabetes Patients with Risk and Non-risk Alleles of CDKAL1	10.18926/AMO/56182
Deep Transcriptome Sequencing of Two Green Algae, Chara vulgaris and Chlamydomonas reinhardtii, Provides No Evidence of Organellar RNA Editing	10.3390/genes8020080
An Exact Algorithm to Compute the Double-Cut-and-Join Distance for Genomes with Duplicate Genes	10.1089/cmb.2014.0096
Building a Genetic Manipulation Tool Box for Orchid Biology: Identification of Constitutive Promoters and Application of CRISPR/Cas9 in the Orchid, Dendrobium officinale	10.3389/fpls.2016.02036
A simple, flexible and high-throughput cloning system for plant genome editing via CRISPR-Cas system	10.1111/jipb.12474
Stable oncogenic silencing in vivo by programmable and targeted de novo DNA methylation in breast cancer	10.1038/onc.2014.470
[Exosome-mediated CRISPR/Cas9 system targets to cut the intercellular transmission function of hepatitis B virus genome]	10.3760/cma.j.issn.1007-3418.2019.08.005
Complete mitochondrial genomes from the ferns Ophioglossum californicum and Psilotum nudum are highly repetitive with the largest organellar introns	10.1111/nph.14135
GOPHER: Generator Of Probes for capture Hi-C Experiments at high Resolution	10.1186/s12864-018-5376-4
A Comprehensive Toolbox for Genome Editing in Cultured Drosophila melanogaster Cells	10.1534/g3.116.028241
Novel Microbial Modification Tools to Convert Lipids into Other Value-Added Products	10.1007/978-1-4939-9484-7_10
STAT1: A Novel Target of miR-150 and miR-223 Is Involved in the Proliferation of HTLV-I-Transformed and ATL Cells	10.1016/j.neo.2015.04.005
Generation of knockout alleles by RFLP based BAC targeting of polymorphic embryonic stem cells	10.1007/978-1-4939-1652-8_7
A conserved glutamate residue in the C-terminal deaminase domain of pentatricopeptide repeat proteins is required for RNA editing activity	10.1074/jbc.M114.631630
Noncoding regions of C. elegans mRNA undergo selective adenosine to inosine deamination and contain a small number of editing sites per transcript	10.1080/15476286.2015.1017220
The genome sequence of the corn snake (Pantherophis guttatus), a valuable resource for EvoDevo studies in squamates	10.1387/ijdb.150060at
[Cas9 protein variant VQR recognizes NGAC protospacer adjacent motif in rice]	10.16288/j.yczz.18-126
Variable frequency of plastid RNA editing among ferns and repeated loss of uridine-to-cytidine editing from vascular plants	10.1371/journal.pone.0117075
First Hungarian case of an infection caused by multidrug-resistant Bacteroides fragilis strain	10.1016/j.anaerobe.2014.09.019
Fast computation of a string duplication history under no-breakpoint-reuse	10.1098/rsta.2013.0133
CRISPR-Cas9, A Promising Therapeutic Tool for Cancer Therapy: A Review	10.2174/0929866527666200407112432
Next-Generation Breeding Strategies for Climate-Ready Crops	10.3389/fpls.2021.620420
CRISPR/Cas9-mediated efficient targeted mutagenesis in Chardonnay (Vitis vinifera L.)	10.1038/srep32289
Ethics, Legality, and Safety for Geneticists	10.1007/978-1-0716-3004-4_17
Insertion and deletion correcting DNA barcodes based on watermarks	10.1186/s12859-015-0482-7
An efficient sorghum protoplast assay for transient gene expression and gene editing by CRISPR/Cas9	10.7717/peerj.10077
Bioinformatics Identification of Anti-CRISPR Loci by Using Homology, Guilt-by-Association, and CRISPR Self-Targeting Spacer Approaches	10.1128/mSystems.00455-19
CRISPR-Cas9-mediated editing of starch branching enzymes results in altered starch structure in Brassica napus	10.1093/plphys/kiab535
CRISPR/Cas9, the Powerful New Genome-Editing Tool for Putative Therapeutics in Obesity	10.1007/s12031-018-1076-4
Vaccinia Virus Genome Editing Using CRISPR	10.1007/978-1-4939-9593-6_6
Gene therapy for inherited retinal diseases: progress and possibilities	10.1080/08164622.2021.1880863
Efficient and modular CRISPR-Cas9 vector system for Physcomitrella patens	10.1002/pld3.168
Legality of Embryonic Gene Editing in Australia
Yeast genetic interaction screens in the age of CRISPR/Cas	10.1007/s00294-018-0887-8
Shifted Hamming distance: a fast and accurate SIMD-friendly filter to accelerate alignment verification in read mapping	10.1093/bioinformatics/btu856
Systems biology approaches to investigating the roles of extracellular vesicles in human diseases	10.1038/s12276-019-0226-2
Parallel CRISPR-Cas9 screens clarify impacts of p53 on screen performance	10.7554/eLife.55325
Integration of Artificial Intelligence and CRISPR/Cas9 System for Vaccine Design	10.1177/11769351221140102
Applications of CRISPR for musculoskeletal research	10.1302/2046-3758.97.BJR-2019-0364.R2
Strategies for mitochondrial gene editing	10.1016/j.csbj.2021.06.003
The promising novel therapies for familial hypercholesterolemia	10.1002/jcla.24552
Current RNA-based Therapeutics in Clinical Trials	10.2174/1566523219666190719100526
Precise genome editing across kingdoms of life using retron-derived DNA	10.1038/s41589-021-00927-y
Potential CRISPR Base Editing Therapeutic Options in a Sorsby Fundus Dystrophy Patient	10.3390/genes13112103
The evolution of CRISPR/Cas9 and their cousins: hope or hype?	10.1007/s10529-018-2506-7
Smart Strategies for Precise Delivery of CRISPR/Cas9 in Genome Editing	10.1021/acsabm.1c01112
Abnormal development of zebrafish after knockout and knockdown of ribosomal protein L10a	10.1038/s41598-019-54544-w
Macular pigment-enriched oil production from genome-edited microalgae	10.1186/s12934-021-01736-7
Adenosine Deaminase Acting on RNA (ADAR) Enzymes: A Journey from Weird to Wondrous	10.1021/acs.accounts.3c00433
THE GORDON WILSON LECTURE: THE ETHICS OF HUMAN GENOME EDITING
[CRISPR-Cas9 mediated genome editing in Caenorhabditis elegans]	10.13345/j.cjb.170177
Generation of zebrafish models by CRISPR /Cas9 genome editing	10.1007/978-1-4939-2152-2_24
SWOffinder: Efficient and versatile search of CRISPR off-targets with bulges by Smith-Waterman alignment	10.1016/j.isci.2023.108557
Genome Editing in Diatoms Using CRISPR-Cas to Induce Precise Bi-allelic Deletions	10.21769/BioProtoc.2625
Using CRISPR/Cas9 System to Knock out Exon 48 in DMD Gene	10.18502/ajmb.v13i2.5517
[CRISPR/Cas9-editing-based modeling of hypoxia in renal cancer cells]	10.7868/S0026898417050111
Accelerating genome editing in CHO cells using CRISPR Cas9 and CRISPy, a web-based target finding tool	10.1002/bit.25233
Investigating REPAIRv2 as a Tool to Edit CFTR mRNA with Premature Stop Codons	10.3390/ijms21134781
Efficient Genome Editing by a Miniature CRISPR-AsCas12f1 Nuclease in Bacillus anthracis	10.3389/fbioe.2021.825493
CRISPR: express delivery to any DNA address	10.1111/odi.12487
Understanding genetic heterogeneity in gene-edited hematopoietic stem cell products	10.1016/j.exphem.2023.11.007
PMS1 as a target for splice modulation to prevent somatic CAG repeat expansion in Huntington's disease	10.1101/2023.07.25.550489
Expanding the RNA-Guided Endonuclease Toolkit for Mouse Genome Editing	10.1089/crispr.2018.0050
Transformation and gene editing in the bioenergy grass Miscanthus	10.1186/s13068-022-02241-8
Two steps are better than one: improving gene editing to treat cancer	10.1002/2211-5463.13342
A Review on CRISPR-mediated Epigenome Editing: A Future Directive for Therapeutic Management of Cancer	10.2174/1389450123666220117105531
High-frequency random DNA insertions upon co-delivery of CRISPR-Cas9 ribonucleoprotein and selectable marker plasmid in rice	10.1038/s41598-019-55681-y
Boosting targeted genome editing using the hei-tag	10.7554/eLife.70558
CRISPR/CAS9 Technologies	10.1002/jbmr.3086
Genome editing technologies drive the development of pig genetic improvement	10.16288/j.yczz.17-130
CRISPR/Cas Gene Editing of a Large DNA Virus: African Swine Fever Virus	10.21769/BioProtoc.2978
Genome Editing in Citrus Tree with CRISPR/Cas9	10.1007/978-1-4939-8991-1_17
Highly Efficient Genome Engineering in Bacillus anthracis and Bacillus cereus Using the CRISPR/Cas9 System	10.3389/fmicb.2019.01932
Prospects and challenges of CRISPR/Cas9 gene-editing technology in cancer research	10.1111/cge.14424
CRISPR-LbCas12a-mediated modification of citrus	10.1111/pbi.13109
Genetic screens and functional genomics using CRISPR/Cas9 technology	10.1111/febs.13248
Efficient multitool/multiplex gene engineering with TALE-BE	10.3389/fbioe.2022.1033669
Genome Editing Mediated by Primordial Germ Cell in Chicken	10.1007/978-1-0716-3016-7_23
CReasPy-Cloning: A Method for Simultaneous Cloning and Engineering of Megabase-Sized Genomes in Yeast Using the CRISPR-Cas9 System	10.1021/acssynbio.9b00224
A Method for Genome Editing in Human Pluripotent Stem Cells	10.1101/pdb.prot090217
Clinical trials and promising preclinical applications of CRISPR/Cas gene editing	10.1016/j.lfs.2022.121204
Principles of Nanoparticle Design for Genome Editing in Plants	10.3389/fgeed.2022.846624
Modification of a Chlamydomonas reinhardtii CRISPR/Cas9 transformation protocol for use with widely available electroporation equipment	10.1016/j.mex.2020.100855
Conditional Guide RNAs: Programmable Conditional Regulation of CRISPR/Cas Function in Bacterial and Mammalian Cells via Dynamic RNA Nanotechnology	10.1021/acscentsci.9b00340
One-step genome editing of elite crop germplasm during haploid induction	10.1038/s41587-019-0038-x
Dissecting and tuning primer editing by proofreading polymerases	10.1093/nar/gkab471
Strategies to identify and edit improvements in synthetic genome segments episomally	10.1093/nar/gkad692
A multi-omic analysis of the dorsal striatum in an animal model of divergent genetic risk for alcohol use disorder	10.1111/jnc.15226
Genome Engineering in Plant Using an Efficient CRISPR-xCas9 Toolset With an Expanded PAM Compatibility	10.3389/fgeed.2020.618385
CRISPR-edit point mutant allele detection (CEPAD)-PCR method for rapid screening of CRISPR edited point mutations	10.17912/micropub.biology.000368
Mitochondrial genome engineering coming-of-age	10.1016/j.tig.2022.04.011
The eukaryotic way to defend and edit genomes by sRNA-targeted DNA deletion	10.1111/nyas.12636
Enhancement of homology-directed repair with chromatin donor templates in cells	10.7554/eLife.55780
[Research advance and application in the gene therapy of gene editing technologies]	10.16288/j.yczz.18-142
In vivo Editing of the Human Mutant Rhodopsin Gene by Electroporation of Plasmid-based CRISPR/Cas9 in the Mouse Retina	10.1038/mtna.2016.92
[Advances of using CRISPR-Cas13a system for tumor diagnosis and treatment]	10.13345/j.cjb.210814
Exploiting the Type I-B CRISPR Genome Editing System in Thermoanaerobacterium aotearoense SCUT27 and Engineering the Strain for Enhanced Ethanol Production	10.1128/aem.00751-22
The loss of microglia activities facilitates glaucoma progression in association with CYP1B1 gene mutation (p.Gly61Glu)	10.1371/journal.pone.0241902
Argonaute Proteins and Mechanisms of RNA Interference in Eukaryotes and Prokaryotes	10.1134/S0006297918050024
SBOLCanvas: A Visual Editor for Genetic Designs	10.1021/acssynbio.1c00096
Stochastic RNA editing of the Complexin C-terminus within single neurons regulates neurotransmitter release	10.1101/2023.05.30.542887
Genetic Kidney Diseases (GKDs) Modeling Using Genome Editing Technologies	10.3390/cells11091571
Recent Advances in CRISPR-Cas Technologies for Synthetic Biology	10.1007/s12275-022-00005-5
Generation of hyperlipidemic rabbit models using multiple sgRNAs targeted CRISPR/Cas9 gene editing system	10.1186/s12944-019-1013-8
Genome editing in the mammalian brain using the CRISPR-Cas system	10.1016/j.neures.2018.07.003
Protocol for editing fibroblasts with in vitro transcribed Cas9 mRNA and profile off-target editing by optimized GUIDE-seq	10.1016/j.xpro.2023.102662
Probing 3D genome by CRISPR/Cas9	10.16288/j.yczz.19-246
Dead simple OWL design patterns	10.1186/s13326-017-0126-0
From gene editing to genome reconstitution: evolving techniques in yeast	10.16288/j.yczz.15-274
Repurposing CRISPR-Cas Systems as Genetic Tools for the Enterobacteriales	10.1128/ecosalplus.ESP-0006-2020
Development and function of chicken XCR1(+) conventional dendritic cells	10.3389/fimmu.2023.1273661
Genetic and epigenetic control of gene expression by CRISPR-Cas systems	10.12688/f1000research.11113.1
RGEN Editing of RNA and DNA: The Long and Winding Road from Catalytic RNAs to CRISPR to the Clinic	10.1016/j.cell.2020.04.050
Transhumanist Genetic Enhancement: Creation of a 'New Man' Through Technological Innovation	10.1080/20502877.2021.1917228
Transcription activator-like effector nucleases mediated metabolic engineering for enhanced fatty acids production in Saccharomyces cerevisiae	10.1016/j.jbiosc.2015.02.017
[From transgenesis to gene edition. Bioethical and applied considerations]	10.30444/CB.78
[Research on the knockout of LMNA gene by CRISPR/Cas9 system in human cell lines]	10.16288/j.yczz.18-146
Assessment of two CRISPR-Cas9 genome editing protocols for rapid generation of Trypanosoma cruzi gene knockout mutants	10.1016/j.ijpara.2018.02.002
Evolutionary history of cotranscriptional editing in the paramyxoviral phosphoprotein gene	10.1093/ve/veab028
Moral reasons to edit the human genome: picking up from the Nuffield report	10.1136/medethics-2018-105084
Simplified CRISPR-Mediated DNA Editing in Multicellular Eukaryotes	10.1007/978-1-0716-2716-7_11
Prime Editing for the Installation and Correction of Mutations Causing Inherited Retinal Disease: A Brief Methodology	10.1007/978-1-0716-2651-1_29
Genome modification by CRISPR/Cas9	10.1111/febs.13110
Using Ribonucleoprotein-based CRISPR/Cas9 to Edit Single Nucleotide on Human Induced Pluripotent Stem Cells to Model Type 3 Long QT Syndrome (SCN5A(±))	10.1007/s12015-023-10602-5
An efficient CRISPR-based strategy to insert small and large fragments of DNA using short homology arms	10.7554/eLife.51539
CRISPR-Based Technologies: Impact of RNA-Targeting Systems	10.1016/j.molcel.2018.09.018
Viral Generation, Packaging, and Transduction on a Digital Microfluidic Platform	10.1021/acs.analchem.1c05227
CRISPR-Based Technologies for the Manipulation of Eukaryotic Genomes	10.1016/j.cell.2016.10.044
Development and Characterization of a Modular CRISPR and RNA Aptamer Mediated Base Editing System	10.1089/crispr.2020.0035
Algorithms to model single gene, single chromosome, and whole genome copy number changes jointly in tumor phylogenetics	10.1371/journal.pcbi.1003740
Selecting for CRISPR-Edited Knock-In Cells	10.3390/ijms231911919
AgAnimalGenomes: browsers for viewing and manually annotating farm animal genomes	10.1007/s00335-023-10008-1
Gene Therapy for Inherited Retinal Disorders: Update on Clinical Trials	10.1055/a-1384-0818
Genome Engineering of Hematopoietic Stem Cells Using CRISPR/Cas9 System	10.1007/978-1-0716-1979-7_20
libFLASM: a software library for fixed-length approximate string matching	10.1186/s12859-016-1320-2
Improving Drought Stress Tolerance in Ramie (Boehmeria nivea L.) Using Molecular Techniques	10.3389/fpls.2022.911610
The Potential of CRISPR/Cas9 Gene Editing as a Treatment Strategy for Inherited Diseases	10.3389/fcell.2021.699597
Kinetic analysis of RNA editing of Newcastle disease virus P gene in the early period of infection	10.4149/av_2016_01_71
The diversity of DNA fragment editing by CRISPR/Cas9 in highly homologous or repetitive sequences	10.16288/j.yczz.17-019
Easy C. elegans Worm Lifespan Plotting and Statistics with WLSplot	10.17912/micropub.biology.000991
The Future of CRISPR Applications in the Lab, the Clinic and Society	10.1007/978-3-319-63904-8_9
In vivo DNA methylation editing in zebrafish	10.1080/15592294.2023.2192326
Practical Approaches for Knock-Out Gene Editing in Pigs	10.3389/fgene.2020.617850
CRISPR Guide RNA Validation In Vitro	10.1089/zeb.2016.1358
Detection of enterotoxin and protease genes among Hungarian clinical Bacteroides fragilis isolates	10.1016/j.anaerobe.2017.07.005
Efficient Genome Editing in Multiple Salmonid Cell Lines Using Ribonucleoprotein Complexes	10.1007/s10126-020-09995-y
Syncytin-mediated open-ended membrane tubular connections facilitate the intercellular transfer of cargos including Cas9 protein	10.7554/eLife.84391
Genome editing of immune cells using CRISPR/Cas9	10.5483/BMBRep.2021.54.1.245
Drug Target Commons 2.0: a community platform for systematic analysis of drug-target interaction profiles	10.1093/database/bay083
Treating Genetic Disorders Using State-Of-The-Art Technology	10.21775/cimb.026.033
Modulation of microRNA editing, expression and processing by ADAR2 deaminase in glioblastoma	10.1186/s13059-014-0575-z
CRISPR-Cas System: The Current and Emerging Translational Landscape	10.3390/cells12081103
Genetic variation in resistance of the preimplantation bovine embryo to heat shock	10.1071/RD14311
Advances in Genome Editing With CRISPR Systems and Transformation Technologies for Plant DNA Manipulation	10.3389/fpls.2020.637159
Is Pooled CRISPR-Screening the Dawn of a New Era for Functional Genomics	10.1007/978-981-13-0502-3_14
CRISPR-Cas: A robust technology for enhancing consumer-preferred commercial traits in crops	10.3389/fpls.2023.1122940
Expression of PTEN-long mediated by CRISPR/Cas9 can repress U87 cell proliferation	10.1111/jcmm.13236
Long Non-coding RNAs and CRISPR-Cas Edition in Tumorigenesis	10.1007/978-3-031-33325-5_3
Cellular Reprogramming, Genome Editing, and Alternative CRISPR Cas9 Technologies for Precise Gene Therapy of Duchenne Muscular Dystrophy	10.1155/2017/8765154
Precise and efficient scarless genome editing in stem cells using CORRECT	10.1038/nprot.2016.171
From Genomics to Gene Therapy: Induced Pluripotent Stem Cells Meet Genome Editing	10.1146/annurev-genet-112414-054926
CRISPR/Cas9 System and its Research Progress in Gene Therapy	10.2174/1871520619666191014103711
CRISPR/Cas9 encouraged CAR-T cell immunotherapy reporting efficient and safe clinical results towards cancer	10.1016/j.ctarc.2022.100641
Precise in vivo functional analysis of DNA variants with base editing using ACEofBASEs target prediction	10.7554/eLife.72124
CRISPR/Cas9 Gene Editing: An Unexplored Frontier for Forest Pathology	10.3389/fpls.2020.01126
PCR amplification of repetitive DNA: a limitation to genome editing technologies and many other applications	10.1038/srep05052
Development of an Efficient C-to-T Base-Editing System and Its Application to Cellulase Transcription Factor Precise Engineering in Thermophilic Fungus Myceliophthora thermophila	10.1128/spectrum.02321-21
Expression of Shewanella frigidimarina fatty acid metabolic genes in E. coli by CRISPR/cas9-coupled lambda Red recombineering	10.1007/s10529-015-1956-4
Chemical transformation mediated CRISPR/Cas9 genome editing in Escherichia coli	10.1007/s10529-018-02639-1
A widespread group of large plasmids in methanotrophic Methanoperedens archaea	10.1038/s41467-022-34588-9
Improved prime editing allows for routine predictable gene editing in Physcomitrium patens	10.1093/jxb/erad189
Guiding Lights in Genome Editing for Inherited Retinal Disorders: Implications for Gene and Cell Therapy	10.1155/2018/5056279
Use of CRISPR/Cas ribonucleoproteins for high throughput gene editing of induced pluripotent stem cells	10.1016/j.ymeth.2021.02.009
Transcriptomic and cellular analyses of CRISPR/Cas9-mediated edition of FASN show inhibition of aggressive characteristics in breast cancer cells	10.1016/j.bbrc.2020.05.172
Clonally Selected Lines After CRISPR-Cas Editing Are Not Isogenic	10.1089/crispr.2022.0050
Efficient base editing by RNA-guided cytidine base editors (CBEs) in pigs	10.1007/s00018-019-03205-2
The zebrafish genome editing toolkit	10.1016/bs.mcb.2016.04.023
Model System to Analyze RNA-Mediated DNA Repair in Mammalian Cells	10.1089/crispr.2022.0105
Autonomy in Tension: Reproduction, Technology, and Justice	10.1002/hast.788
CRISPR/Cas and Hepatitis B Therapy: Technological Advances and Practical Barriers	10.1089/nat.2021.0075
Characterization of microsporidia-induced developmental arrest and a transmembrane leucine-rich repeat protein in Caenorhabditis elegans	10.1371/journal.pone.0124065
The 50:50 method for PCR-based seamless genome editing in yeast	10.1002/yea.2992
CRISPR-cas9 genome editing delivery systems for targeted cancer therapy	10.1016/j.lfs.2020.118969
CRISPR enables heritable genome editing in planta	10.1016/j.tig.2023.06.009
Editing plants for virus resistance using CRISPR-Cas	10.4149/av_2017_02_02
Harnessing A3G for efficient and selective C-to-T conversion at C-rich sequences	10.1186/s12915-020-00879-0
Enhanced scale and scope of genome engineering and regulation using CRISPR/Cas in Saccharomyces cerevisiae	10.1093/femsyr/foz076
CRISPR base editors: genome editing without double-stranded breaks	10.1042/BCJ20170793
The Mitochondrial Genome in Aging and Disease and the Future of Mitochondrial Therapeutics	10.3390/biomedicines10020490
Strategies for In Vivo Genome Editing in Nondividing Cells	10.1016/j.tibtech.2018.03.004
The Role of Recombinant AAV in Precise Genome Editing	10.3389/fgeed.2021.799722
High-Performance Allosteric Conditional Guide RNAs for Mammalian Cell-Selective Regulation of CRISPR/Cas	10.1021/acssynbio.1c00037
Engineering of high-precision base editors for site-specific single nucleotide replacement	10.1038/s41467-018-08034-8
CRISPR-Cas9 Genome Engineering: Trends in Medicine and Health	10.2174/1389557521666210913112030
CRISPR: development of a technology and its applications	10.1111/febs.15621
Generation of sheep with defined FecB(B) and TBXT mutations and porcine blastocysts with KCNJ5(G151R/+) mutation using prime editing	10.1186/s12864-023-09409-y
Synthetic gRNA/Cas9 ribonucleoprotein targeting HBV DNA inhibits viral replication	10.1002/jmv.28952
Biomolecular Insights into Extracellular Pollutant Reduction Pathways of Geobacter sulfurreducens Using a Base Editor System	10.1021/acs.est.2c02756
The Mechanism of Bacterial Resistance and Potential Bacteriostatic Strategies	10.3390/antibiotics11091215
Ribonuclease L mediates the cell-lethal phenotype of double-stranded RNA editing enzyme ADAR1 deficiency in a human cell line	10.7554/eLife.25687
Efficient CRISPR-Cas9-mediated genome editing in Plasmodium falciparum	10.1038/nmeth.3063
The enhancement of CRISPR/Cas9 gene editing using metformin	10.1016/j.bbrep.2023.101539
First gene-edited calf with reduced susceptibility to a major viral pathogen	10.1093/pnasnexus/pgad125
Synthetic Gene Regulation in Cyanobacteria	10.1007/978-981-13-0854-3_13
Co-editing PINK1 and DJ-1 Genes Via Adeno-Associated Virus-Delivered CRISPR/Cas9 System in Adult Monkey Brain Elicits Classical Parkinsonian Phenotype	10.1007/s12264-021-00732-6
The roles of extracellular vesicles in the immune system	10.1038/s41577-022-00763-8
High-efficiency CRISPR gene editing in C. elegans using Cas9 integrated into the genome	10.1371/journal.pgen.1009755
Single nucleotide editing without DNA cleavage using CRISPR/Cas9-deaminase in the sea urchin embryo	10.1002/dvdy.24586
May I Cut in? Gene Editing Approaches in Human Induced Pluripotent Stem Cells	10.3390/cells6010005
Maintenance of the human memory T cell repertoire by subset and tissue site	10.1186/s13073-021-00918-7
Production of a Chimeric Mouse-Fish Monoclonal Antibody by the CRISPR/Cas9 Technology	10.1007/978-1-0716-2313-8_19
Oryza sativa RNA-Dependent RNA Polymerase 6 Contributes to Double-Strand Break Formation in Meiosis	10.1105/tpc.20.00213
Electroporation-mediated Delivery of Cas9 Ribonucleoproteins and mRNA into Freshly Isolated Primary Mouse Hepatocytes	10.3791/63828
CRISPR Primer Designer: Design primers for knockout and chromosome imaging CRISPR-Cas system	10.1111/jipb.12295
Genome Editing Inhibits Retinal Angiogenesis in a Mouse Model of Oxygen-Induced Retinopathy	10.1007/978-1-0716-3255-0_17
Identification of Newcastle disease virus P-gene editing using next-generation sequencing	10.1292/jvms.18-0707
CRISPR/Cas9: Regulations and challenges for law enforcement to combat its dual-use	10.1016/j.forsciint.2022.111274
Ranked choice voting for representative transcripts with TRaCE	10.1093/bioinformatics/btab542
CRISPR/Cas9-Mediated Genome Editing to Generate Clonal iPSC Lines	10.1007/7651_2021_362
The Impact of CRISPR/Cas9-Based Genomic Engineering on Biomedical Research and Medicine	10.2174/1566524016666160316150847
Gene drive systems: do they have a place in agricultural weed management?	10.1002/ps.5137
Melting dsDNA Donor Molecules Greatly Improves Precision Genome Editing in Caenorhabditis elegans	10.1534/genetics.120.303564
Using CRISPR/Cas to study gene function and model disease in vivo	10.1111/febs.13750
Microinjection of CRISPR/Cas9 Protein into Channel Catfish, Ictalurus punctatus, Embryos for Gene Editing	10.3791/56275
CRISPR based genome editing and removal of human viruses	10.1016/bs.pmbts.2020.12.014
A versatile toolkit for CRISPR-Cas13-based RNA manipulation in Drosophila	10.1186/s13059-020-02193-y
Precise genome-wide base editing by the CRISPR Nickase system in yeast	10.1038/s41598-017-02013-7
[BLG gene knockout and hLF gene knock-in at BLG locus in goat by TALENs]
Turning Up the Temperature on CRISPR: Increased Temperature Can Improve the Editing Efficiency of Wheat Using CRISPR/Cas9	10.3389/fpls.2020.583374
Eliciting Targeted Mutations in Medicago sativa Using CRISPR/Cas9-Mediated Genome Editing: A Potential Tool for the Improvement of Disease Resistance	10.1007/978-1-0716-3159-1_16
Screening Sperm for the Rapid Isolation of Germline Edits in Zebrafish	10.3791/64686
A digital PCR-based protocol to detect and quantify RNA editing events at hotspots	10.1016/j.xpro.2022.101148
Synthetic gRNA/Cas9 Ribonucleoprotein Inhibits HIV Reactivation and Replication	10.3390/v14091902
CRISPR in Your Kitchen: an At-Home CRISPR Kit to Edit Genes in Saccharomyces cerevisiae Used during a Remote Lab Course	10.1128/jmbe.00321-21
The CRISPR/Cas revolution reaches the RNA world: Cas13, a new Swiss Army knife for plant biologists	10.1111/tpj.13899
Advances in Genetic Editing of the Human Embryo	10.1097/MJT.0000000000001604
Production of Purified CasRNPs for Efficacious Genome Editing	10.1002/cpmb.43
CRISPR/Cas9-Induced Loss of Keap1 Enhances Anti-oxidation in Rat Adipose-Derived Mesenchymal Stem Cells	10.3389/fneur.2019.01311
A fast breeding strategy creates fragrance- and anthocyanin-enriched rice lines by marker-free gene-editing and hybridization	10.1007/s11032-023-01369-1
Genome Editing of Monogenic Neuromuscular Diseases: A Systematic Review	10.1001/jamaneurol.2016.3388
Delivering the CRISPR/Cas9 system for engineering gene therapies: Recent cargo and delivery approaches for clinical translation	10.3389/fbioe.2022.973326
Targeted Genome Editing Using DNA-Free RNA-Guided Cas9 Ribonucleoprotein for CHO Cell Engineering	10.1007/978-1-4939-7795-6_8
Mesenchymal stem cells overexpressing BMP-9 by CRISPR-Cas9 present high in vitro osteogenic potential and enhance in vivo bone formation	10.1038/s41434-021-00248-8
Expanded base editing in rice and wheat using a Cas9-adenosine deaminase fusion	10.1186/s13059-018-1443-z
RETRACTED: Bone marrow mesenchymal stem cells-derived exosomal microRNA-19b-3p targets SOCS1 to facilitate progression of esophageal cancer	10.1016/j.lfs.2021.119491
CRISPRroots: on- and off-target assessment of RNA-seq data in CRISPR-Cas9 edited cells	10.1093/nar/gkab1131
Editing the Epigenome: Reshaping the Genomic Landscape	10.1146/annurev-genom-083117-021632
CRISPR Genome Editing and the Study of Chagas Disease	10.1007/978-3-031-33325-5_7
Classification in biological networks with hypergraphlet kernels	10.1093/bioinformatics/btaa768
CRISPR-Cas9 for treating hereditary diseases	10.1016/bs.pmbts.2021.01.017
Prime editing: A potential treatment option for β-thalassemia	10.1002/cbin.11972
CRISPR/Cas genome editing perspectives for barley breeding	10.1111/ppl.13686
Using the 4-S Framework to Guide Conversations With Patients About CRISPR	10.1001/amajethics.2019.1029
The new CRISPR-Cas system: RNA-guided genome engineering to efficiently produce any desired genetic alteration in animals	10.1007/s11248-014-9823-y
Gene editing without ex vivo culture evades genotoxicity in human hematopoietic stem cells	10.1101/2023.05.27.542323
CRISPR Genome Editing Technology and its Application in Genetic Diseases: A Review	10.2174/1389201021666200621161610
Targeted genome editing in Caenorhabditis elegans using CRISPR/Cas9	10.1002/wdev.287
Highly efficient editing of the actinorhodin polyketide chain length factor gene in Streptomyces coelicolor M145 using CRISPR/Cas9-CodA(sm) combined system	10.1007/s00253-015-6931-4
The Evolution of Melanoma - Moving beyond Binary Models of Genetic Progression	10.1016/j.jid.2019.08.002
Improved Genome Editing Efficiency and Flexibility Using Modified Oligonucleotides with TALEN and CRISPR-Cas9 Nucleases	10.1016/j.celrep.2016.02.018
Operation spinal cord regeneration: Patterning information residing in extracellular matrix glycosaminoglycans	10.1002/brb3.1531
Probing Cascade complex composition and stability using native mass spectrometry techniques	10.1016/bs.mie.2018.10.018
The let-7 microRNA directs vulval development through a single target	10.1016/j.devcel.2014.12.018
Introducing Point Mutations into Human Pluripotent Stem Cells using Seamless Genome Editing	10.3791/61152
[Applications of ZFN, TALEN and CRISPR/Cas9 techniques in disease modeling and gene therapy]	10.3760/cma.j.issn.1003-9406.2016.06.025
Gene Editing of Primary Rhesus Macaque B Cells	10.3791/64858
Highly efficient homology-driven genome editing in human T cells by combining zinc-finger nuclease mRNA and AAV6 donor delivery	10.1093/nar/gkv1121
Ionizable lipid-assisted efficient hepatic delivery of gene editing elements for oncotherapy	10.1016/j.bioactmat.2021.05.051
Click editing enables programmable genome writing using DNA polymerases and HUH endonucleases	10.1101/2023.09.12.557440
Generation of Nonmosaic, Two-Pore Channel 2 Biallelic Knockout Pigs in One Generation by CRISPR-Cas9 Microinjection Before Oocyte Insemination	10.1089/crispr.2020.0078
RETRACTED: MicroRNA-29a-3p strengthens the effect of dexmedetomidine on improving neurologic damage in newborn rats with hypoxic-ischemic brain damage by inhibiting HDAC4	10.1016/j.brainresbull.2020.11.011
CRISPR Nickase-Mediated Base Editing in Yeast	10.1007/978-1-0716-0868-5_3
Drug target validation in primary human natural killer cells using CRISPR RNP	10.1002/JLB.2MA0620-074R
RETRACTED: BMSCs-derived exosomal microRNA-let-7a plays a protective role in diabetic nephropathy via inhibition of USP22 expression	10.1016/j.lfs.2020.118937
A/C Simultaneous Conversion Using the Dual Base Editor in Human Cells	10.1007/978-1-0716-2879-9_6
RETRACTED: microRNA-6785-5p-loaded human umbilical cord mesenchymal stem cells-derived exosomes suppress angiogenesis and metastasis in gastric cancer via INHBA	10.1016/j.lfs.2021.119222
Current Bioinformatics Tools to Optimize CRISPR/Cas9 Experiments to Reduce Off-Target Effects	10.3390/ijms24076261
Generation of myostatin edited horse embryos using CRISPR/Cas9 technology and somatic cell nuclear transfer	10.1038/s41598-020-72040-4
Implementation of the CRISPR-Cas13a system in fission yeast and its repurposing for precise RNA editing	10.1093/nar/gky433
CRISPR based development of RNA editing and the diagnostic platform	10.1016/bs.pmbts.2020.12.015
Gene Editing in Human Pluripotent Stem Cells: Choosing the Correct Path
CRISPR/Cas9 Mutant Rice Ospmei12 Involved in Growth, Cell Wall Development, and Response to Phytohormone and Heavy Metal Stress	10.3390/ijms232416082
Implementation of a CRISPR-Based System for Gene Regulation in Candida albicans	10.1128/mSphere.00001-19
The "Janus-like" RNA-editing machinery in innate antiviral immunity
High-efficiency and multiplex adenine base editing in plants using new TadA variants	10.1016/j.molp.2021.02.007
Clinical Applications of RNA Editing Technology for the Early Detection of Cancer and Future Directions	10.1177/1533033820964194
Potential of helper-dependent Adenoviral vectors in CRISPR-cas9-mediated lung gene therapy	10.1186/s13578-021-00662-w
RETRACTED: TRAF2 gene silencing induces proliferation and represses apoptosis of nucleus pulposus cells in rats with intervertebral disc degeneration	10.1016/j.lfs.2021.119670
Basics of genome editing technology and its application in livestock species	10.1111/rda.13012
Engineering Values Into Genetic Engineering: A Proposed Analytic Framework for Scientific Social Responsibility	10.1080/15265161.2015.1104169
A co-CRISPR strategy for efficient genome editing in Caenorhabditis elegans	10.1534/genetics.114.166389
Rapid Generation of Human Neuronal Cell Models Enabling Inducible Expression of Proteins-of-interest for Functional Studies	10.21769/BioProtoc.3615
Impact of Spontaneous Haploid Genome Doubling in Maize Breeding	10.3390/plants9030369
Genome-Editing Technologies: Concept, Pros, and Cons of Various Genome-Editing Techniques and Bioethical Concerns for Clinical Application	10.1016/j.omtn.2019.02.027
Genome editing: the breakthrough technology for inherited retinal disease?	10.1080/14712598.2017.1347629
Tissue-Specific Delivery of CRISPR Therapeutics: Strategies and Mechanisms of Non-Viral Vectors	10.3390/ijms21197353
The versatile electric condition in mouse embryos for genome editing using a three-step square-wave pulse electroporator	10.1538/expanim.21-0130
Robust method for TALEN-edited correction of pF508del in patient-specific induced pluripotent stem cells	10.1186/s13287-016-0275-6
Evolution and Application of Genome Editing Techniques for Achieving Food and Nutritional Security	10.3390/ijms22115585
CRISPR/Cas9 Editing of the C. elegans rbm-3.2 Gene using the dpy-10 Co-CRISPR Screening Marker and Assembled Ribonucleoprotein Complexes	10.3791/62001
Gene Editing in B-Lymphoma Cell Lines Using CRISPR/Cas9 Technology	10.1007/978-1-0716-0290-4_25
The ethics of genome editing in non-human animals: a systematic review of reasons reported in the academic literature	10.1098/rstb.2018.0106
Genome Editing in Human Pluripotent Stem Cells	10.1101/pdb.top086819
CRISPR/Cas12a toolbox for genome editing in Methanosarcina acetivorans	10.3389/fmicb.2023.1235616
CRISPR Off-Target Analysis Platforms	10.1007/978-1-0716-2651-1_26
CRISPR/Cas System: Recent Advances and Future Prospects for Genome Editing	10.1016/j.tplants.2019.09.006
Commentary - CRISPR-based techniques: Cas9, Cas13 and their applications in the era of COVID-19	10.26355/eurrev_202102_24886
The moral argument for heritable genome editing requires an inappropriately deterministic view of genetics	10.1136/medethics-2019-105390
Genomics approaches to synthesize plant-based biomolecules for therapeutic applications to combat SARS-CoV-2	10.1016/j.ygeno.2020.07.033
Editing of the human TRIM5 gene to introduce mutations with the potential to inhibit HIV-1	10.1371/journal.pone.0191709
Guide RNA engineering for versatile Cas9 functionality	10.1093/nar/gkw908
Genome engineering via TALENs and CRISPR/Cas9 systems: challenges and perspectives	10.1111/pbi.12256
CRISPR-Cas9 directed knock-out of a constitutively expressed gene using lance array nanoinjection	10.1186/s40064-016-3037-0
Systematic gene tagging using CRISPR/Cas9 in human stem cells to illuminate cell organization	10.1091/mbc.E17-03-0209
Plant Genome Editing and the Relevance of Off-Target Changes	10.1104/pp.19.01194
PAM-Flexible Genome Editing with an Engineered Chimeric Cas9	10.21203/rs.3.rs-2625838/v1
CRISPR-Cas9 gene editing of hepatitis B virus in chronically infected humanized mice	10.1016/j.omtm.2020.11.014
KRAS(G12C) Can Either Promote or Impair Cap-Dependent Translation in Two Different Lung Adenocarcinoma Cell Lines	10.3390/ijms22042222
Insight into the molecular mechanism of the transposon-encoded type I-F CRISPR-Cas system	10.1186/s43141-023-00507-8
A justice-based argument for including sickle cell disease in CRISPR/Cas9 clinical research	10.1111/bioe.12589
RNA Editing with Viral RNA-Dependent RNA Polymerase	10.1021/acssynbio.1c00332
Genetic modification of asexual Epichloë endophytes with the perA gene for peramine biosynthesis	10.1007/s00438-018-1510-x
Efficient CRISPR/Cas9-based gene knockout in watermelon	10.1007/s00299-016-2089-5
CRISPR/Cas-mediated genome editing in mice for the development of drug delivery mechanism	10.1007/s11033-023-08659-z
Dynamics of single-base editing: Theoretical analysis	10.1063/5.0157193
Delivering Base Editors In Vivo by Adeno-Associated Virus Vectors	10.1007/978-1-0716-2879-9_11
Cas9 Nickase-Based Genome Editing in Clostridium cellulolyticum	10.1007/978-1-0716-2233-9_15
RETRACTED: Hepatocellular carcinoma cells-derived exosomal microRNA-378b enhances hepatocellular carcinoma angiogenesis	10.1016/j.lfs.2021.119184
RETRACTED: Long non-coding RNA GAS5 retards neural functional recovery in cerebral ischemic stroke through modulation of the microRNA-455-5p/PTEN axis	10.1016/j.brainresbull.2020.12.002
RETRACTED: MicroRNA138 regulates keratin 17 protein expression to affect HaCaT cell proliferation and apoptosis by targeting hTERT in psoriasis vulgaris	10.1016/j.biopha.2016.11.085
[Perspectives of genome editing in otorhinolaryngology]	10.1007/s00106-019-0613-y
A stable DNA-free screening system for CRISPR/RNPs-mediated gene editing in hot and sweet cultivars of Capsicum annuum	10.1186/s12870-020-02665-0
Bombyx mori kynurenine 3-monooxygenase gene editing and insect molecular breeding using the clustered regularly interspaced short palindromic repeat/CRISPR associated protein 9 system	10.1002/btpr.3054
Neurobiology of Monarch Butterfly Migration	10.1146/annurev-ento-010814-020855
Therapy Development by Genome Editing of Hematopoietic Stem Cells	10.3390/cells10061492
Lentivirus pre-packed with Cas9 protein for safer gene editing	10.1038/gt.2016.27
Phenotypic and Genotypic Consequences of CRISPR/Cas9 Editing of the Replication Origins in the rDNA of Saccharomyces cerevisiae	10.1534/genetics.119.302351
Genetic Manipulation of Non-Falciparum Human Malaria Parasites	10.3389/fcimb.2021.680460
RETRACTED: Pancreatic cancer cells-derived exosomal long non-coding RNA CCAT1/microRNA-138-5p/HMGA1 axis promotes tumor angiogenesis	10.1016/j.lfs.2021.119495
The Gene Sculpt Suite: a set of tools for genome editing	10.1093/nar/gkz405
Clinical management of herpes simplex virus infections: past, present, and future	10.12688/f1000research.16157.1
RETRACTED: GZMB gene silencing confers protection against synovial tissue hyperplasia and articular cartilage tissue injury in rheumatoid arthritis through the MAPK signaling pathway	10.1016/j.biopha.2018.04.023
Application of CRISPR-Cas system in gene therapy: Pre-clinical progress in animal model	10.1016/j.dnarep.2016.07.004
Graph construction method impacts variation representation and analyses in a bovine super-pangenome	10.1186/s13059-023-02969-y
Enhanced genome editing efficiency of CRISPR PLUS: Cas9 chimeric fusion proteins	10.1038/s41598-021-95406-8
FASconCAT-G: extensive functions for multiple sequence alignment preparations concerning phylogenetic studies	10.1186/s12983-014-0081-x
Ethics of Human Genome Editing	10.1146/annurev-med-112717-094629
Generation of germline ablated male pigs by CRISPR/Cas9 editing of the NANOS2 gene	10.1038/srep40176
Spatiotemporal control of CRISPR/Cas9 gene editing	10.1038/s41392-021-00645-w
Efficient Bacterial Genome Engineering throughout the Central Dogma Using the Dual-Selection Marker tetA(OPT)	10.1021/acssynbio.2c00345
Nanodevices for the Efficient Codelivery of CRISPR-Cas9 Editing Machinery and an Entrapped Cargo: A Proposal for Dual Anti-Inflammatory Therapy	10.3390/pharmaceutics14071495
Genome engineering in ophthalmology: Application of CRISPR/Cas to the treatment of eye disease	10.1016/j.preteyeres.2016.05.001
Different kinetoplast degradation patterns in American Trypanosoma vivax strains: Multiple independent origins or fast evolution?	10.1016/j.ygeno.2020.12.037
CRISPR-Cas genome editing tool: a narrow lane of cancer therapeutics with potential blockades	10.21037/tcr.2020.02.33
Metabolic engineering of cassava to improve carotenoids	10.1016/bs.mie.2022.03.004
New CRISPR Tools to Correct Pathogenic Mutations in Usher Syndrome	10.3390/ijms231911669
The CRISPR toolbox for the gram-positive model bacterium Bacillus subtilis	10.1080/07388551.2021.1983516
Genome Editing Using Cas9 Ribonucleoprotein Is Effective for Introducing PDGFRA Variant in Cultured Human Glioblastoma Cell Lines	10.3390/ijms24010500
Base and Prime Editing in the Retina-From Preclinical Research toward Human Clinical Trials	10.3390/ijms232012375
Promoting Cas9 degradation reduces mosaic mutations in non-human primate embryos	10.1038/srep42081
AAV-mediated gene editing via double-strand break repair	10.1007/978-1-62703-761-7_19
Natural Transformation in Vibrio parahaemolyticus: a Rapid Method To Create Genetic Deletions	10.1128/JB.00032-18
Efficient Generation of Myostatin Knock-Out Sheep Using CRISPR/Cas9 Technology and Microinjection into Zygotes	10.1371/journal.pone.0136690
CRISPR/Cas9-Mediated Gene Editing in Salmonids Cells and Efficient Establishment of Edited Clonal Cell Lines	10.3390/ijms232416218
Generation of mmp15b Zebrafish Mutant to Investigate Liver Diseases	10.12717/DR.2019.23.4.385
A Dual-Plasmid-Based CRISPR/Cas9-Mediated Strategy Enables Targeted Editing of pH Regulatory Gene pacC in a Clinical Isolate of Trichophyton rubrum	10.3390/jof8121241
Mapping and editing animal mitochondrial genomes: can we overcome the challenges?	10.1098/rstb.2019.0187
BEAT: A Python Program to Quantify Base Editing from Sanger Sequencing	10.1089/crispr.2019.0017
Controlling CRISPR-Cas9 with ligand-activated and ligand-deactivated sgRNAs	10.1038/s41467-019-09985-2
The present and potential future methods for delivering CRISPR/Cas9 components in plants	10.1186/s43141-020-00036-8
Protein function prediction from dynamic protein interaction network using gene expression data	10.1142/S0219720019500252
CRISPR/Cas9 ribonucleoprotein-mediated genome and epigenome editing in mammalian cells	10.1016/j.addr.2021.114087
CRISPR/Cas9 genome editing technology significantly accelerated herpes simplex virus research	10.1038/s41417-018-0016-3
Mutation of GmIPK1 Gene Using CRISPR/Cas9 Reduced Phytic Acid Content in Soybean Seeds	10.3390/ijms231810583
Adenoviral vector DNA for accurate genome editing with engineered nucleases	10.1038/nmeth.3075
Viral Nanoparticles: Cancer Vaccines and Immune Modulators	10.1007/978-3-030-58174-9_14
Knock-In Strategy for Editing Human and Zebrafish Mitochondrial DNA Using Mito-CRISPR/Cas9 System	10.1021/acssynbio.8b00411
Dimeric CRISPR RNA-guided FokI nucleases for highly specific genome editing	10.1038/nbt.2908
CRISPR Cpf1 proteins: structure, function and implications for genome editing	10.1186/s13578-019-0298-7
Dissecting the Arginine and Lysine Biosynthetic Pathways and Their Relationship in Haloarchaeon Natrinema gari J7-2 via Endogenous CRISPR-Cas System-Based Genome Editing	10.1128/spectrum.00288-23
The dicot homolog of maize PPR103 carries a C-terminal DYW domain and is required for C-to-U editing of chloroplast RNA transcripts	10.21203/rs.3.rs-2574001/v1
CRISPR-Cas9 DNA Base-Editing and Prime-Editing	10.3390/ijms21176240
Establishment and application of a human osteosarcoma U-2OS cell line that can stably express Cas9 protein	10.1007/s11010-022-04434-z
Reversing the Central Dogma: RNA-guided control of DNA in epigenetics and genome editing	10.1016/j.molcel.2023.01.010
NT-CRISPR, combining natural transformation and CRISPR-Cas9 counterselection for markerless and scarless genome editing in Vibrio natriegens	10.1038/s42003-022-03150-0
Targeting repair pathways with small molecules increases precise genome editing in pluripotent stem cells	10.1038/s41467-018-04609-7
Development of a fast and easy method for Escherichia coli genome editing with CRISPR/Cas9	10.1186/s12934-016-0605-5
Genome Engineering in Rice Using Cas9 Variants that Recognize NG PAM Sequences	10.1016/j.molp.2019.03.009
A Simple and Efficient Approach to Construct Mutant Vaccinia Virus Vectors	10.3791/54171
Enhancing CRISPR prime editing by reducing misfolded pegRNA interactions	10.1101/2023.08.14.553324
Modernising autism spectrum disorder model engineering and treatment via CRISPR-Cas9: A gene reprogramming approach	10.12998/wjcc.v11.i14.3114
CRISPR Del/Rei: a simple, flexible, and efficient pipeline for scarless genome editing	10.1038/s41598-022-16004-w
Immunoproteasomes edit tumors, which then escapes immune recognition	10.1002/eji.201546100
Targeting the Highly Expressed microRNA miR-146b with CRISPR/Cas9n Gene Editing System in Thyroid Cancer	10.3390/ijms22157992
Ventricular Tachycardia Due to Triggered Activity: Role of Early and Delayed Afterdepolarizations	10.1016/j.jacep.2023.10.033
Applications and Prospects of CRISPR/Cas9-Mediated Base Editing in Plant Breeding	10.3390/cimb45020059
Fabrication Protocol for Thermoplastic Microfluidic Devices: Nanoliter Volume Bioreactors for Cell Culturing	10.1007/7651_2021_397
RETRACTED: Depleting microRNA-183-3p improves renal tubulointerstitial fibrosis after acute kidney injury via SIRT1/PUMA/FOXO3a deacetylation	10.1016/j.lfs.2021.119017
Holstein Friesian dairy cattle edited for diluted coat color as a potential adaptation to climate change	10.1186/s12864-021-08175-z
RETRACTED: The in vitro and in vivo effects of microRNA-133a on intervertebral disc destruction by targeting MMP9 in spinal tuberculosis	10.1016/j.lfs.2017.07.022
Versatile Applications of the CRISPR/Cas Toolkit in Plant Pathology and Disease Management	10.1094/PHYTO-08-20-0322-IA
RETRACTED: Effects of lentivirus-mediated silencing of Periostin on tumor microenvironment and bone metastasis via the integrin-signaling pathway in lung cancer	10.1016/j.lfs.2017.05.030
Establishment of CRISPR/Cas9 mediated targeted mutagenesis in hop (Humulus lupulus)	10.1016/j.plaphy.2021.01.006
CRISPR/Cas9-Mediated Gene Knockout and Knockin Human iPSCs	10.1007/7651_2020_337
Using CRISPR/Cas9 to Knock Out GM-CSF in CAR-T Cells	10.3791/59629
CRISPR/Cas9 Editing for Gaucher Disease Modelling	10.3390/ijms21093268
The Impact of Chromatin Dynamics on Cas9-Mediated Genome Editing in Human Cells	10.1021/acssynbio.5b00299
Detection of CRISPR-mediated genome modifications through altered methylation patterns of CpG islands	10.1186/s12864-020-07233-2
CRISPR/Cas9 therapeutics: a cure for cancer and other genetic diseases	10.18632/oncotarget.9646
A truncated reverse transcriptase enhances prime editing by split AAV vectors	10.1016/j.ymthe.2022.07.001
A selectable, plasmid-based system to generate CRISPR/Cas9 gene edited and knock-in mosquito cell lines	10.1038/s41598-020-80436-5
Decoupling expression and editing preferences of ADAR1 p150 and p110 isoforms	10.1073/pnas.2021757118
Organellomic data sets confirm a cryptic consensus on (unrooted) land-plant relationships and provide new insights into bryophyte molecular evolution	10.1002/ajb2.1397
Application of CRISPR/Cas9-based genome editing in ecotoxicology	10.1016/j.envpol.2023.122458
PHASTEST: faster than PHASTER, better than PHAST	10.1093/nar/gkad382
Engineered Glycocalyx Regulates Stem Cell Proliferation in Murine Crypt Organoids	10.1016/j.chembiol.2018.01.010
DNA Editing of LTR Retrotransposons Reveals the Impact of APOBECs on Vertebrate Genomes	10.1093/molbev/msv239
Prime editing for precise and highly versatile genome manipulation	10.1038/s41576-022-00541-1
Characterization of CRISPR/Cas9 RANKL knockout mesenchymal stem cell clones based on single-cell printing technology and Emulsion Coupling assay as a low-cellularity workflow for single-cell cloning	10.1371/journal.pone.0238330
Widespread cis-regulation of RNA editing in a large mammal	10.1261/rna.066902.118
Efficient knockout of the phytoene desaturase gene in a hybrid poplar (Populus alba × Populus glandulosa) using the CRISPR/Cas9 system with a single gRNA	10.1007/s11248-021-00272-9
Hotter, drier, CRISPR: the latest edit on climate change	10.1007/s00122-020-03764-0
Recent Progress in CRISPR/Cas9 Technology	10.1016/j.jgg.2016.01.001
The Sol Genomics Network (SGN)--from genotype to phenotype to breeding	10.1093/nar/gku1195
Clustered Regularly Interspaced Short Palindromic Repeats (CRISPR) in Cardiovascular Disease: A Comprehensive Clinical Review on Dilated Cardiomyopathy	10.7759/cureus.35774
Leptin gene-targeted editing in ob/ob mouse adipose tissue based on the CRISPR/Cas9 system	10.1016/j.jgg.2021.01.008
CRISPR FokI Dead Cas9 System: Principles and Applications in Genome Engineering	10.3390/cells9112518
Efficient CRISPR/Cas9 genome editing with Citrus embryogenic cell cultures	10.1186/s12896-020-00652-9
Evolution of sequence-specific anti-silencing systems in Arabidopsis	10.1038/s41467-017-02150-7
Software-based screening for efficient sgRNAs in Lactococcus lactis	10.1002/jsfa.12946
EGFR suppresses p53 function by promoting p53 binding to DNA-PKcs: a noncanonical regulatory axis between EGFR and wild-type p53 in glioblastoma	10.1093/neuonc/noac105
Genome Editing in Potato with CRISPR/Cas9	10.1007/978-1-4939-8991-1_14
Application of CRISPR/Cas9 in Understanding Avian Viruses and Developing Poultry Vaccines	10.3389/fcimb.2020.581504
CRISPR-Cas13a Cleavage of Dengue Virus NS3 Gene Efficiently Inhibits Viral Replication	10.1016/j.omtn.2020.01.028
Modulating chromatin accessibility by transactivation and targeting proximal dsgRNAs enhances Cas9 editing efficiency in vivo	10.1186/s13059-019-1762-8
Advanced cell therapeutics are changing the clinical landscape: will mesenchymal stromal cells be a part of it?	10.1186/s12916-019-1289-6
GuideScan software for improved single and paired CRISPR guide RNA design	10.1038/nbt.3804
WT-PE: Prime editing with nuclease wild-type Cas9 enables versatile large-scale genome editing	10.1038/s41392-022-00936-w
CRISPR-Cas9: A Powerful Tool to Efficiently Engineer Saccharomyces cerevisiae	10.3390/life11010013
Optimization of genome engineering approaches with the CRISPR/Cas9 system	10.1371/journal.pone.0105779
Computational analysis of cas proteins unlocks new potential in HIV-1 targeted gene therapy	10.3389/fgeed.2023.1248982
All-In-One Dendrimer-Based Lipid Nanoparticles Enable Precise HDR-Mediated Gene Editing In Vivo	10.1002/adma.202006619
In utero delivery of mRNA to the heart, diaphragm and muscle with lipid nanoparticles	10.1016/j.bioactmat.2023.02.011
Manual Annotation Studio (MAS): a collaborative platform for manual functional annotation of viral and microbial genomes	10.1186/s12864-021-08029-8
Precise and efficient C-to-U RNA base editing with SNAP-CDAR-S	10.1093/nar/gkad598
Adenosine-to-Inosine Editing of Vasoactive MicroRNAs Alters Their Targetome and Function in Ischemia	10.1016/j.omtn.2020.07.020
Regrow or Repair: An Update on Potential Regenerative Therapies for the Kidney	10.1681/ASN.2021081073
RETRACTED: Protective effect of down-regulated microRNA-27a mediating high thoracic epidural block on myocardial ischemia-reperfusion injury in mice through regulating ABCA1 and NF-κB signaling pathway	10.1016/j.biopha.2019.108606
CRISPR/Cas9-based multiplex genome editing of BCL11A and HBG efficiently induces fetal hemoglobin expression	10.1016/j.ejphar.2022.174788
Genome editing of a hybridoma cell line via the CRISPR/Cas9 system: A new approach for constitutive high-level expression of heterologous proteins in eukaryotic system	10.1016/j.vetimm.2021.110286
Thermo-Sensitive Genic Male Sterile Lines of Neo-Tetraploid Rice Developed through Gene Editing Technology Revealed High Levels of Hybrid Vigor	10.3390/plants11111390
Adaptation and application of a two-plasmid inducible CRISPR-Cas9 system in Clostridium beijerinckii	10.1016/j.ymeth.2019.07.022
Targeting Duchenne muscular dystrophy by skipping DMD exon 45 with base editors	10.1016/j.omtn.2023.07.029
In Vitro Assays for Comparing the Specificity of First- and Next-Generation CRISPR/Cas9 Systems	10.1007/978-1-0716-0687-2_12
A ribonucleoprotein transfection strategy for CRISPR/Cas9-mediated gene editing and single cell cloning in rainbow trout cells	10.1186/s13578-021-00618-0
Imperfect guide-RNA (igRNA) enables CRISPR single-base editing with ABE and CBE	10.1093/nar/gkac201
Scarless engineering of the Drosophila genome near any site-specific integration site	10.1093/genetics/iyab012
RETRACTED: KDM5B-mediated microRNA-448 up-regulation restrains papillary thyroid cancer cell progression and slows down tumor growth via TGIF1 repression	10.1016/j.lfs.2020.117519
Repurposing prokaryotic clustered regularly interspaced short palindromic repeats-Cas adaptive immune system to combat antimicrobial resistance	10.2217/fmb-2022-0222
scAAVengr, a transcriptome-based pipeline for quantitative ranking of engineered AAVs with single-cell resolution	10.7554/eLife.64175
CRISPR/Cas9 Inhibits Multiple Steps of HIV-1 Infection	10.1089/hum.2018.018
Neuroligin dependence of social behaviour in Caenorhabditis elegans provides a model to investigate an autism-associated gene	10.1093/hmg/ddaa232
Application of CRISPR-Cas System to Mitigate Superbug Infections	10.3390/microorganisms11102404
CRISPR/Cas9 genome surgery for retinal diseases	10.1016/j.ddtec.2018.05.001
Challenges associated with homologous directed repair using CRISPR-Cas9 and TALEN to edit the DMD genetic mutation in canine Duchenne muscular dystrophy	10.1371/journal.pone.0228072
ABL Genomic Editing Sufficiently Abolishes Oncogenesis of Human Chronic Myeloid Leukemia Cells In Vitro and In Vivo	10.3390/cancers12061399
The Bacterial Origins of the CRISPR Genome-Editing Revolution	10.1089/hum.2015.091
Cardiac-Specific Expression of Cre Recombinase Leads to Age-Related Cardiac Dysfunction Associated with Tumor-like Growth of Atrial Cardiomyocyte and Ventricular Fibrosis and Ferroptosis	10.3390/ijms24043094
Transcriptome Profiling of ADAR1 Targets in Triple-Negative Breast Cancer Cells Reveals Mechanisms for Regulating Growth and Invasion	10.1158/1541-7786.MCR-21-0604
Cruciform DNA Structures Act as Legible Templates for Accelerating Homologous Recombination in Transgenic Animals	10.3390/ijms23073973
CRISPR/Cas9 for Cancer Therapy: Hopes and Challenges	10.3390/biomedicines6040105
Highly Efficient Mouse Genome Editing by CRISPR Ribonucleoprotein Electroporation of Zygotes	10.1074/jbc.M116.733154
Genome editing in sea urchin embryos by using a CRISPR/Cas9 system	10.1016/j.ydbio.2015.11.018
Analysis of Vpr Genetic Variations between Chinese Major Circulating Recombinants CRF01_AE and CRF07_BC	10.2174/1570162X18666200225113857
Herpes ICP8 protein stimulates homologous recombination in human cells	10.1371/journal.pone.0200955
Stochastic RNA editing of the Complexin C-terminus within single neurons regulates neurotransmitter release	10.1016/j.celrep.2023.113152
Computational Analysis of the Potential Impact of MTC Complex Missenses SNPs Associated with Male Infertility	10.1155/2022/1664825
Germline Manipulation and Our Future Worlds	10.1080/15265161.2015.1104163
Efficient editing BMP15 in porcine oocytes through microinjection of CRISPR ctRNP	10.1016/j.theriogenology.2022.12.043
Clustered regularly interspaced short palindromic repeats (CRISPR)/CRISPR-associated genome-editing toolkit to enhance salt stress tolerance in rice and wheat	10.1111/ppl.13642
CRISPR/Cas9-mediated conversion of human platelet alloantigen allotypes	10.1182/blood-2015-10-675751
Site-specific CRISPR-based mitochondrial DNA manipulation is limited by gRNA import	10.1038/s41598-022-21794-0
CRISPR-based functional genomics for neurological disease	10.1038/s41582-020-0373-z
CRISPR/Cas9 Genome Editing of Epidermal Growth Factor Receptor Sufficiently Abolished Oncogenicity in Anaplastic Thyroid Cancer	10.1155/2018/3835783
CRISPR/Cas9: the Jedi against the dark empire of diseases	10.1186/s12929-018-0425-5
Applications of CRISPR/Cas9 in Reproductive Biology	10.21775/cimb.026.093
Rat Genome and Model Resources	10.1093/ilar/ilw041
Inhibition of HIV-1 Viral Infection by an Engineered CRISPR Csy4 RNA Endoribonuclease	10.1371/journal.pone.0141335
RETRACTED: Exosomal miR-22-3p from human umbilical cord blood-derived mesenchymal stem cells protects against lipopolysaccharid-induced acute lung injury	10.1016/j.lfs.2020.119004
Using a Dual CRISPR/Cas9 Approach to Gain Insight into the Role of LRP1B in Glioblastoma	10.3390/ijms241411285
Dual-AAV split prime editor corrects the mutation and phenotype in mice with inherited retinal degeneration	10.1038/s41392-022-01234-1
RETRACTED: Mouse bone marrow derived mesenchymal stem cells-secreted exosomal microRNA-125b-5p suppresses atherosclerotic plaque formation via inhibiting Map4k4	10.1016/j.lfs.2021.119249
Efficient genome editing by CRISPR-Mb3Cas12a in mice	10.1242/jcs.240705
Reactivation of dormant anti-tumor immunity - a clinical perspective of therapeutic immune checkpoint modulation	10.1186/s12964-016-0155-9
The no-SCAR (Scarless Cas9 Assisted Recombineering) system for genome editing in Escherichia coli	10.1038/srep15096
Creation of targeted genomic deletions using TALEN or CRISPR/Cas nuclease pairs in one-cell mouse embryos	10.1016/j.fob.2014.11.009
Controlling genetic heterogeneity in gene-edited hematopoietic stem cells by single-cell expansion	10.1016/j.stem.2023.06.002
The RNA-editing deaminase ADAR is involved in stress resistance of Artemia diapause embryos	10.1080/10253890.2016.1244523
Hyperhomocysteinemia and dyslipidemia in point mutation G307S of cystathionine β-synthase-deficient rabbit generated using CRISPR/Cas9	10.1186/s12944-020-01394-5
Rational designs of in vivo CRISPR-Cas delivery systems	10.1016/j.addr.2019.11.005
Prediction of efficiencies for diverse prime editing systems in multiple cell types	10.1016/j.cell.2023.03.034
Prime genome editing in rice and wheat	10.1038/s41587-020-0455-x
Adenine base editing reduces misfolded protein accumulation and toxicity in alpha-1 antitrypsin deficient patient iPSC-hepatocytes	10.1016/j.ymthe.2021.06.021
Engineered domain-inlaid Nme2Cas9 adenine base editors with increased on-target DNA editing and targeting scope	10.1186/s12915-023-01754-4
Neutrophil-like HL-60 cells expressing only GFP-tagged β-actin exhibit nearly normal motility	10.1002/cm.21603
SpG and SpRY variants expand the CRISPR toolbox for genome editing in zebrafish	10.1038/s41467-022-31034-8
Single-base editing of rs12603332 on chromosome 17q21 with a cytosine base editor regulates ORMDL3 and ATF6α expression	10.1111/all.15092
Efficient SNP editing in haploid human pluripotent stem cells	10.1007/s10815-020-01723-8
PIWI-Interacting RNA (piRNA) and Epigenetic Editing in Environmental Health Sciences	10.1007/s40572-022-00372-6
No evidence for genome editing in mouse zygotes and HEK293T human cell line using the DNA-guided Natronobacterium gregoryi Argonaute (NgAgo)	10.1371/journal.pone.0178768
Enhancing multiplex genome editing by natural transformation (MuGENT) via inactivation of ssDNA exonucleases	10.1093/nar/gkx496
Virus-specific editing identification approach reveals the landscape of A-to-I editing and its impacts on SARS-CoV-2 characteristics and evolution	10.1093/nar/gkac120
Association of methylenetetrahydrofolate reductase gene polymorphisms and maternal folic acid use with the risk of congenital heart disease	10.3389/fped.2022.939119
RETRACTED: MicroRNA-498 disturbs the occurrence and aggression of colon cancer through targeting MDM2 to mediate PPARγ ubiquitination	10.1016/j.lfs.2021.119225
CRISPR/Cas9 gene correction of HbH-CS thalassemia-induced pluripotent stem cells	10.1007/s00277-019-03763-2
The G protein coupled receptor CCR5 in cancer	10.1016/bs.acr.2019.11.001
Gene Editing of HIV-1 Co-receptors to Prevent and/or Cure Virus Infection	10.3389/fmicb.2018.02940
RETRACTED: The effects of the long non-coding RNA MALAT-1 regulated autophagy-related signaling pathway on chemotherapy resistance in diffuse large B-cell lymphoma	10.1016/j.biopha.2017.02.011
First report on the utility of pupal case for early determination of CRISPR/Cas9 ribonucleoprotein mediated genomic edits in the oriental fruit fly, Bactrocera dorsalis (Hendel) (Tephritidae: Diptera)	10.1002/arch.22024
Genome Editing of Pik3cd Impedes Abnormal Retinal Angiogenesis	10.1089/hum.2022.079
CRISPR/Cas9-mediated editing of double loci of BnFAD2 increased the seed oleic acid content of rapeseed (Brassica napus L.)	10.3389/fpls.2022.1034215
Allergenicity of wheat protein in diet: Mechanisms, modifications and challenges	10.1016/j.foodres.2023.112913
Identification of a weight loss-associated causal eQTL in MTIF3 and the effects of MTIF3 deficiency on human adipocyte function	10.7554/eLife.84168
Development of novel quality control material based on CRISPR/Cas9 editing and xenografts for MLH1 protein deficiency testing	10.1002/jcla.23746
Muscle-specific CRISPR/Cas9 dystrophin gene editing ameliorates pathophysiology in a mouse model for Duchenne muscular dystrophy	10.1038/ncomms14454
PAM-flexible genome editing with an engineered chimeric Cas9	10.1038/s41467-023-41829-y
Utilizing directed evolution to interrogate and optimize CRISPR/Cas guide RNA scaffolds	10.1016/j.chembiol.2023.06.007
Inducible CRISPR/Cas9 Allows for Multiplexed and Rapidly Segregated Single-Target Genome Editing in Synechocystis Sp. PCC 6803	10.1021/acssynbio.2c00375
Introduction of mutations in plants with prime editing	10.1016/j.ymeth.2021.03.014
Ex vivo cell-based CRISPR/Cas9 genome editing for therapeutic applications	10.1016/j.biomaterials.2019.119711
Targeted manipulation of m(6)A RNA modification through CRISPR-Cas-based strategies	10.1016/j.ymeth.2022.03.006
Homology-based repair induced by CRISPR-Cas nucleases in mammalian embryo genome editing	10.1007/s13238-021-00838-7
Smart arginine-equipped polycationic nanoparticles for p/CRISPR delivery into cells	10.1088/1361-6528/ac357a
Understanding the mechanistic basis of non-coding RNA through molecular dynamics simulations	10.1016/j.jsb.2019.03.004
Autocatalytic base editing for RNA-responsive translational control	10.1038/s41467-023-36851-z
Highly specific and efficient CRISPR/Cas9-catalyzed homology-directed repair in Drosophila	10.1534/genetics.113.160713
CRISPR/Cas9 Technology-Based Xenograft Tumors as Candidate Reference Materials for Multiple EML4-ALK Rearrangements Testing	10.1016/j.jmoldx.2017.06.003
Genome scale analysis of pathogenic variants targetable for single base editing	10.1186/s12920-020-00735-8
CRISPR-mediated Transfection of Brugia malayi	10.1371/journal.pntd.0008627
Transgenesis and web resources in quail	10.7554/eLife.56312
DNA topology regulates PAM-Cas9 interaction and DNA unwinding to enable near-PAMless cleavage by thermophilic Cas9	10.1016/j.molcel.2022.09.032
Next stop for the CRISPR revolution: RNA-guided epigenetic regulators	10.1111/febs.13768
Multiplex base- and prime-editing with drive-and-process CRISPR arrays	10.1038/s41467-022-30514-1
Prime editing efficiency and fidelity are enhanced in the absence of mismatch repair	10.1038/s41467-022-28442-1
Improved gRNA secondary structures allow editing of target sites resistant to CRISPR-Cas9 cleavage	10.1038/s41467-022-28137-7
A prolactin-dependent sexually dimorphic mechanism of migraine chronification	10.1177/03331024211039813
Loureirin B Exerts its Immunosuppressive Effects by Inhibiting STIM1/Orai1 and K(V)1.3 Channels	10.3389/fphar.2021.685092
Molecular surveillance of drug resistance: Plasmodium falciparum artemisinin resistance single nucleotide polymorphisms in Kelch protein propeller (K13) domain from Southern Pakistan	10.1186/s12936-021-03715-0
Homozygous might be hemizygous: CRISPR/Cas9 editing in iPSCs results in detrimental on-target defects that escape standard quality controls	10.1016/j.stemcr.2022.02.008
Towards physiologically relevant human pluripotent stem cell (hPSC) models of Parkinson's disease	10.1186/s13287-021-02326-5
Enhancement of prime editing via xrRNA motif-joined pegRNA	10.1038/s41467-022-29507-x
In vitro-transcribed guide RNAs trigger an innate immune response via the RIG-I pathway	10.1371/journal.pbio.2005840
RETRACTED: The effects of tanshinone IIA on hypoxia/reoxygenation-induced myocardial microvascular endothelial cell apoptosis in rats via the JAK2/STAT3 signaling pathway	10.1016/j.biopha.2016.07.054
A transgene-free method for rapid and efficient generation of precisely edited pigs without monoclonal selection	10.1007/s11427-021-2058-2
Multimodal CRISPR perturbations of GWAS loci associated with coronary artery disease in vascular endothelial cells	10.1371/journal.pgen.1010680
Targeted Suppression and Knockout of ASCT2 or LAT1 in Epithelial and Mesenchymal Human Liver Cancer Cells Fail to Inhibit Growth	10.3390/ijms19072093
Rewriting regulatory DNA to dissect and reprogram gene expression	10.1101/2023.12.20.572268
Making the cut with PAMless CRISPR-Cas enzymes	10.1016/j.tig.2021.09.002
Target-Specific Precision of CRISPR-Mediated Genome Editing	10.1016/j.molcel.2018.11.031
Light chain editors of anti-DNA receptors in human B cells	10.1084/jem.20122340
Modeling Parkinson's Disease Using Patient-specific Induced Pluripotent Stem Cells	10.3233/JPD-181353
MET network in PubMed: a text-mined network visualization and curation system	10.1093/database/baw090
CRISPR/Cas9-mediated precise genome modification by a long ssDNA template in zebrafish	10.1186/s12864-020-6493-4
A Novel Rat Model of Nonalcoholic Fatty Liver Disease Constructed Through CRISPR/Cas-Based Hydrodynamic Injection	10.1007/s12033-017-0025-8
Development of a microfluidic cell transfection device into gene-edited CAR T cell manufacturing workflow	10.1039/d3lc00311f
A Novel Tool for Microbial Genome Editing Using the Restriction-Modification System	10.1021/acssynbio.7b00254
Construction and Optimization of Herpes Simplex Virus Vectors for Central Nervous System Gene Delivery based on CRISPR/Cas9-mediated Genome Editing	10.2174/1566523219666210618154326
Genome Editing in Plants: Exploration of Technological Advancements and Challenges	10.3390/cells8111386
Improved genome editing by an engineered CRISPR-Cas12a	10.1093/nar/gkac1192
Impact of reactive changes on multigene testing: histopathologic analysis of low-grade breast cancers with high-risk 21-gene recurrence scores	10.1007/s10549-023-07127-3
A time-resolved, multi-symbol molecular recorder via sequential genome editing	10.1038/s41586-022-04922-8
Efficient precise in vivo base editing in adult dystrophic mice	10.1038/s41467-021-23996-y
Base-pairing probability in the microRNA stem region affects the binding and editing specificity of human A-to-I editing enzymes ADAR1-p110 and ADAR2	10.1080/15476286.2018.1486658
Characterization of novel cytochrome P450 2E1 knockout rat model generated by CRISPR/Cas9	10.1016/j.bcp.2016.03.001
MicroRNA editing facilitates immune elimination of HCMV infected cells	10.1371/journal.ppat.1003963
CRISPR DNA base editors with reduced RNA off-target and self-editing activities	10.1038/s41587-019-0236-6
The Nuclear Remodeling Induced by Helicobacter Cytolethal Distending Toxin Involves MAFB Oncoprotein	10.3390/toxins12030174
RETRACTED: MicroRNA-208-5p regulates myocardial injury of sepsis mice via targeting SOCS2-mediated NF-κB/HIF-1α pathway	10.1016/j.intimp.2020.106204
A high resolution A-to-I editing map in the mouse identifies editing events controlled by pre-mRNA splicing	10.1101/gr.242636.118
XenofilteR: computational deconvolution of mouse and human reads in tumor xenograft sequence data	10.1186/s12859-018-2353-5
Tunable structure priors for Bayesian rule learning for knowledge integrated biomarker discovery	10.5306/wjco.v9.i5.98
In vivo cleavage specificity of Trypanosoma brucei editosome endonucleases	10.1093/nar/gkx116
CRISPR-Cas9 as a Powerful Tool for Efficient Creation of Oncolytic Viruses	10.3390/v8030072
Epigenetic and genetic mechanisms in red cell biology	10.1097/MOH.0000000000000034
Efficient in vitro and in vivo RNA editing via recruitment of endogenous ADARs using circular guide RNAs	10.1038/s41587-021-01171-4
RETRACTED: Long noncoding RNA LINC00671 exacerbates osteoarthritis by promoting ONECUT2-mediated Smurf2 expression and extracellular matrix degradation	10.1016/j.intimp.2020.106846
A selectable all-in-one CRISPR prime editing piggyBac transposon allows for highly efficient gene editing in human cell lines	10.1038/s41598-021-01689-2
Single-cell RNA-seq reveals alterations in peripheral CX3CR1 and nonclassical monocytes in familial tauopathy	10.1186/s13073-023-01205-3
Harnessing accurate non-homologous end joining for efficient precise deletion in CRISPR/Cas9-mediated genome editing	10.1186/s13059-018-1518-x
Genome editing in fruit, ornamental, and industrial crops	10.1007/s11248-021-00240-3
Solutions against emerging infectious and noninfectious human diseases through the application of baculovirus technologies	10.1007/s00253-021-11615-1
Adenine Base Editing In Vivo with a Single Adeno-Associated Virus Vector	10.1089/genbio.2022.0015
High-throughput analysis of the activities of xCas9, SpCas9-NG and SpCas9 at matched and mismatched target sequences in human cells	10.1038/s41551-019-0505-1
LHX2 Interacts with the NuRD Complex and Regulates Cortical Neuron Subtype Determinants Fezf2 and Sox11	10.1523/JNEUROSCI.2836-16.2016
The pro- and antineoplastic effects of deoxycholic acid in pancreatic adenocarcinoma cell models	10.1007/s11033-023-08453-x
The Coiled-Coil Forming Peptide (KVSALKE)(5) Is a Cell Penetrating Peptide that Enhances the Intracellular Delivery of Proteins	10.1002/adhm.202102118
Generation of the transgene-free canker-resistant Citrus sinensis using Cas12a/crRNA ribonucleoprotein in the T0 generation	10.1038/s41467-023-39714-9
Reversing T Cell Exhaustion by Converting Membrane PD-1 to Its Soluble form in Jurkat Cells; Applying The CRISPR/Cas9 Exon Skipping Strategy	10.22074/cellj.2023.1999548.1269
Sustained high expression of multiple APOBEC3 cytidine deaminases in systemic lupus erythematosus	10.1038/s41598-021-87024-1
ADAR2 functions as a tumor suppressor via editing IGFBP7 in esophageal squamous cell carcinoma	10.3892/ijo.2016.3823
The Wild-Type tRNA Adenosine Deaminase Enzyme TadA Is Capable of Sequence-Specific DNA Base Editing	10.1002/cbic.202200788
Exploration of the regulatory relationship between KRAB-Zfp clusters and their target transposable elements via a gene editing strategy at the cluster specific linker-associated sequences by CRISPR-Cas9	10.1186/s13100-022-00279-x
RETRACTED: MicroRNA-204-GSDMD interaction regulates pyroptosis of fibroblast-like synoviocytes in ankylosing spondylitis	10.1016/j.intimp.2020.107227
Indigenous Georgian Wine-Associated Yeasts and Grape Cultivars to Edit the Wine Quality in a Precision Oenology Perspective	10.3389/fmicb.2016.00352
Obtaining the best igRNAs for bystander-less correction of all ABE-reversible pathogenic SNVs using high-throughput screening	10.1016/j.ymthe.2023.01.028
Genome-wide profiling of rice Double-stranded RNA-Binding Protein 1-associated RNAs by targeted RNA editing	10.1093/plphys/kiad158
Co-encapsulation of Cas9 mRNA and guide RNA in polyplex micelles enables genome editing in mouse brain	10.1016/j.jconrel.2021.02.026
Single-Cell RNA Sequencing Analysis of the Drosophila Larval Ventral Cord	10.1002/cpz1.38
U-to-C RNA editing by synthetic PPR-DYW proteins in bacteria and human culture cells	10.1038/s42003-022-03927-3
Cell and Gene Therapy for Anemia: Hematopoietic Stem Cells and Gene Editing	10.3390/ijms22126275
Efficacy and Safety of an Investigational Single-Course CRISPR Base-Editing Therapy Targeting PCSK9 in Nonhuman Primate and Mouse Models	10.1161/CIRCULATIONAHA.122.062132
Engineered pegRNAs improve prime editing efficiency	10.1038/s41587-021-01039-7
Profiling of human epigenetic regulators using a semi-automated real-time qPCR platform validated by next generation sequencing	10.1016/j.gene.2017.01.019
SAMBA: Structure-Learning of Aquaculture Microbiomes Using a Bayesian Approach	10.3390/genes14081650
Non-invasive activation of intratumoural gene editing for improved adoptive T-cell therapy in solid tumours	10.1038/s41565-023-01378-3
Knockout of ABCC1 in NCI-H441 cells reveals CF to be a suboptimal substrate to study MRP1 activity in organotypic in vitro models	10.1016/j.ejps.2022.106364
CRISPR/Cas9-mediated knockout of APOC3 stabilizes plasma lipids and inhibits atherosclerosis in rabbits	10.1186/s12944-021-01605-7
Superior Fidelity and Distinct Editing Outcomes of SaCas9 Compared with SpCas9 in Genome Editing	10.1016/j.gpb.2022.12.003
CRISPR/Cas9 editing of APP C-terminus attenuates β-cleavage and promotes α-cleavage	10.1038/s41467-018-07971-8
PAM-flexible Cas9-mediated base editing of a hemophilia B mutation in induced pluripotent stem cells	10.1038/s43856-023-00286-w
The Role of ADAR1 and ADAR2 in the Regulation of miRNA-21 in Idiopathic Pulmonary Fibrosis	10.1007/s00408-018-0115-9
Compact zinc finger base editors that edit mitochondrial or nuclear DNA in vitro and in vivo	10.1038/s41467-022-34784-7
Genome Editing of Veterinary Relevant Mycoplasmas Using a CRISPR-Cas Base Editor System	10.1128/aem.00996-22
Search-and-replace genome editing without double-strand breaks or donor DNA	10.1038/s41586-019-1711-4
Genome editing in the mouse brain with minimally immunogenic Cas9 RNPs	10.1016/j.ymthe.2023.06.019
A web tool for the design of prime-editing guide RNAs	10.1038/s41551-020-00622-8
Harnessing features of adaptive NK cells to generate iPSC-derived NK cells for enhanced immunotherapy	10.1016/j.stem.2021.08.013
Imaging and Editing the Phospholipidome	10.1021/acs.accounts.2c00510
Therapeutic base editing of human hematopoietic stem cells	10.1038/s41591-020-0790-y
Reduction of Kaposi's Sarcoma-Associated Herpesvirus Latency Using CRISPR-Cas9 To Edit the Latency-Associated Nuclear Antigen Gene	10.1128/JVI.02183-18
Effect of Inflammatory Mediators Lipopolysaccharide and Lipoteichoic Acid on Iron Metabolism of Differentiated SH-SY5Y Cells Alters in the Presence of BV-2 Microglia	10.3390/ijms20010017
Identification of a Novel Cleavage Site and Confirmation of the Effectiveness of NgAgo Gene Editing on RNA Targets	10.1007/s12033-021-00372-1
A new insect cell line engineered to produce recombinant glycoproteins with cleavable N-glycans	10.1016/j.jbc.2021.101454
Engineering of Fatty Acid Synthases (FASs) to Boost the Production of Medium-Chain Fatty Acids (MCFAs) in Mucor circinelloides	10.3390/ijms20030786
Recent Advances in Double-Strand Break-Free Kilobase-Scale Genome Editing Technologies	10.1021/acs.biochem.2c00311
Genome editing of an African elite rice variety confers resistance against endemic and emerging Xanthomonas oryzae pv. oryzae strains	10.7554/eLife.84864
RNA editing with CRISPR-Cas13	10.1126/science.aaq0180
Crystallization and Preliminary X-Ray Diffraction Analysis of a Mammal Inositol 1,3,4,5,6-Pentakisphosphate 2-Kinase	10.1007/s10930-017-9717-y
Mechanism of discrimination of isoleucyl-tRNA synthetase against nonproteinogenic α-aminobutyrate and its fluorinated analogues	10.1111/febs.15053
Associations between activation-induced cytidine deaminase/apolipoprotein B mRNA editing enzyme, catalytic polypeptide-like cytidine deaminase expression, hepatitis B virus (HBV) replication and HBV-associated liver disease (Review)	10.3892/mmr.2015.4312
Protein arginine methyltransferase 8 modulates mitochondrial bioenergetics and neuroinflammation after hypoxic stress	10.1111/jnc.15462
Transcriptional and functional consequences of alterations to MEF2C and its topological organization in neuronal models	10.1016/j.ajhg.2022.09.015
Whole-brain in vivo base editing reverses behavioral changes in Mef2c-mutant mice	10.1038/s41593-023-01499-x
Effect of ionizing radiation on the male reproductive system	10.26444/aaem/106085
Structural determinants of human APOBEC3A enzymatic and nucleic acid binding properties	10.1093/nar/gkt945
Relationship of Iron Metabolism and Short-Term Cuprizone Treatment of C57BL/6 Mice	10.3390/ijms20092257
Distinct clonal lineages and within-host diversification shape invasive Staphylococcus epidermidis populations	10.1371/journal.ppat.1009304
Defining and targeting patterns of T cell dysfunction in inborn errors of immunity	10.3389/fimmu.2022.932715
The Natural Large Genomic Deletion Is Unrelated to the Increased Virulence of the Novel Genotype Fowl Adenovirus 4 Recently Emerged in China	10.3390/v10090494
AAV-CRISPR/Cas9-Mediated Depletion of VEGFR2 Blocks Angiogenesis In Vitro	10.1167/iovs.17-21902
Prime editor-mediated functional reshaping of ACE2 prevents the entry of multiple human coronaviruses, including SARS-CoV-2 variants	10.1002/mco2.356
The impact of cytochrome 450 and Paraoxonase polymorphisms on clopidogrel resistance and major adverse cardiac events in coronary heart disease patients after percutaneous coronary intervention	10.1186/s40360-019-0378-7
Application of the CRISPR/Cas9-based gene editing technique in basic research, diagnosis, and therapy of cancer	10.1186/s12943-021-01431-6
CRISPR-Cas knockout of miR21 reduces glioma growth	10.1016/j.omto.2022.04.001
In vivo genome editing using Staphylococcus aureus Cas9	10.1038/nature14299
Mast cell secretome: Soluble and vesicular components	10.1016/j.semcdb.2017.02.002
Selenocysteine containing analogues of Atx1-based peptides protect cells from copper ion toxicity	10.1039/c6ob00849f
Molecular phylogeny and distribution of dengue virus serotypes circulating in Nepal in 2017	10.1371/journal.pone.0234929
Genome editing in animals with minimal PAM CRISPR-Cas9 enzymes	10.1038/s41467-022-30228-4
Ubiquitin C-terminal hydrolases cleave isopeptide- and peptide-linked ubiquitin from structured proteins but do not edit ubiquitin homopolymers	10.1042/BJ20141349
Robust CRISPR/Cas9 Genome Editing of the HUDEP-2 Erythroid Precursor Line Using Plasmids and Single-Stranded Oligonucleotide Donors	10.3390/mps1030028
Inducible CRISPR genome editing platform in naive human embryonic stem cells reveals JARID2 function in self-renewal	10.1080/15384101.2018.1442621
ADAR1 enhances HTLV-1 and HTLV-2 replication through inhibition of PKR activity	10.1186/s12977-014-0093-9
UDP-glucose 6-dehydrogenase regulates hyaluronic acid production and promotes breast cancer progression	10.1038/s41388-019-0885-4
Treatment of monogenic and digenic dominant genetic hearing loss by CRISPR-Cas9 ribonucleoprotein delivery in vivo	10.1038/s41467-023-40476-7
Inhibition of Autophagy Negates Radiofrequency-Induced Adaptive Response in SH-SY5Y Neuroblastoma Cells	10.3390/ijms23158414
Targeting Cyclin D-CDK4/6 Sensitizes Immune-Refractory Cancer by Blocking the SCP3-NANOG Axis	10.1158/0008-5472.CAN-17-2325
Immunomodulation of the donor lung with CRISPR-mediated activation of IL-10 expression	10.1016/j.healun.2023.06.001
Enhanced mitophagy driven by ADAR1-GLI1 editing supports the self-renewal of cancer stem cells in HCC	10.1097/HEP.0000000000000299
Pathogenic and phylogenetic features of 2 multiresistant Pseudomonas aeruginosa strains originated from remediated sites	10.13075/ijomeh.1896.00679
Ligand-independent activation of platelet-derived growth factor receptor β promotes vitreous-induced contraction of retinal pigment epithelial cells	10.1186/s12886-023-03089-8
Precise DNA cleavage using CRISPR-SpRYgests	10.1038/s41587-022-01492-y
CRISPR-Cas9-AAV versus lentivector transduction for genome modification of X-linked severe combined immunodeficiency hematopoietic stem cells	10.3389/fimmu.2022.1067417
Diverse effect of BMP-2 homodimer on mesenchymal progenitors of different origin	10.1007/s13577-018-0202-5
Potent and uniform fetal hemoglobin induction via base editing	10.1038/s41588-023-01434-7
CRISPR/Cas9-mediated PD-1 disruption enhances anti-tumor efficacy of human chimeric antigen receptor T cells	10.1038/s41598-017-00462-8
Specific High-Sensitivity Enzymatic Reporter UnLOCKing-Mediated Detection of Oncogenic BCR::ABL1 and EGFR Rearrangements	10.1089/crispr.2022.0070
CRISPR-Cas9 genome engineering of primary CD4(+) T cells for the interrogation of HIV-host factor interactions	10.1038/s41596-018-0069-7
Imidazo[1,2-b]pyrazole-7-carboxamides Induce Apoptosis in Human Leukemia Cells at Nanomolar Concentrations	10.3390/molecules23112845
Sniper2L is a high-fidelity Cas9 variant with high activity	10.1038/s41589-023-01279-5
Controllable genome editing with split-engineered base editors	10.1038/s41589-021-00880-w
Development and validation of the new HER2DX assay for predicting pathological response and survival outcome in early-stage HER2-positive breast cancer	10.1016/j.ebiom.2021.103801
Detection and proteomic characterization of extracellular vesicles in human pancreatic juice	10.1016/j.bbrc.2018.03.107
A genome-wide CRISPR screen identifies a restricted set of HIV host dependency factors	10.1038/ng.3741
A brief history of nearly EV-erything - The rise and rise of extracellular vesicles	10.1002/jev2.12144
In vivo estrogenicity of glyphosate, its formulations, and AMPA on transgenic zebrafish (Danio rerio) embryos	10.1016/j.envpol.2023.123113
Creatine transporter deficiency impairs stress adaptation and brain energetics homeostasis	10.1172/jci.insight.140173
Nanoinjection of extracellular vesicles to single live cells by robotic fluidic force microscopy	10.1002/jev2.12388
The NIH Somatic Cell Genome Editing program	10.1038/s41586-021-03191-1
Association of Physical Activity With Neurofilament Light Chain Trajectories in Autosomal Dominant Frontotemporal Lobar Degeneration Variant Carriers	10.1001/jamaneurol.2022.4178
CALGB 40603 (Alliance): Long-Term Outcomes and Genomic Correlates of Response and Survival After Neoadjuvant Chemotherapy With or Without Carboplatin and Bevacizumab in Triple-Negative Breast Cancer	10.1200/JCO.21.01506
CRISPR-Cas9 system: A new-fangled dawn in gene editing	10.1016/j.lfs.2019.116636
CRISPR/Cas9 to generate plant immunity against pathogen	10.1016/j.micpath.2020.103996
CRISPR/Cas9-Based Genome Editing in Plants	10.1016/bs.pmbts.2017.03.008
The status of the CRISPR/Cas9 research in plant-nematode interactions	10.1007/s00425-023-04259-0
CRISPR-Cas9 Application in Canadian Public and Private Plant Breeding	10.1089/crispr.2019.0061
CRISPR-Cas9 based plant genome editing: Significance, opportunities and recent advances	10.1016/j.plaphy.2017.10.024
Editing plant genomes with CRISPR/Cas9	10.1016/j.copbio.2014.11.007
Recent progress in CRISPR/Cas9-based genome editing for enhancing plant disease resistance	10.1016/j.gene.2023.147334
CRISPR/Cas9: an advanced tool for editing plant genomes	10.1007/s11248-016-9953-5
The expanding footprint of CRISPR/Cas9 in the plant sciences	10.1007/s00299-016-1987-x
CRISPR/Cas9 for plant genome editing: accomplishments, problems and prospects	10.1007/s00299-016-1985-z
The CRISPR/Cas9 system for plant genome editing and beyond	10.1016/j.biotechadv.2014.12.006
Transforming plant biology and breeding with CRISPR/Cas9, Cas12 and Cas13	10.1002/1873-3468.13073
Application of CRISPR/Cas9 system in breeding of new antiviral plant germplasm	10.16288/j.yczz.16-134
Modern Trends in Plant Genome Editing: An Inclusive Review of the CRISPR/Cas9 Toolbox	10.3390/ijms20164045
Plant Tissue Culture: A Battle Horse in the Genome Editing Using CRISPR/Cas9	10.1007/978-1-4939-8594-4_7
CRISPR/Cas: A powerful tool for gene function study and crop improvement	10.1016/j.jare.2020.10.003
Heritable CRISPR-Cas9 editing of plant genomes using RNA virus vectors	10.1016/j.xpro.2023.102091
Enhancing grain-yield-related traits by CRISPR-Cas9 promoter editing of maize CLE genes	10.1038/s41477-021-00858-5
A CRISPR/Cas9-Based System with Controllable Auto-Excision Feature Serving Cisgenic Plant Breeding and Beyond	10.3390/ijms23105597
Advances and perspectives on the use of CRISPR/Cas9 systems in plant genomics research	10.1016/j.pbi.2016.01.007
Engineering Quantitative Trait Variation for Crop Improvement by Genome Editing	10.1016/j.cell.2017.08.030
Highly Efficient Genome Editing Using Geminivirus-Based CRISPR/Cas9 System in Cotton Plant	10.3390/cells11182902
ARGOS8 variants generated by CRISPR-Cas9 improve maize grain yield under field drought stress conditions	10.1111/pbi.12603
CRISPR/Cas9 Technology and Its Utility for Crop Improvement	10.3390/ijms231810442
Genome-wide specificity of plant genome editing by both CRISPR-Cas9 and TALEN	10.1038/s41598-022-13034-2
CRISPR/Cas9 genome editing through in planta transformation	10.1080/07388551.2019.1709795
Highly efficient DNA-free plant genome editing using virally delivered CRISPR-Cas9	10.1038/s41477-020-0704-5
CRISPR/Cas9 in plants: at play in the genome and at work for crop improvement	10.1093/bfgp/ely016
CRISPR/Cas9-Mediated SlMYC2 Mutagenesis Adverse to Tomato Plant Growth and MeJA-Induced Fruit Resistance to Botrytis cinerea	10.1021/acs.jafc.9b08069
CRISPR/Cas9-Enabled Multiplex Genome Editing and Its Application	10.1016/bs.pmbts.2017.05.003
Cutting Edge Genetics: CRISPR/Cas9 Editing of Plant Genomes	10.1093/pcp/pcy079
Targeted plant genome editing via the CRISPR/Cas9 technology	10.1007/978-1-4939-2444-8_12
CRISPR/Cas9: A Robust Genome-Editing Tool with Versatile Functions and Endless Application	10.3390/ijms21145111
Gene Knockout of Beneficial Plant-associated Bacillus spp. Using the CRISPR-Cas9 Double Plasmid System	10.1007/978-1-0716-1040-4_15
Virus-Based CRISPR/Cas9 Genome Editing in Plants	10.1016/j.tig.2020.08.002
Development of CRISPR/Cas9 mediated virus resistance in agriculturally important crops	10.1080/21655979.2017.1297347
CRISPR-Cas9 system: A genome-editing tool with endless possibilities	10.1016/j.jbiotec.2020.05.008
CRISPR/Cas9 System: A Potential Tool for Genetic Improvement in Floricultural Crops	10.1007/s12033-022-00523-y
CRISPR/Cas9-mediated knockout of a prolyl-4-hydroxylase subfamily in Nicotiana benthamiana using DsRed2 for plant selection	10.1002/biot.202100698
CRISPR/Cas9-Mediated Targeted DNA Integration: Rearrangements at the Junction of Plant and Plasmid DNA	10.3390/ijms23158636
CRISPR/Cas genome editing to optimize pharmacologically active plant natural products	10.1016/j.phrs.2020.105359
Expanding the plant genome editing toolbox with recently developed CRISPR-Cas systems	10.1093/plphys/kiac027
CRISPR Crops: Plant Genome Editing Toward Disease Resistance	10.1146/annurev-phyto-080417-050158
Nanotechnology and CRISPR/Cas9 system for sustainable agriculture	10.1007/s11356-023-26482-8
CRISPR/Cas9 technology for improving agronomic traits and future prospective in agriculture	10.1007/s00425-021-03716-y
Plant-Based Biosensors for Detecting CRISPR-Mediated Genome Engineering	10.1021/acssynbio.1c00455
CRISPR/Cas9-mediated genome editing in plants	10.1016/j.ymeth.2017.03.009
CRISPR/Cas9: a promising way to exploit genetic variation in plants	10.1007/s10529-016-2195-z
CRISPR/Cas9 technology as an innovative approach to enhancing the phytoremediation: Concepts and implications	10.1016/j.jenvman.2022.116296
CRISPR/Cas9 mediated genome editing tools and their possible role in disease resistance mechanism	10.1007/s11033-022-07851-x
CRISPR-Cas9-based genetic engineering for crop improvement under drought stress	10.1080/21655979.2021.1969831
CRISPR/Cas9-mediated targeted mutagenesis in grape	10.1371/journal.pone.0177966
CRISPR-Cas9 strikes out in cassava	10.1038/s41587-019-0169-0
New Advances of CRISPR/Cas9 Technique and its Application in Disease Treatment and Medicinal Plants Research	10.2174/1389201023666220307104501
CRISPR/Cas9; A robust technology for producing genetically engineered plants
Genetic Analysis Based on CRISPR/Cas9 Technology in Plants	10.3390/ijms242216398
Boosting plant genome editing with a versatile CRISPR-Combo system	10.1038/s41477-022-01151-9
A detailed landscape of CRISPR-Cas-mediated plant disease and pest management	10.1016/j.plantsci.2022.111376
CRISPR/Cas9 for development of disease resistance in plants: recent progress, limitations and future prospects	10.1093/bfgp/elz041
Creation of fragrant sorghum by CRISPR/Cas9	10.1111/jipb.13232
CRISPR-Cas9 based stress tolerance: New hope for abiotic stress tolerance in chickpea (Cicer arietinum)	10.1007/s11033-022-07391-4
CRISPR/Cas9-Mediated Genome Editing for Pseudomonas fulva, a Novel Pseudomonas Species with Clinical, Animal, and Plant-Associated Isolates	10.3390/ijms23105443
Potential Application of CRISPR/Cas9 System to Engineer Abiotic Stress Tolerance in Plants	10.2174/0929866528666210218220138
CRISPR/Cas-Mediated Resistance against Viruses in Plants	10.3390/ijms23042303
Gene Editing in Potato Using CRISPR-Cas9 Technology	10.1007/978-1-0716-1609-3_16
[Prospects for application of breakthrough technologies in breeding: The CRISPR/Cas9 system for plant genome editing]
CRISPR/Cas9-based precise excision of SlHyPRP1 domain(s) to obtain salt stress-tolerant tomato	10.1007/s00299-020-02622-z
Development and application of CRISPR/Cas9 to improve anthocyanin pigmentation in plants: Opportunities and perspectives	10.1016/j.plantsci.2023.111746
Strategic nanoparticle-mediated plant disease resistance	10.1080/07388551.2021.2007842
Using Multiplexed CRISPR/Cas9 for Suppression of Cotton Leaf Curl Virus	10.3390/ijms222212543
CRISPR/Cas9-mediated genome editing and gene replacement in plants: Transitioning from lab to field	10.1016/j.plantsci.2015.09.011
CRISPR-Cas9-mediated genome editing in apple and grapevine	10.1038/s41596-018-0067-9
CRISPR/Cas9-Mediated Targeted Mutagenesis in Wheat Doubled Haploids	10.1007/978-1-4939-9865-4_15
Omics and CRISPR-Cas9 Approaches for Molecular Insight, Functional Gene Analysis, and Stress Tolerance Development in Crops	10.3390/ijms22031292
CRISPR/Cas9-mediated genome editing techniques and new breeding strategies in cereals - current status, improvements, and perspectives	10.1016/j.biotechadv.2023.108248
From plant immunity to crop disease resistance	10.1016/j.jgg.2022.06.003
The CRISPR-Cas9 technology: Closer to the ultimate toolkit for targeted genome editing	10.1016/j.plantsci.2015.09.003
CRISPR/Cas9 editing of carotenoid genes in tomato	10.1007/s11248-018-0079-9
CRISPR/Cas9-mediated targeted mutagenesis in Japanese cedar (Cryptomeria japonica D. Don)	10.1038/s41598-021-95547-w
Genome Editing in Soybean with CRISPR/Cas9	10.1007/978-1-4939-8991-1_16
CRISPR/Cas9-mediated mutagenesis of homologous genes in Chinese kale	10.1038/s41598-018-34884-9
The current scenario and future perspectives of transgenic oilseed mustard by CRISPR-Cas9	10.1007/s11033-023-08660-6
CRISPR/Cas Genome Editing Technologies for Plant Improvement against Biotic and Abiotic Stresses: Advances, Limitations, and Future Perspectives	10.3390/cells11233928
Engineering virus resistance via CRISPR-Cas systems	10.1016/j.coviro.2018.06.002
CRISPR-Cas9 and CRISPR-Cpf1 mediated targeting of a stomatal developmental gene EPFL9 in rice	10.1007/s00299-017-2118-z
CRISPR/Cas-mediated chromosome engineering: opening up a new avenue for plant breeding	10.1093/jxb/eraa463
Biolistic Delivery of CRISPR/Cas9 with Ribonucleoprotein Complex in Wheat	10.1007/978-1-4939-8991-1_24
[Application of CRISPR/Cas9 mediated gene editing in trees]	10.16288/j.yczz.20-092
Efficient Genome Editing in Rice Protoplasts Using CRISPR/CAS9 Construct	10.1007/978-1-0716-1068-8_11
CRISPR/Cas 9-Based Editing in the Production of Bioactive Molecules	10.1007/s12033-021-00418-4
A Simplified Method to Engineer CRISPR/Cas9-Mediated Geminivirus Resistance in Plants	10.1007/978-1-4939-9635-3_10
CRISPR/Cas9 genome editing in wheat: enhancing quality and productivity for global food security-a review	10.1007/s10142-023-01190-1
CRISPR-Cas9 mediated targeted disruption of FAD2-2 microsomal omega-6 desaturase in soybean (Glycine max.L)	10.1186/s12896-019-0501-2
General guidelines for CRISPR/Cas-based genome editing in plants	10.1007/s11033-022-07773-8
Plant Virology Delivers Diverse Toolsets for Biotechnology	10.3390/v12111338
CRISPR-Based Genome Editing: Advancements and Opportunities for Rice Improvement	10.3390/ijms23084454
Precision genome editing in plants: state-of-the-art in CRISPR/Cas9-based genome engineering	10.1186/s12870-020-02385-5
Plant genome editing: ever more precise and wide reaching	10.1111/tpj.15233
Virus-Induced Gene Editing and Its Applications in Plants	10.3390/ijms231810202
Genome Editing by CRISPR/Cas9 in Sorghum Through Biolistic Bombardment	10.1007/978-1-4939-9039-9_12
CRISPR/Cas9-mediated mutagenesis of Clpsk1 in watermelon to confer resistance to Fusarium oxysporum f.sp. niveum	10.1007/s00299-020-02516-0
CRISPR/dCas9 platforms in plants: strategies and applications beyond genome editing	10.1111/pbi.13232
A high-efficient and naked-eye visible CRISPR/Cas9 system in Arabidopsis	10.1007/s00425-022-04060-5
New variants of CRISPR RNA-guided genome editing enzymes	10.1111/pbi.12736
CRISPR technology to combat plant RNA viruses: A theoretical model for Potato virus Y (PVY) resistance	10.1016/j.micpath.2019.103551
CRISPR/Cas9-mediated targeted mutagenesis for functional genomics research of crassulacean acid metabolism plants	10.1093/jxb/erz415
Epigenetic switch reveals CRISPR/Cas9 response to cytosine methylation in plants	10.1111/nph.18405
[CRISPR/Cas9-based genome editing systems and the analysis of targeted genome mutations in plants]	10.16288/j.yczz.15-395
Advances in Transcriptomics of Plants	10.1007/10_2017_52
CRISPR/Cas9-mediated targeted mutagenesis in Nicotiana tabacum	10.1007/s11103-014-0263-0
CRISPR-Cas9-mediated mutagenesis of kiwifruit BFT genes results in an evergrowing but not early flowering phenotype	10.1111/pbi.13888
CRISPR/Cas systems: opportunities and challenges for crop breeding	10.1007/s00299-021-02708-2
Heritability of targeted gene modifications induced by plant-optimized CRISPR systems	10.1007/s00018-016-2380-1
CRISPR enables sustainable cereal production for a greener future	10.1016/j.tplants.2023.10.016
Construction of Host Plant Insect-Resistance Mutant Library by High-Throughput CRISPR/Cas9 System and Identification of A Broad-Spectrum Insect Resistance Gene	10.1002/advs.202306157
CRISPR/Cas9-mediated seamless gene replacement in protoplasts expands the resistance spectrum to TMV-U1 strain in regenerated Nicotiana tabacum	10.1111/pbi.14159
CRISPR/Cas technology for improving nutritional values in the agricultural sector: an update	10.1007/s11033-022-07523-w
MicroRNAs in model and complex organisms	10.1007/s10142-017-0544-1
Genome editing reagent delivery in plants	10.1007/s11248-021-00239-w
Selectable Markers to Marker-Free Selection in Rice	10.1007/s12033-022-00460-w
Exploiting the CRISPR/Cas9 System for Targeted Genome Mutagenesis in Petunia	10.1038/srep20315
CRISPR/Cas9-induced Targeted Mutagenesis and Gene Replacement to Generate Long-shelf Life Tomato Lines	10.1038/s41598-017-12262-1
Applications of CRISPR/Cas9 technology for targeted mutagenesis, gene replacement and stacking of genes in higher plants	10.1007/s00299-016-1989-8
CRISPR/Cas9-targeted mutagenesis of TaDCL4, TaDCL5 and TaRDR6 induces male sterility in common wheat	10.1111/pbi.14000
The Problem of the Low Rates of CRISPR/Cas9-Mediated Knock-ins in Plants: Approaches and Solutions	10.3390/ijms20133371
Genome editing in rice using CRISPR/Cas12i3	10.1111/pbi.14192
Optimization of CRISPR/Cas9 genome editing to modify abiotic stress responses in plants	10.1038/srep26685
Virus-induced CRISPR-Cas9 system improved resistance against tomato yellow leaf curl virus	10.1007/s11033-020-05409-3
Nanoparticle-mediated gene transformation strategies for plant genetic engineering	10.1111/tpj.14973
Manipulating GA-Related Genes for Cereal Crop Improvement	10.3390/ijms232214046
Application of the CRISPR/Cas System for Generation of Pathogen-Resistant Plants	10.1134/S0006297918120131
CRISPRing into the woods	10.1080/21645698.2015.1091553
CRISPR/Cas9 facilitates rapid generation of constitutive forms of transcription factors in Aspergillus niger through specific on-site genomic mutations resulting in increased saccharification of plant biomass	10.1016/j.enzmictec.2020.109508
Advances in plant molecular biology: towards new challenges	10.1093/jxb/erad350
The Development of Herbicide Resistance Crop Plants Using CRISPR/Cas9-Mediated Gene Editing	10.3390/genes12060912
Targeting Plant ssDNA Viruses with Engineered Miniature CRISPR-Cas14a	10.1016/j.tibtech.2019.03.015
Induced mutation and epigenetics modification in plants for crop improvement by targeting CRISPR/Cas9 technology	10.1002/jcp.26299
CRISPR/Cas9-Mediated Generation of Pathogen-Resistant Tomato against Tomato Yellow Leaf Curl Virus and Powdery Mildew	10.3390/ijms22041878
CRISPR/Cas9-Based Multiplex Genome Editing in Monocot and Dicot Plants	10.1002/cpmb.10
Genome editing using CRISPR/Cas9-targeted mutagenesis: An opportunity for yield improvements of crop plants grown under environmental stresses	10.1016/j.plaphy.2018.03.012
Harnessing CRISPR/Cas systems for programmable transcriptional and post-transcriptional regulation	10.1016/j.biotechadv.2017.11.008
Deletion of a target gene in Indica rice via CRISPR/Cas9	10.1007/s00299-017-2158-4
CRISPR-Cas9-Mediated Genome Editing in the Filamentous Ascomycete Huntiella omanensis	10.3791/61367
CRISPR/Cas9-Mediated Editing of Genes Encoding rgs-CaM-like Proteins in Transgenic Potato Plants	10.1007/978-1-4939-9635-3_9
Advances in Plant Epigenome Editing Research and Its Application in Plants	10.3390/ijms24043442
Application and future perspective of CRISPR/Cas9 genome editing in fruit crops	10.1111/jipb.12793
Detection of a biolistic delivery of fluorescent markers and CRISPR/Cas9 to the pollen tube	10.1007/s00497-021-00418-z
Plant-pathogen interactions: toward development of next-generation disease-resistant plants	10.3109/07388551.2015.1134437
Genome Editing to Improve Abiotic Stress Responses in Plants	10.1016/bs.pmbts.2017.03.007
And … cut! Identifying chromatin features affecting CRISPR-Cas9 activity in plants	10.1093/plphys/kiac348
Targeted Mutagenesis of the Rice FW 2.2-Like Gene Family Using the CRISPR/Cas9 System Reveals OsFWL4 as a Regulator of Tiller Number and Plant Yield in Rice	10.3390/ijms21030809
Increasing the efficiency of CRISPR/Cas9-based gene editing by suppressing RNAi in plants	10.1007/s11427-019-9514-9
Targeted mutagenesis in wheat microspores using CRISPR/Cas9	10.1038/s41598-018-24690-8
Tweaking genome-editing approaches for virus interference in crop plants	10.1016/j.plaphy.2019.12.022
CRISPER/Cas in Plant Natural Product Research: Therapeutics as Anticancer and other Drug Candidates and Recent Patents	10.2174/1574892816666210706155602
Applications of CRISPR/Cas9 in a rice protein expression system via an intron-targeted insertion approach	10.1016/j.plantsci.2021.111132
CRISPR/Cas9-mediated mutagenesis of sweet basil candidate susceptibility gene ObDMR6 enhances downy mildew resistance	10.1371/journal.pone.0253245
Optimization of multiplexed CRISPR/Cas9 system for highly efficient genome editing in Setaria viridis	10.1111/tpj.14949
A geminivirus-based guide RNA delivery system for CRISPR/Cas9 mediated plant genome editing	10.1038/srep14926
Efficient knockout of phytoene desaturase gene using CRISPR/Cas9 in melon	10.1038/s41598-019-53710-4
Plant Gene Regulation Using Multiplex CRISPR-dCas9 Artificial Transcription Factors	10.1007/978-1-4939-7315-6_12
CRISPR/Cas9-mediated gene editing of GmJAGGED1 increased yield in the low-latitude soybean variety Huachun 6	10.1111/pbi.13673
CRISPR/Cas9-Targeted Disruption of Two Highly Homologous Arabidopsis thaliana DSS1 Genes with Roles in Development and the Oxidative Stress Response	10.3390/ijms24032442
[Prospecting application of CRISPR/Cas9 genome editing technology in research of medicinal plants]	10.4268/cjcmm20161602
A Critical Review: Recent Advancements in the Use of CRISPR/Cas9 Technology to Enhance Crops and Alleviate Global Food Crises	10.3390/cimb43030135
An Insight into Modern Targeted Genome-Editing Technologies with a Special Focus on CRISPR/Cas9 and its Applications	10.1007/s12033-022-00501-4
Susceptibility reversed: modified plant susceptibility genes for resistance to bacteria	10.1016/j.tplants.2021.07.018
An Intein-Mediated Split-nCas9 System for Base Editing in Plants	10.1021/acssynbio.1c00507
Plant genome editing branches out	10.1038/s41477-020-00840-7
Strong and tunable anti-CRISPR/Cas activities in plants	10.1111/pbi.13723
Increased efficiency of targeted mutagenesis by CRISPR/Cas9 in plants using heat stress	10.1111/tpj.13782
The application of the CRISPR-Cas9 genome editing machinery in food and agricultural science: Current status, future perspectives, and associated challenges	10.1016/j.biotechadv.2019.02.006
State-of-the-Art in CRISPR Technology and Engineering Drought, Salinity, and Thermo-tolerant crop plants	10.1007/s00299-021-02681-w
Genome editing in cereal crops: an overview	10.1007/s11248-021-00259-6
CRISPR/Cas9-mediated tetra-allelic mutation of the 'Green Revolution' SEMIDWARF-1 (SD-1) gene confers lodging resistance in tef (Eragrostis tef)	10.1111/pbi.13842
Green (cell) factories for advanced production of plant secondary metabolites	10.1080/07388551.2020.1731414
Rock paper scissors: CRISPR/Cas9-mediated interference with geminiviruses in plants	10.1007/s11427-019-9825-4
Creating Large Chromosomal Deletions in Rice Using CRISPR/Cas9	10.1007/978-1-4939-8991-1_4
Plant responses to geminivirus infection: guardians of the plant immunity	10.1186/s12985-021-01612-1
Translational Research: Exploring and Creating Genetic Diversity	10.1016/j.tplants.2017.10.002
An Agrobacterium-delivered CRISPR/Cas9 system for targeted mutagenesis in sorghum	10.1111/pbi.13229
CRISPR/Cas9-Mediated Cytosine Base Editing Using an Improved Transformation Procedure in Melon (Cucumis melo L.)	10.3390/ijms241311189
Biolistic-delivery-based transient CRISPR/Cas9 expression enables in planta genome editing in wheat	10.1038/s41598-018-32714-6
Surmounting the off-flavor challenge in plant-based foods	10.1080/10408398.2022.2078275
Down Regulation and Loss of Auxin Response Factor 4 Function Using CRISPR/Cas9 Alters Plant Growth, Stomatal Function and Improves Tomato Tolerance to Salinity and Osmotic Stress	10.3390/genes11030272
Highly efficient transgene-free genome editing in tobacco using an optimized CRISPR/Cas9 system, pOREU3TR	10.1016/j.plantsci.2022.111523
Genome editing by introduction of Cas9/sgRNA into plant cells using temperature-controlled atmospheric pressure plasma	10.1371/journal.pone.0281767
The Regulatory Status of Genome-edited Crops	10.1111/pbi.12444
Evaluating the pesticidal impact of plant protease inhibitors: lethal weaponry in the co-evolutionary battle	10.1002/ps.6659
Using CRISPR/Cas9 genome editing system to create MaGA20ox2 gene-modified semi-dwarf banana	10.1111/pbi.13216
CRISPR-Based Directed Evolution for Crop Improvement	10.1016/j.tibtech.2019.08.001
Comprehensive Analysis of CRISPR/Cas9-Mediated Mutagenesis in Arabidopsis thaliana by Genome-wide Sequencing	10.3390/ijms20174125
Phenotypic novelty by CRISPR in plants	10.1016/j.ydbio.2018.01.015
CRISPR/Cas9-mediated targeted mutagenesis of GmFT2a delays flowering time in soya bean	10.1111/pbi.12758
CRISPR-Cas9-Edited Site Sequencing (CRES-Seq): An Efficient and High-Throughput Method for the Selection of CRISPR-Cas9-Edited Clones	10.1002/cpmb.53
PLANTS IN THE CRISPR	10.2144/000114583
CRISPR/Cas9 Gene Editing of NtAITRs, a Family of Transcription Repressor Genes, Leads to Enhanced Drought Tolerance in Tobacco	10.3390/ijms232315268
Derepression of specific miRNA-target genes in rice using CRISPR/Cas9	10.1093/jxb/erab336
CRISPR/Cas9-Mediated Multiplex Genome Editing of the BnWRKY11 and BnWRKY70 Genes in Brassica napus L	10.3390/ijms19092716
Evolution in crop improvement approaches and future prospects of molecular markers to CRISPR/Cas9 system	10.1016/j.gene.2020.144795
The potential application of genome editing by using CRISPR/Cas9, and its engineered and ortholog variants for studying the transcription factors involved in the maintenance of phosphate homeostasis in model plants	10.1016/j.semcdb.2019.03.010
From Sequencing to Genome Editing for Cotton Improvement	10.1016/j.tibtech.2020.09.001
A Short History and Perspectives on Plant Genetic Transformation	10.1007/978-1-0716-0356-7_3
Opportunities for Products of New Plant Breeding Techniques	10.1016/j.tplants.2015.11.006
Improving environmental stress resilience in crops by genome editing: insights from extremophile plants	10.1080/07388551.2022.2042481
CRISPR-P 2.0: An Improved CRISPR-Cas9 Tool for Genome Editing in Plants	10.1016/j.molp.2017.01.003
[Preface for genome editing special issue]	10.13345/j.cjb.170374
CRISPR/Cas9 editing of wheat Ppd-1 gene homoeologs alters spike architecture and grain morphometric traits	10.1007/s10142-023-00989-2
CRISPR-Cas9 editing of CAFFEOYL SHIKIMATE ESTERASE 1 and 2 shows their importance and partial redundancy in lignification in Populus tremula × P. alba	10.1111/pbi.13651
Novel disease resistance gene paralogs created by CRISPR/Cas9 in soy	10.1007/s00299-021-02678-5
Genetic Manipulation of Reactive Oxygen Species (ROS) Homeostasis Utilizing CRISPR/Cas9-Based Gene Editing in Rice	10.1007/978-1-0716-2469-2_3
Optimizing Agrobacterium-Mediated Transformation and CRISPR-Cas9 Gene Editing in the tropical japonica Rice Variety Presidio	10.3390/ijms222010909
CRISPR/Cas9-mediated genome editing of the fatty acid desaturase 2 gene in Brassica napus	10.1016/j.plaphy.2018.04.025
CRISPR Variants for Gene Editing in Plants: Biosafety Risks and Future Directions	10.3390/ijms242216241
Virus-Mediated Genome Editing in Plants Using the CRISPR/Cas9 System	10.1007/978-1-4939-8991-1_23
Essential RNA-Based Technologies and Their Applications in Plant Functional Genomics	10.1016/j.tibtech.2015.12.001
Targeted genome editing of plants and plant cells for biomanufacturing	10.1007/s11248-021-00236-z
Pyramiding favorable alleles in an elite wheat variety in one generation by CRISPR-Cas9-mediated multiplex gene editing	10.1016/j.molp.2021.03.024
MiRNA fine tuning for crop improvement: using advance computational models and biotechnological tools	10.1007/s11033-022-07231-5
Application of the CRISPR/Cas9 system for modification of flower color in Torenia fournieri	10.1186/s12870-018-1539-3
Genetically modified crop regulations: scope and opportunity using the CRISPR-Cas9 genome editing approach	10.1007/s11033-021-06477-9
A Highly Efficient Cell Division-Specific CRISPR/Cas9 System Generates Homozygous Mutants for Multiple Genes in Arabidopsis	10.3390/ijms19123925
Knockout Mutants of OsPUB7 Generated Using CRISPR/Cas9 Revealed Abiotic Stress Tolerance in Rice	10.3390/ijms24065338
Emerging Roles of SWEET Sugar Transporters in Plant Development and Abiotic Stress Responses	10.3390/cells11081303
Alternative Strategies for Multi-Stress Tolerance and Yield Improvement in Millets	10.3390/genes12050739
Enhancing cereal productivity by genetic modification of root architecture	10.1002/biot.202100505
pKAMA-ITACHI Vectors for Highly Efficient CRISPR/Cas9-Mediated Gene Knockout in Arabidopsis thaliana	10.1093/pcp/pcw191
Efficiency and Inheritance of Targeted Mutagenesis in Maize Using CRISPR-Cas9	10.1016/j.jgg.2015.10.006
Applications of multiplex genome editing in higher plants	10.1016/j.copbio.2019.02.015
Broadening the applicability of CRISPR/Cas9 in plants	10.1007/s11427-017-9249-3
DNA-free genome editing methods for targeted crop improvement	10.1007/s00299-016-1982-2
CRISPR/Cas9 mediated targeted mutagenesis of LIGULELESS-1 in sorghum provides a rapidly scorable phenotype by altering leaf inclination angle	10.1002/biot.202100237
Research progress of genome editing and derivative technologies in plants	10.16288/j.yczz.15-156
Effective identification of CRISPR/Cas9-induced and naturally occurred mutations in rice using a multiplex ligation-dependent probe amplification-based method	10.1007/s00122-020-03600-5
Engineering Plants for Geminivirus Resistance with CRISPR/Cas9 System	10.1016/j.tplants.2016.01.023
CRISPR/Cas9-mediated mutagenesis of the EPHEMERAL1 locus that regulates petal senescence in Japanese morning glory	10.1016/j.plaphy.2018.04.036
Advances in Gene Editing of Haploid Tissues in Crops	10.3390/genes12091410
An insight into microRNA biogenesis and its regulatory role in plant secondary metabolism	10.1007/s00299-022-02877-8
CRISPR/Cas9-Based Mutagenesis of Starch Biosynthetic Genes in Sweet Potato (Ipomoea Batatas) for the Improvement of Starch Quality	10.3390/ijms20194702
Target-specific mutations efficiency at multiple loci of CRISPR/Cas9 system using one sgRNA in soybean	10.1007/s11248-020-00228-5
CRISPR/Cas9 mutated p-coumaroyl shikimate 3'-hydroxylase 3 gene in Populus tomentosa reveals lignin functioning on supporting tree upright	10.1016/j.ijbiomac.2023.126762
A review of CRISPR associated genome engineering: application, advances and future prospects of genome targeting tool for crop improvement	10.1007/s10529-020-02950-w
Functional Studies of Plant Latex as a Rich Source of Bioactive Compounds: Focus on Proteins and Alkaloids	10.3390/ijms222212427
Artificial transcription factor-mediated regulation of gene expression	10.1016/j.plantsci.2014.05.015
Synthetic Biology in Plants, a Boon for Coming Decades	10.1007/s12033-021-00386-9
Advances in application of genome editing in tomato and recent development of genome editing technology	10.1007/s00122-021-03874-3
Plant Viruses of Agricultural Importance: Current and Future Perspectives of Virus Disease Management Strategies	10.1094/PHYTO-05-22-0167-RVW
Concerns regarding 'off-target' activity of genome editing endonucleases	10.1016/j.plaphy.2018.03.027
CRISPR/Cas9-mediated efficient and heritable targeted mutagenesis in tomato plants in the first and later generations	10.1038/srep24765
Agrobacterium tumefaciens-Mediated Transformation of Rice by Hygromycin Phosphotransferase (hptII) Gene Containing CRISPR/Cas9 Vector	10.1007/978-1-0716-1068-8_5
Plants as sources of natural and recombinant anti-cancer agents	10.1016/j.biotechadv.2018.02.002
Exploring the potential of CRISPR/Cas genome editing for vegetable crop improvement: An overview of challenges and approaches	10.1002/bit.28344
Efficient generation of pink-fruited tomatoes using CRISPR/Cas9 system	10.1016/j.jgg.2017.10.002
Approaches for the amelioration of adverse effects of drought stress on crop plants	10.52586/4998
A copper switch for inducing CRISPR/Cas9-based transcriptional activation tightly regulates gene expression in Nicotiana benthamiana	10.1186/s12896-022-00741-x
Base editing in crops: current advances, limitations and future implications	10.1111/pbi.13225
GARNet gene editing workshop	10.1111/nph.15573
Unraveling the promise and limitations of CRISPR/Cas system in natural product research: Approaches and challenges	10.1002/biot.202100507
Genome engineering in ornamental plants: Current status and future prospects	10.1016/j.plaphy.2018.03.015
Gene Editing in Polyploid Crops: Wheat, Camelina, Canola, Potato, Cotton, Peanut, Sugar Cane, and Citrus	10.1016/bs.pmbts.2017.05.002
Engineering salinity tolerance in plants: progress and prospects	10.1007/s00425-020-03366-6
Removing the major allergen Bra j I from brown mustard (Brassica juncea) by CRISPR/Cas9	10.1111/tpj.15584
[Detection methods of genome editing in plants]	10.16288/j.yczz.18-079
CRISPR-mediated knockout of cardinal and cinnabar eye pigmentation genes in the western tarnished plant bug	10.1038/s41598-022-08908-4
Genetic control of Plutella xylostella in omics era	10.1002/arch.21621
Epigenomics in stress tolerance of plants under the climate change	10.1007/s11033-023-08539-6
Type I-D CRISPR System-Mediated Genome Editing in Plants	10.1007/978-1-0716-3131-7_2
Improving the Rice Photosynthetic Efficiency and Yield by Editing OsHXK1 via CRISPR/Cas9 System	10.3390/ijms22179554
Prime editing: a search and replace tool with versatile base changes	10.16288/j.yczz.22-156
Endogenous U6 promoters improve CRISPR/Cas9 editing efficiencies in Sorghum bicolor and show potential for applications in other cereals	10.1007/s00299-021-02816-z
Beyond knockouts: fine-tuning regulation of gene expression in plants with CRISPR-Cas-based promoter editing	10.1111/nph.19020
Getting back to the grass roots: harnessing specialized metabolites for improved crop stress resilience	10.1016/j.copbio.2021.05.010
Genome sequencing and CRISPR/Cas9 gene editing of an early flowering Mini-Citrus (Fortunella hindsii)	10.1111/pbi.13132
[Plant prime editing technique: a new genome editing tool for plants]	10.13345/j.cjb.210291
Founder transformants of cotton (Gossypium hirsutum L.) obtained through the introduction of DS-Red, Rec, Rep and CRISPR/Cas9 expressing constructs for developing base lines of recombinase mediated gene stacking	10.1371/journal.pone.0263219
Can genetic engineering-based methods for gene function identification be eclipsed by genome editing in plants? A comparison of methodologies	10.1007/s00438-021-01769-y
Rapid generation of genetic diversity by multiplex CRISPR/Cas9 genome editing in rice	10.1007/s11427-017-9008-8
Efficient CRISPR/Cas9-Mediated Knockout of an Endogenous PHYTOENE DESATURASE Gene in T1 Progeny of Apomictic Hieracium Enables New Strategies for Apomixis Gene Identification	10.3390/genes11091064
Expanding base editing scope to near-PAMless with engineered CRISPR/Cas9 variants in plants	10.1016/j.molp.2020.12.016
Genetic Engineering Approaches for Enhanced Insect Pest Resistance in Sugarcane	10.1007/s12033-021-00328-5
Agroinfiltration Mediated Scalable Transient Gene Expression in Genome Edited Crop Plants	10.3390/ijms221910882
Genome editing technologies, mechanisms and improved production of therapeutic phytochemicals: Opportunities and prospects	10.1002/bit.28260
Selective gene dosage by CRISPR-Cas9 genome editing in hexaploid Camelina sativa	10.1111/pbi.12671
An overview of genome engineering in plants, including its scope, technologies, progress and grand challenges	10.1007/s10142-023-01036-w
Rational domestication of a plant-based recombinant expression system expands its biosynthetic range	10.1093/jxb/erac273
Improving plant-resistance to insect-pests and pathogens: The new opportunities through targeted genome editing	10.1016/j.semcdb.2019.04.008
Plant genome engineering in full bloom	10.1016/j.tplants.2014.02.014
Genetic Modification for Wheat Improvement: From Transgenesis to Genome Editing	10.1155/2019/6216304
Centromere Engineering as an Emerging Tool for Haploid Plant Production: Advances and Challenges	10.1007/978-1-0716-1331-3_1
Functional analysis of TaPDI genes on storage protein accumulation by CRISPR/Cas9 edited wheat mutants	10.1016/j.ijbiomac.2021.12.048
New Strategies to Overcome Present CRISPR/Cas9 Limitations in Apple and Pear: Efficient Dechimerization and Base Editing	10.3390/ijms22010319
Overview of the Wheat Genetic Transformation and Breeding Status in China	10.1007/978-1-4939-7337-8_3
Current trends in management of bacterial pathogens infecting plants	10.1007/s10482-023-01809-0
Integration of DNA barcoding and nanotechnology in drug delivery	10.1016/j.ijbiomac.2023.123262
Transgenic Breeding Approaches for Improving Abiotic Stress Tolerance: Recent Progress and Future Perspectives	10.3390/ijms21082695
Advances and Perspectives in Tissue Culture and Genetic Engineering of Cannabis	10.3390/ijms22115671
Engineering broad-spectrum resistance to cotton leaf curl disease by CRISPR-Cas9 based multiplex editing in plants	10.1080/21645698.2021.1938488
Generation of stable nulliplex autopolyploid lines of Arabidopsis thaliana using CRISPR/Cas9 genome editing	10.1007/s00299-017-2125-0
Editing of TOM1 gene in tobacco using CRISPR/Cas9 confers resistance to Tobacco mosaic virus	10.1007/s11033-023-08440-2
Biotechnological challenges: The scope of genome editing	10.5935/1518-0557.20200038
Plant survival under drought stress: Implications, adaptive responses, and integrated rhizosphere management strategy for stress mitigation	10.1016/j.micres.2020.126626
MicroRNAs and new biotechnological tools for its modulation and improving stress tolerance in plants	10.1111/pbi.13116
Harnessing tissue-specific genome editing in plants through CRISPR/Cas system: current state and future prospects	10.1007/s00425-021-03811-0
CRISPR-mediated accelerated domestication of African rice landraces	10.1371/journal.pone.0229782
Disruption of the rice 4-DEOXYOROBANCHOL HYDROXYLASE unravels specific functions of canonical strigolactones	10.1073/pnas.2306263120
An Effective Strategy for Reliably Isolating Heritable and Cas9-Free Arabidopsis Mutants Generated by CRISPR/Cas9-Mediated Genome Editing	10.1104/pp.16.00663
Efficient deletion of multiple circle RNA loci by CRISPR-Cas9 reveals Os06circ02797 as a putative sponge for OsMIR408 in rice	10.1111/pbi.13544
RNA Interference (RNAi) in Tomato Crop Research	10.1007/978-1-0716-1201-9_11
A Brief Review of Plant Cell Transfection, Gene Transcript Expression, and Genotypic Integration for Enhancing Compound Production	10.1007/978-1-0716-2716-7_8
Heritable Virus-Induced Genome Editing (VIGE) in Nicotiana attenuata	10.1007/978-1-0716-2879-9_16
Tailoring crops with superior product quality through genome editing: an update	10.1007/s00425-023-04112-4
Bioactive molecules from fungal endophytes and their applications in pharmaceutical industries: challenges and future scope	10.1002/jobm.202200696
Mutation of OsPIN1b by CRISPR/Cas9 Reveals a Role for Auxin Transport in Modulating Rice Architecture and Root Gravitropism	10.3390/ijms23168965
Next biotechnological plants for addressing global challenges: The contribution of transgenesis and new breeding techniques	10.1016/j.nbt.2021.09.001
Structure, evolution and diverse physiological roles of SWEET sugar transporters in plants	10.1007/s11103-019-00872-4
Multiplexed Transcriptional Activation or Repression in Plants Using CRISPR-dCas9-Based Systems	10.1007/978-1-4939-7125-1_12
A multiplex CRISPR/Cas9 platform for fast and efficient editing of multiple genes in Arabidopsis	10.1007/s00299-015-1900-z
From bacterial battles to CRISPR crops; progress towards agricultural applications of genome editing	10.1042/ETLS20190065
Ribozyme-processed guide RNA enhances virus-mediated plant genome editing	10.1002/biot.202100189
Breeding for cuticle-associated traits in crop species: traits, targets, and strategies	10.1093/jxb/erx341
Base editing in rice: current progress, advances, limitations, and future perspectives	10.1007/s00299-020-02656-3
An improved biolistic delivery and analysis method for evaluation of DNA and CRISPR-Cas delivery efficacy in plant tissue	10.1038/s41598-021-86549-9
[CRISPR-CAS9. The greatest advancement in genetic edition techniques requires an ethical reflection]	10.30444/CB.31
Genome editing in plants: Advancing crop transformation and overview of tools	10.1016/j.plaphy.2018.05.009
Conventional and Molecular Techniques from Simple Breeding to Speed Breeding in Crop Plants: Recent Advances and Future Outlook	10.3390/ijms21072590
Improvement of Rice Agronomic Traits by Editing Type-B Response Regulators	10.3390/ijms232214165
Harnessing epigenetic variability for crop improvement: current status and future prospects	10.1007/s13258-021-01189-7
Application of Genome Editing in Tomato Breeding: Mechanisms, Advances, and Prospects	10.3390/ijms22020682
Manipulating gene translation in plants by CRISPR-Cas9-mediated genome editing of upstream open reading frames	10.1038/s41596-019-0238-3
Carbon Nanotube-Mediated Plasmid DNA Delivery in Rice Leaves and Seeds	10.3390/ijms23084081
Current and future editing reagent delivery systems for plant genome editing	10.1007/s11427-017-9022-1
Decoding systems biology of plant stress for sustainable agriculture development and optimized food production	10.1016/j.pbiomolbio.2018.12.002
Research Progress and Perspective on Drought Stress in Legumes: A Review	10.3390/ijms20102541
A CRISPR/Cas9 deletion into the phosphate transporter SlPHO1;1 reveals its role in phosphate nutrition of tomato seedlings	10.1111/ppl.12897
[Current development of gene editing]	10.13345/j.cjb.190557
[Genome editing technology and its application in forage legumes]	10.13345/j.cjb.170169
Generation of artificial drooping leaf mutants by CRISPR-Cas9 technology in rice	10.1266/ggs.15-00030
Chromosome doubling methods in doubled haploid and haploid inducer-mediated genome-editing systems in major crops	10.1007/s00299-020-02605-0
Genetic modification strategies for enhancing plant resilience to abiotic stresses in the context of climate change	10.1007/s10142-023-01202-0
A straightforward plant prime editing system enabled highly efficient precise editing of rice Waxy gene	10.1016/j.plantsci.2022.111400
A CRISPR Way for Fast-Forward Crop Domestication	10.1016/j.tplants.2019.01.011
[Disruption of OsRhoGDI2 by CRISPR/Cas9 technology leads to semi-dwarf in rice]	10.13345/j.cjb.190333
Highly efficient heritable targeted deletions of gene clusters and non-coding regulatory regions in Arabidopsis using CRISPR/Cas9	10.1038/s41598-018-22667-1
Use of designer nucleases for targeted gene and genome editing in plants	10.1111/pbi.12448
The coding loci of evolution and domestication: current knowledge and implications for bio-inspired genome editing	10.1242/jeb.208934
A high-efficiency gene silencing in plants using two-hit asymmetrical artificial MicroRNAs	10.1111/pbi.14091
A manipulative interplay between positive and negative regulators of phytohormones: A way forward for improving drought tolerance in plants	10.1111/ppl.13325
Alfalfa (Medicago sativa L.) pho2 mutant plants hyperaccumulate phosphate	10.1093/g3journal/jkac096
Gene editing the phytoene desaturase alleles of Cavendish banana using CRISPR/Cas9	10.1007/s11248-018-0083-0
Genome editing of crops: A renewed opportunity for food security	10.1080/21645698.2016.1270489
Gene drive: a faster route to plant improvement	10.1016/j.tplants.2021.09.005
Natural Genetic Resources from Diverse Plants to Improve Abiotic Stress Tolerance in Plants	10.3390/ijms21228567
The potential of metabolomics in assessing global compositional changes resulting from the application of CRISPR/Cas9 technologies	10.1007/s11248-023-00347-9
Development of a gRNA-tRNA array of CRISPR/Cas9 in combination with grafting technique to improve gene-editing efficiency of sweet orange	10.1007/s00299-021-02781-7
Whole genome sequencing reveals rare off-target mutations and considerable inherent genetic or/and somaclonal variations in CRISPR/Cas9-edited cotton plants	10.1111/pbi.13020
A CRISPR/Cas12a-Mediated Sensitive DNA Detection System for Gene-Edited Rice	10.1093/jaoacint/qsad022
High-oleic acid content, nontransgenic allotetraploid cotton (Gossypium hirsutum L.) generated by knockout of GhFAD2 genes with CRISPR/Cas9 system	10.1111/pbi.13507
High efficient multisites genome editing in allotetraploid cotton (Gossypium hirsutum) using CRISPR/Cas9 system	10.1111/pbi.12755
Using biotechnological approaches to develop crop resistance to root parasitic weeds	10.1007/s00425-021-03616-1
Genome editing: intellectual property and product development in plant biotechnology	10.1007/s00299-016-1988-9
Application of Upstream Open Reading Frames (uORFs) Editing for the Development of Stress-Tolerant Crops	10.3390/ijms22073743
Functional analysis and development of a CRISPR/Cas9 allelic series for a CPR5 ortholog necessary for proper growth of soybean trichomes	10.1038/s41598-019-51240-7
Engineering abiotic stress tolerance via CRISPR/ Cas-mediated genome editing	10.1093/jxb/erz476
Programmed Self-Elimination of the CRISPR/Cas9 Construct Greatly Accelerates the Isolation of Edited and Transgene-Free Rice Plants	10.1016/j.molp.2018.05.005
Integration of a FT expression cassette into CRISPR/Cas9 construct enables fast generation and easy identification of transgene-free mutants in Arabidopsis	10.1371/journal.pone.0218583
Establishing RNA virus resistance in plants by harnessing CRISPR immune system	10.1111/pbi.12881
An ABCC-type transporter endowing glyphosate resistance in plants	10.1073/pnas.2100136118
Genome Editing Enables Next-Generation Hybrid Seed Production Technology	10.1016/j.molp.2020.06.003
Diverse role of phytic acid in plants and approaches to develop low-phytate grains to enhance bioavailability of micronutrients	10.1016/bs.adgen.2020.11.003
Wuschel2 enables highly efficient CRISPR/Cas-targeted genome editing during rapid de novo shoot regeneration in sorghum	10.1038/s42003-022-03308-w
Efficient Cas9 multiplex editing using unspaced sgRNA arrays engineering in a Potato virus X vector	10.1111/tpj.15164
Genome editing as a tool to achieve the crop ideotype and de novo domestication of wild relatives: Case study in tomato	10.1016/j.plantsci.2016.12.012
A spatiotemporal transcriptomic network dynamically modulates stalk development in maize	10.1111/pbi.13909
Integrating genomics and genome editing for orphan crop improvement: a bridge between orphan crops and modern agriculture system	10.1080/21645698.2022.2146952
Efficient production of transgene-free, gene-edited carrot plants via protoplast transformation	10.1007/s00299-022-02830-9
From the lab to the field: CRISPR/Cas addressing challenges in agriculture	10.1093/jxb/erad199
Coping with drought: stress and adaptive mechanisms, and management through cultural and molecular alternatives in cotton as vital constituents for plant stress resilience and fitness	10.1186/s40659-018-0198-z
Targeted mutagenesis of two homologous ATP-binding cassette subfamily G (ABCG) genes in tomato confers resistance to parasitic weed Phelipanche aegyptiaca	10.1007/s10265-021-01275-7
Application of cell culture technology and genetic engineering for production of future foods and crop improvement to strengthen food security	10.1080/21655979.2021.2003665
KNOX II transcription factor HOS59 functions in regulating rice grain size	10.1111/tpj.15709
Delivery of CRISPR-Cas12a Ribonucleoprotein Complex for Genome Editing in an Embryogenic Citrus Cell Line	10.1007/978-1-0716-3131-7_10
Simultaneous induction of mutant alleles of two allergenic genes in soybean by using site-directed mutagenesis	10.1186/s12870-020-02708-6
Canadian regulatory perspectives on genome engineered crops	10.1080/21645698.2016.1257468
Regulation of genome edited technologies in India	10.1007/s11248-019-00148-z
Combining multiplex gene editing and doubled haploid technology in maize	10.1111/nph.19021
Misexpression Approaches for the Manipulation of Flower Development	10.1007/978-1-0716-3299-4_21
Genome Editing with Engineered Nucleases in Economically Important Animals and Plants: State of the Art in the Research Pipeline
Generation of inheritable and "transgene clean" targeted genome-modified rice in later generations using the CRISPR/Cas9 system	10.1038/srep11491
Generation of Gene-Edited Chrysanthemum morifolium Using Multicopy Transgenes as Targets and Markers	10.1093/pcp/pcw222
Disruption in the DNA Mismatch Repair Gene MSH2 by CRISPR-Cas9 in Indica Rice Can Create Genetic Variability	10.1021/acs.jafc.1c00328
Novel alleles of rice eIF4G generated by CRISPR/Cas9-targeted mutagenesis confer resistance to Rice tungro spherical virus	10.1111/pbi.12927
Genetic compensation of triacylglycerol biosynthesis in the green microalga Chlamydomonas reinhardtii	10.1111/tpj.15874
A Simple Heat Treatment Increases SpCas9-Mediated Mutation Efficiency in Arabidopsis	10.1093/pcp/pcab123
Manipulating the Biosynthesis of Bioactive Compound Alkaloids for Next-Generation Metabolic Engineering in Opium Poppy Using CRISPR-Cas 9 Genome Editing Technology	10.1038/srep30910
Metabolic novelty originating from horizontal gene transfer is essential for leaf beetle survival	10.1073/pnas.2205857119
Emerging Genome Engineering Tools in Crop Research and Breeding	10.1007/978-1-4939-9865-4_14
A Nimble Cloning-compatible vector system for high-throughput gene functional analysis in plants	10.1016/j.xplc.2022.100471
Monogalactosyl diacylglycerol synthase 3 affects phosphate utilization and acquisition in rice	10.1093/jxb/erac192
The evaluation of active transcriptional repressor domain for CRISPRi in plants	10.1016/j.gene.2022.146967
Knockout of Glycosyltransferases in Nicotiana benthamiana by Genome Editing to Improve Glycosylation of Plant-Produced Proteins	10.1007/978-1-0716-2241-4_14
Using CRISPR/Cas to enhance gene expression for crop trait improvement by editing miRNA targets	10.1093/jxb/erad003
Mutational analysis of mechanosensitive ion channels in the carnivorous Venus flytrap plant	10.1016/j.cub.2023.06.048
Isolation and preliminary functional analysis of FvICE1, involved in cold and drought tolerance in Fragaria vesca through overexpression and CRISPR/Cas9 technologies	10.1016/j.plaphy.2023.01.048
A New RING Finger Protein, PLANT ARCHITECTURE and GRAIN NUMBER 1, Affects Plant Architecture and Grain Yield in Rice	10.3390/ijms23020824
Site-directed mutagenesis by biolistic transformation efficiently generates inheritable mutations in a targeted locus in soybean somatic embryos and transgene-free descendants in the T(1) generation	10.1007/s11248-020-00229-4
Genetic engineering of crops for insect resistance: An overview
Modifications of fatty acid profile through targeted mutation at BnaFAD2 gene with CRISPR/Cas9-mediated gene editing in Brassica napus	10.1007/s00122-020-03607-y
The major trimeric antenna complexes serve as a site for qH-energy dissipation in plants	10.1016/j.jbc.2022.102519
Expanding the application of anti-CRISPR proteins in plants for tunable genome editing	10.1093/plphys/kiad076
AtEAU1 and AtEAU2, Two EAR Motif-Containing ABA Up-Regulated Novel Transcription Repressors Regulate ABA Response in Arabidopsis	10.3390/ijms23169053
Evaluation of the Quality of a High-Resistant Starch and Low-Glutelin Rice (Oryza sativa L.) Generated through CRISPR/Cas9-Mediated Targeted Mutagenesis	10.1021/acs.jafc.0c02995
GUIDE-Seq to Detect Genome-wide Double-Stranded Breaks in Plants	10.1016/j.tplants.2016.08.005
Semisynthesis of Plant-Derived Englerin A Enabled by Microbe Engineering of Guaia-6,10(14)-diene as Building Block	10.1021/jacs.9b12940
Vacuolar H+-pyrophosphatase HVP10 enhances salt tolerance via promoting Na+ translocation into root vacuoles	10.1093/plphys/kiab538
The application of a heat-inducible CRISPR/Cas12b (C2c1) genome editing system in tetraploid cotton (G. hirsutum) plants	10.1111/pbi.13417
GmPIN1-mediated auxin asymmetry regulates leaf petiole angle and plant architecture in soybean	10.1111/jipb.13269
The Carboxyl-Terminus of TRANSPARENT TESTA GLABRA1 Is Critical for Its Functions in Arabidopsis	10.3390/ijms221810039
Rice BIG gene is required for seedling viability	10.1016/j.jplph.2018.11.006
Heterodimer formed by ROC8 and ROC5 modulates leaf rolling in rice	10.1111/pbi.13690
BabyBoom: 3-Dimensional Structure-Based Ligand and Protein Interaction Prediction by Molecular Docking	10.3390/biom12111633
H-lignin can be deposited independently of CINNAMYL ALCOHOL DEHYDROGENASE C and D in Arabidopsis	10.1093/plphys/kiac210
OsMORF9 is necessary for chloroplast development and seedling survival in rice	10.1016/j.plantsci.2021.110907
Methods for Medium-Scale Study of Biological Effects of Strigolactone-Like Molecules on the Moss Physcomitrium (Physcomitrella) patens	10.1007/978-1-0716-1429-7_12
Precision genome editing in plants via gene targeting and subsequent break-induced single-strand annealing	10.1111/pbi.13485
Rapid Vector Construction and Assessment of BE3 and Target-AID C to T Base Editing Systems in Rice Protoplasts	10.1007/978-1-0716-1068-8_7
Identifying a large number of high-yield genes in rice by pedigree analysis, whole-genome sequencing, and CRISPR-Cas9 gene knockout	10.1073/pnas.1806110115
Quantitative Trait Loci (QTL)-Guided Metabolic Engineering of a Complex Trait	10.1021/acssynbio.6b00264
Knock-out of TERMINAL FLOWER 1 genes altered flowering time and plant architecture in Brassica napus	10.1186/s12863-020-00857-z
Developing a flexible, high-efficiency Agrobacterium-mediated sorghum transformation system with broad application	10.1111/pbi.12879
Coexpression of MEIOTIC-TOPOISOMERASE VIB-dCas9 with guide RNAs specific to a recombination hotspot is insufficient to increase crossover frequency in Arabidopsis	10.1093/g3journal/jkac105
An Overview of Targeted Genome Editing Strategies for Reducing the Biosynthesis of Phytic Acid: an Anti-nutrient in Crop Plants	10.1007/s12033-023-00722-1
Supersweet and waxy: meeting the diverse demands for specialty maize by genome editing	10.1111/pbi.13144
Glucan, Water-Dikinase 1 (GWD1), an ideal biotechnological target for potential improving yield and quality in rice	10.1111/pbi.13686
Knockout of a key gene of the nicotine biosynthetic pathway severely affects tobacco growth under field, but not greenhouse conditions	10.1186/s13104-022-06188-9
Genetic containment in vegetatively propagated forest trees: CRISPR disruption of LEAFY function in Eucalyptus gives sterile indeterminate inflorescences and normal juvenile development	10.1111/pbi.13588
GRAS-domain transcription factor PAT1 regulates jasmonic acid biosynthesis in grape cold stress response	10.1093/plphys/kiab142
Are the current gRNA ranking prediction algorithms useful for genome editing in plants?	10.1371/journal.pone.0227994
The Citrus sinensis TILLER ANGLE CONTROL 1 (CsTAC1) gene regulates tree architecture in sweet oranges by modulating the endogenous hormone content	10.1016/j.plantsci.2022.111401
The Glycine- and Proline-Rich Protein AtGPRP3 Negatively Regulates Plant Growth in Arabidopsis	10.3390/ijms21176168
Knockout of cyclase-associated protein CAP1 confers tolerance towards salt and osmotic stress in Arabidopsis	10.1016/j.jplph.2023.153978
The DFR locus: A smart landing pad for targeted transgene insertion in tomato	10.1371/journal.pone.0208395
Precise base editing in rice, wheat and maize with a Cas9-cytidine deaminase fusion	10.1038/nbt.3811
Global analysis of CCT family knockout mutants identifies four genes involved in regulating heading date in rice	10.1111/jipb.13013
Auxin Biosynthesis Genes in Allotetraploid Oilseed Rape Are Essential for Plant Development and Response to Drought Stress	10.3390/ijms232415600
A barley stripe mosaic virus-based guide RNA delivery system for targeted mutagenesis in wheat and maize	10.1111/mpp.12849
Agrobacterium-Mediated Capsicum annuum Gene Editing in Two Cultivars, Hot Pepper CM334 and Bell Pepper Dempsey	10.3390/ijms22083921
Endoribonuclease-Based Two-Component Repressor Systems for Tight Gene Expression Control in Plants	10.1021/acssynbio.6b00295
Targeted mutation of barley (1,3;1,4)-β-glucan synthases reveals complex relationships between the storage and cell wall polysaccharide content	10.1111/tpj.14977
A Golden Gate and Gateway double-compatible vector system for high throughput functional analysis of genes	10.1016/j.plantsci.2018.03.023
One-step generation of composite soybean plants with transgenic roots by Agrobacterium rhizogenes-mediated transformation	10.1186/s12870-020-02421-4
Long Non-Coding RNA lncWOX11a Suppresses Adventitious Root Formation of Poplar by Regulating the Expression of PeWOX11a	10.3390/ijms24065766
[Preliminary analysis of the role of GmSnRK1.1 and GmSnRK1.2 in the ABA and alkaline stress response of the soybean using the CRISPR/Cas9-based gene double-knockout system]	10.16288/j.yczz.17-424
Functional disruption of cell wall invertase inhibitor by genome editing increases sugar content of tomato fruit without decrease fruit weight	10.1038/s41598-021-00966-4
Loss of rice PARAQUAT TOLERANCE 3 confers enhanced resistance to abiotic stresses and increases grain yield in field	10.1111/pce.13856
Functional characterization of squalene epoxidase genes in the medicinal plant Tripterygium wilfordii	10.1016/j.ijbiomac.2018.08.073
PtrMYB57 contributes to the negative regulation of anthocyanin and proanthocyanidin biosynthesis in poplar	10.1007/s00299-017-2151-y
DnaJ, a heat shock protein 40 family member, is essential for the survival and virulence of plant pathogenic Pseudomonas cichorii JBC1	10.1016/j.resmic.2023.104094
Consumer acceptance of food crops developed by genome editing	10.1007/s00299-016-1974-2
Cas9-PF, an early flowering and visual selection marker system, enhances the frequency of editing event occurrence and expedites the isolation of genome-edited and transgene-free plants	10.1111/pbi.13118
Improving yield-related traits by editing the promoter of the heading date gene Ehd1 in rice	10.1007/s00122-023-04489-6
TFIIB-Related Protein BRP5/PTF2 Is Required for Both Male and Female Gametogenesis and for Grain Formation in Rice	10.3390/ijms242216473
Decrosslinking enables visualization of RNA-guided endonuclease-in situ labeling signals for DNA sequences in plant tissues	10.1093/jxb/erz534
A genome-edited N. benthamiana line for industrial-scale production of recombinant glycoproteins with targeted N-glycosylation	10.1002/biot.202300323
Validation of barley 2OGO gene as a functional orthologue of Arabidopsis DMR6 gene in Fusarium head blight susceptibility	10.1038/s41598-020-67006-5
Overexpression of OsIAAGLU reveals a role for IAA-glucose conjugation in modulating rice plant architecture	10.1007/s00299-019-02402-4
The SAUR41 subfamily of SMALL AUXIN UP RNA genes is abscisic acid inducible to modulate cell expansion and salt tolerance in Arabidopsis thaliana seedlings	10.1093/aob/mcz160
Targeted Knockout of BnTT2 Homologues for Yellow-Seeded Brassica napus with Reduced Flavonoids and Improved Fatty Acid Composition	10.1021/acs.jafc.0c01126
A rapid and highly efficient sorghum transformation strategy using GRF4-GIF1/ternary vector system	10.1111/tpj.16575
Genome sequencing of rice subspecies and genetic analysis of recombinant lines reveals regional yield- and quality-associated loci	10.1186/s12915-018-0572-x
Genome editing of the disease susceptibility gene CsLOB1 in citrus confers resistance to citrus canker	10.1111/pbi.12677
Dominant point mutation in a tetraspanin gene associated with field-evolved resistance of cotton bollworm to transgenic Bt cotton	10.1073/pnas.1812138115
Genetic dissection and validation of candidate genes for flag leaf size in rice (Oryza sativa L.)	10.1007/s00122-017-3036-8
Regulatory hurdles for genome editing: process- vs. product-based approaches in different regulatory contexts	10.1007/s00299-016-1990-2
Genetic Enhancer Analysis Reveals that FLORAL ORGAN NUMBER2 and OsMADS3 Co-operatively Regulate Maintenance and Determinacy of the Flower Meristem in Rice	10.1093/pcp/pcx038
A Nicotiana benthamiana receptor-like kinase regulates Phytophthora resistance by coupling with BAK1 to enhance elicitin-triggered immunity	10.1111/jipb.13458
CRISPR-based targeting of DNA methylation in Arabidopsis thaliana by a bacterial CG-specific DNA methyltransferase	10.1073/pnas.2125016118
Editing of the OsACS locus alters phosphate deficiency-induced adaptive responses in rice seedlings	10.1093/jxb/erz074
High-efficiency genome editing using a dmc1 promoter-controlled CRISPR/Cas9 system in maize	10.1111/pbi.12920
In-frame editing of transcription factor gene RDD1 to suppress miR166 recognition influences nutrient uptake, photosynthesis, and grain quality in rice	10.1038/s41598-022-14768-9
A breeding strategy for improving drought and salt tolerance of poplar based on CRISPR/Cas9	10.1111/pbi.14147
Highly efficient transformation of the model zygnematophycean alga Closterium peracerosum-strigosum-littorale complex by square-pulse electroporation	10.1111/nph.17763
A Step-by-Step Protocol for COMPASS, a Synthetic Biology Tool for Combinatorial Gene Assembly	10.1007/978-1-0716-0908-8_16
Cadmium in Cereal Crops: Uptake and Transport Mechanisms and Minimizing Strategies	10.1021/acs.jafc.1c07896
Variation in the flowering gene SELF PRUNING 5G promotes day-neutrality and early yield in tomato	10.1038/ng.3733
Investigation of CRISPR/Cas9-induced SD1 rice mutants highlights the importance of molecular characterization in plant molecular breeding	10.1016/j.jgg.2020.04.004
CRISPR-Cas9 mediated mutation in GRAIN WIDTH and WEIGHT2 (GW2) locus improves aleurone layer and grain nutritional quality in rice	10.1038/s41598-021-00828-z
Multi-faceted CRISPR-Cas9 strategy to reduce plant based food loss and waste for sustainable bio-economy - A review	10.1016/j.jenvman.2023.117382
CRISPR/Cas9-mediated targeted mutagenesis of TAS4 and MYBA7 loci in grapevine rootstock 101-14	10.1007/s11248-020-00196-w
OsCUL3a-Associated Molecular Switches Have Functions in Cell Metabolism, Cell Death, and Disease Resistance	10.1021/acs.jafc.9b07426
Development of a Csy4-processed guide RNA delivery system with soybean-infecting virus ALSV for genome editing	10.1186/s12870-021-03138-8
The Calcium Sensor CBL2 and Its Interacting Kinase CIPK6 Are Involved in Plant Sugar Homeostasis via Interacting with Tonoplast Sugar Transporter TST2	10.1104/pp.19.01368
Revolutionize Genetic Studies and Crop Improvement with High-Throughput and Genome-Scale CRISPR/Cas9 Gene Editing Technology	10.1016/j.molp.2017.08.001
The CRISPR/Cas9 system produces specific and homozygous targeted gene editing in rice in one generation	10.1111/pbi.12200
Transformative Approaches for Sustainable Weed Management: The Power of Gene Drive and CRISPR-Cas9	10.3390/genes14122176
Linking CRISPR-Cas9 interference in cassava to the evolution of editing-resistant geminiviruses	10.1186/s13059-019-1678-3
Integration, abundance, and transmission of mutations and transgenes in a series of CRISPR/Cas9 soybean lines	10.1186/s12896-020-00604-3
Carotenoid Biofortification of Crops in the CRISPR Era	10.1016/j.tibtech.2020.12.003
Generation of α-solanine-free hairy roots of potato by CRISPR/Cas9 mediated genome editing of the St16DOX gene	10.1016/j.plaphy.2018.04.026
CRISPR/Cas9 is a powerful tool for precise genome editing of legume crops: a review	10.1007/s11033-022-07529-4
Multiplex CRISPR/Cas9-mediated metabolic engineering increases soya bean isoflavone content and resistance to soya bean mosaic virus	10.1111/pbi.13302
First-generation genome editing in potato using hairy root transformation	10.1111/pbi.13376
Genome-scale targeted mutagenesis in Brassica napus using a pooled CRISPR library	10.1101/gr.277650.123
CRISPR-Based Assessment of Gene Specialization in the Gibberellin Metabolic Pathway in Rice	10.1104/pp.19.00328
CRISPR-Cas systems: ushering in the new genome editing era	10.1080/21655979.2018.1470720
Programmed Editing of Rice (Oryza sativa L.) OsSPL16 Gene Using CRISPR/Cas9 Improves Grain Yield by Modulating the Expression of Pyruvate Enzymes and Cell Cycle Proteins	10.3390/ijms22010249
Lysine malonylation of DgnsLIPID TRANSFER PROTEIN1 at the K81 site improves cold resistance in chrysanthemum	10.1093/plphys/kiad285
CRISPR-Cas9 Editing in Maize: Systematic Evaluation of Off-target Activity and Its Relevance in Crop Improvement	10.1038/s41598-019-43141-6
Efficient generation of stable, heritable gene edits in wheat using CRISPR/Cas9	10.1186/s12870-018-1433-z
CRISPR/Cas9-mediated targeted mutagenesis in upland cotton (Gossypium hirsutum L.)	10.1007/s11103-017-0599-3
Gene rational design: the dawn of crop breeding	10.1016/j.tplants.2022.03.007
Enhanced Rice Blast Resistance by CRISPR/Cas9-Targeted Mutagenesis of the ERF Transcription Factor Gene OsERF922	10.1371/journal.pone.0154027
A Revolution toward Gene-Editing Technology and Its Application to Crop Improvement	10.3390/ijms21165665
SlRIP1b is a global organellar RNA editing factor, required for normal fruit development in tomato plants	10.1111/nph.18594
CRISPR/Cas9-mediated base-editing system efficiently generates gain-of-function mutations in Arabidopsis	10.1007/s11427-017-9021-5
Proxies of CRISPR/Cas9 Activity To Aid in the Identification of Mutagenized Arabidopsis Plants	10.1534/g3.120.401110
DNA-free genome editing in plants with preassembled CRISPR-Cas9 ribonucleoproteins	10.1038/nbt.3389
Heritable transgene-free genome editing in plants by grafting of wild-type shoots to transgenic donor rootstocks	10.1038/s41587-022-01585-8
Arabidopsis glutamate:glyoxylate aminotransferase 1 (Ler) mutants generated by CRISPR/Cas9 and their characteristics	10.1007/s11248-017-0052-z
Engineering herbicide-resistant oilseed rape by CRISPR/Cas9-mediated cytosine base-editing	10.1111/pbi.13368
METHIONINE ADENOSYLTRANSFERASE4 Mediates DNA and Histone Methylation	10.1104/pp.18.00183
CRISPR/Cas mutagenesis of soybean and Medicago truncatula using a new web-tool and a modified Cas9 enzyme	10.1080/21645698.2015.1106063
GmCRY1s modulate gibberellin metabolism to regulate soybean shade avoidance in response to reduced blue light	10.1016/j.molp.2020.11.016
High-efficiency CRISPR/Cas9 multiplex gene editing using the glycine tRNA-processing system-based strategy in maize	10.1186/s12896-016-0289-2
BREEDIT: a multiplex genome editing strategy to improve complex quantitative traits in maize	10.1093/plcell/koac243
Reduced fire blight susceptibility in apple cultivars using a high-efficiency CRISPR/Cas9-FLP/FRT-based gene editing system	10.1111/pbi.13253
FZP determines grain size and sterile lemma fate in rice	10.1093/jxb/ery264
Loss-of-function mutations of OsbHLH044 transcription factor lead to salinity sensitivity and a greater chalkiness in rice (Oryza sativa L.)	10.1016/j.plaphy.2022.10.033
Genome-wide prediction of highly specific guide RNA spacers for CRISPR-Cas9-mediated genome editing in model plants and major crops	10.1093/mp/ssu009
Efficient targeted mutagenesis in potato by the CRISPR/Cas9 system	10.1007/s00299-015-1816-7
Establishment of a modified CRISPR/Cas9 system with increased mutagenesis frequency using the translational enhancer dMac3 and multiple guide RNAs in potato	10.1038/s41598-018-32049-2
Cellular engineering of plant cells for improved therapeutic protein production	10.1007/s00299-021-02693-6
CRISPR/Cas9-Mediated HY5 Gene Editing Reduces Growth Inhibition in Chinese Cabbage (Brassica rapa) under ER Stress	10.3390/ijms241713105
Improved Transformation and Regeneration of Indica Rice: Disruption of SUB1A as a Test Case via CRISPR-Cas9	10.3390/ijms22136989
Crop plants with improved culture and quality traits for food, feed and other uses	10.1007/s11248-019-00135-4
Establishment of an efficient early flowering-assisted CRISPR/Cas9 gene-editing system in Arabidopsis	10.1007/s00299-022-02944-0
Targeted, efficient sequence insertion and replacement in rice	10.1038/s41587-020-0581-5
Accelerated ex situ breeding of GBSS- and PTST1-edited cassava for modified starch	10.1126/sciadv.aat6086
CRISPR/Cas9-mediated mutagenesis of CAROTENOID CLEAVAGE DIOXYGENASE 8 in tomato provides resistance against the parasitic weed Phelipanche aegyptiaca	10.1038/s41598-019-47893-z
Characteristic of GEX1 genes reveals the essential roles for reproduction in cotton	10.1016/j.ijbiomac.2023.127645
Synergistic soil-less medium for enhanced yield of crops: a step towards incorporating genomic tools for attaining net zero hunger	10.1007/s10142-023-01018-y
Characterization of thioredoxin gene TaTrxh9 associated with heading-time regulation in wheat	10.1016/j.plaphy.2023.107903
Targeted Mutagenesis in Rice Using TALENs and the CRISPR/Cas9 System	10.1007/978-1-4939-4931-1_9
BIBAC-GW-based vectors for generating reporter lines for site-specific genome editing in planta	10.1016/j.plasmid.2016.12.002
Transporter editing in cassava indicates local production of cyanogenic glucosides in, and export from, cassava roots	10.1111/pbi.14257
Implementing the CRISPR/Cas9 Technology in Eucalyptus Hairy Roots Using Wood-Related Genes	10.3390/ijms21103408
Engineering canker-resistant plants through CRISPR/Cas9-targeted editing of the susceptibility gene CsLOB1 promoter in citrus	10.1111/pbi.12733
Targeted mutagenesis in cotton (Gossypium hirsutum L.) using the CRISPR/Cas9 system	10.1038/srep44304
Domestication-associated PHYTOCHROME C is a flowering time repressor and a key factor determining Setaria as a short-day plant	10.1111/nph.18493
Transcriptomic and physiological analysis of OsCAO1 knockout lines using the CRISPR/Cas9 system in rice	10.1007/s00299-020-02607-y
TALEN-mediated targeted mutagenesis produces a large variety of heritable mutations in rice	10.1111/pbi.12372
Expanding the CRISPR Toolbox in P. patens Using SpCas9-NG Variant and Application for Gene and Base Editing in Solanaceae Crops	10.3390/ijms21031024
A Split Staphylococcus aureus Cas9 as a Compact Genome-Editing Tool in Plants	10.1093/pcp/pcx034
Progresses of CRISPR/Cas9 genome editing in forage crops	10.1016/j.jplph.2022.153860
Genetic Dissection of CRISPR-Cas9 Mediated Inheritance of Independently Targeted Alleles in Tobacco α-1,3-Fucosyltransferase 1 and β-1,2-Xylosyltransferase 1 Loci	10.3390/ijms23052450
Guide RNA modification as a way to improve CRISPR/Cas9-based genome-editing systems	10.1016/j.biochi.2019.09.003
[Application of CRISPR-Cas9 gene editing technology in crop breeding]	10.13345/j.cjb.220664
Generation of low-cadmium rice germplasms via knockout of OsLCD using CRISPR/Cas9	10.1016/j.jes.2022.05.047
Grain yield improvement by genome editing of TaARF12 that decoupled peduncle and rachis development trajectories via differential regulation of gibberellin signalling in wheat	10.1111/pbi.14107
OsPDCD5 negatively regulates plant architecture and grain yield in rice	10.1073/pnas.2018799118
CRISPR/Cas9-mediated efficient targeted mutagenesis in grape in the first generation	10.1111/pbi.12832
Gene editing of the wheat homologs of TONNEAU1-recruiting motif encoding gene affects grain shape and weight in wheat	10.1111/tpj.14440
Enhancing the accumulation of eicosapentaenoic acid and docosahexaenoic acid in transgenic Camelina through the CRISPR-Cas9 inactivation of the competing FAE1 pathway	10.1111/pbi.13876
OsMTD2-mediated reactive oxygen species (ROS) balance is essential for intact pollen-tube elongation in rice	10.1111/tpj.15373
Genome Editing in Cotton Using CRISPR/Cas9 System	10.1007/978-1-4939-8952-2_8
Efficient and Fast Production of Transgenic Rice Plants by Agrobacterium-Mediated Transformation	10.1007/978-1-4939-8778-8_7
Breeding and Genomics Interventions for Developing Ascochyta Blight Resistant Grain Legumes	10.3390/ijms23042217
CRISPR/Cas9-targeted mutagenesis of OsERA1 confers enhanced responses to abscisic acid and drought stress and increased primary root growth under nonstressed conditions in rice	10.1371/journal.pone.0243376
MISSA 2.0: an updated synthetic biology toolbox for assembly of orthogonal CRISPR/Cas systems	10.1038/srep41993
A CRISPR/Cas9 toolkit for multiplex genome editing in plants	10.1186/s12870-014-0327-y
H(2)O(2)-Based Method for Rapid Detection of Transgene-Free Rice Plants from Segregating CRISPR/Cas9 Genome-Edited Progenies	10.3390/ijms20163885
Generation of a new thermo-sensitive genic male sterile rice line by targeted mutagenesis of TMS5 gene through CRISPR/Cas9 system	10.1186/s12870-019-1715-0
An experimental protocol for teaching CRISPR/Cas9 in a post-graduate plant laboratory course: An analysis of mutant-edited plants without sequencing	10.1002/bmb.21659
CRISPR/Cas9-mediated genome editing reveals differences in the contribution of INDEHISCENT homologues to pod shatter resistance in Brassica napus L	10.1007/s00122-019-03341-0
Characteristic and inheritance analysis of targeted mutagenesis mediated by genome editing in rice	10.16288/j.yczz.16-052
Optogenetic control of gene expression in plants in the presence of ambient white light	10.1038/s41592-020-0868-y
CRISPR-Cas9-Mediated Gene Editing of MYB28 Genes Impair Glucoraphanin Accumulation of Brassica oleracea in the Field	10.1089/crispr.2021.0007
CRISPR/Cas9-mediated knockout of PiSSK1 reveals essential role of S-locus F-box protein-containing SCF complexes in recognition of non-self S-RNases during cross-compatible pollination in self-incompatible Petunia inflata	10.1007/s00497-017-0314-1
CRISPR/Cas9 for Mutagenesis in Rice	10.1007/978-1-4939-8778-8_19
A metal chaperone OsHIPP16 detoxifies cadmium by repressing its accumulation in rice crops	10.1016/j.envpol.2022.120058
The NF-Y-PYR module integrates the abscisic acid signal pathway to regulate plant stress tolerance	10.1111/pbi.13684
Archetypal Roles of an Abscisic Acid Receptor in Drought and Sugar Responses in Liverworts	10.1104/pp.18.00761
PtoMYB170 positively regulates lignin deposition during wood formation in poplar and confers drought tolerance in transgenic Arabidopsis	10.1093/treephys/tpx093
Establishment of a PEG-mediated protoplast transformation system based on DNA and CRISPR/Cas9 ribonucleoprotein complexes for banana	10.1186/s12870-020-02609-8
CRISPR-Cas9-Mediated Genome Editing of Rice Towards Better Grain Quality	10.1007/978-1-4939-8914-0_18
Efficient base editing in tomato using a highly expressed transient system	10.1007/s00299-021-02662-z
Multiple knockout mutants reveal a high redundancy of phytotoxic compounds contributing to necrotrophic pathogenesis of Botrytis cinerea	10.1371/journal.ppat.1010367
Plant growth: An active or passive role for starch reserves?	10.1016/j.cub.2022.07.024
The essential roles of OsFtsH2 in developing the chloroplast of rice	10.1186/s12870-021-03222-z
Agrobacterium-mediated in planta transformation of cut coleoptile: a new, simplified, and tissue culture-independent method to deliver the CRISPR/Cas9 system in rice	10.1007/s11033-023-08842-2
Production of high oleic/low linoleic rice by genome editing	10.1016/j.plaphy.2018.04.033
Fanconi anemia ortholog FANCM regulates meiotic crossover distribution in plants	10.1093/plphys/kiab061
Improvement of Soybean; A Way Forward Transition from Genetic Engineering to New Plant Breeding Technologies	10.1007/s12033-022-00456-6
Efficient CRISPR/Cas9-based genome editing in carrot cells	10.1007/s00299-018-2252-2
Genome sequencing and genetic analysis of recombinant inbred lines reveals important agronomic traits related loci under different nitrogen fertilization	10.1007/s11033-022-07298-0
High-Resolution Analysis of the Efficiency, Heritability, and Editing Outcomes of CRISPR/Cas9-Induced Modifications of NCED4 in Lettuce (Lactuca sativa)	10.1534/g3.117.300396
Wheat with greatly reduced accumulation of free asparagine in the grain, produced by CRISPR/Cas9 editing of asparagine synthetase gene TaASN2	10.1111/pbi.13573
AH2 encodes a MYB domain protein that determines hull fate and affects grain yield and quality in rice	10.1111/tpj.14481
Functional analysis of a susceptibility gene (HIPP27) in the Arabidopsis thaliana-Meloidogyne incognita pathosystem by using a genome editing strategy	10.1186/s12870-023-04401-w
Development of Atropa belladonna L. Plants with High-Yield Hyoscyamine and without Its Derivatives Using the CRISPR/Cas9 System	10.3390/ijms22041731
SKLPT imaging: Efficient in vivo pre-evaluation of genome-editing modules using fluorescent protein with peroxisome targeting signal	10.1016/j.bbrc.2018.06.008
CRISPR/Cas9-mediated editing of 1-aminocyclopropane-1-carboxylate oxidase1 enhances Petunia flower longevity	10.1111/pbi.13197
Gluten Free Wheat: Are We There?	10.3390/nu11030487
Intact Arabidopsis RPB1 functions in stem cell niches maintenance and cell cycling control	10.1111/tpj.13939
Efficient in planta gene targeting in tomato using geminiviral replicons and the CRISPR/Cas9 system	10.1111/tpj.13932
Knockouts of a late flowering gene via CRISPR-Cas9 confer early maturity in rice at multiple field locations	10.1007/s11103-020-01031-w
Cadmium stress in paddy fields: Effects of soil conditions and remediation strategies	10.1016/j.scitotenv.2020.142188
FLOWERING LOCUS T paralogs control the annual growth cycle in Populus trees	10.1016/j.cub.2022.05.023
Efficient genotype-independent cotton genetic transformation and genome editing	10.1111/jipb.13427
Mutagenesis of seed storage protein genes in Soybean using CRISPR/Cas9	10.1186/s13104-019-4207-2
Generation of a multi-herbicide-tolerant alfalfa by using base editing	10.1007/s00299-021-02827-w
What Will Be the Benefits of Biotech Wheat for European Agriculture?	10.1007/978-1-4939-7337-8_2
Generation of transgene-free PDS mutants in potato by Agrobacterium-mediated transformation	10.1186/s12896-020-00621-2
Highly efficient multiplex editing: one-shot generation of 8× Nicotiana benthamiana and 12× Arabidopsis mutants	10.1111/tpj.15197
Target Specificity of the CRISPR-Cas9 System in Arabidopsis thaliana, Oryza sativa, and Glycine max Genomes	10.1089/cmb.2019.0453
Establishment of an efficient transformation system and its application in regulatory mechanism analysis of biological macromolecules in tea plants	10.1016/j.ijbiomac.2023.125372
Strategies to produce T-DNA free CRISPRed fruit trees via Agrobacterium tumefaciens stable gene transfer	10.1038/s41598-020-77110-1
Analysis of the molecular mechanisms regulating how ZmEREB24 improves drought tolerance in maize (Zea mays) seedlings	10.1016/j.plaphy.2023.108292
Highly Efficient Targeted Gene Editing in Upland Cotton Using the CRISPR/Cas9 System	10.3390/ijms19103000
CRISPR/Cas9 gene editing technology: a precise and efficient tool for crop quality improvement	10.1007/s00425-023-04187-z
CRISPR/Cas9-mediated knockout of the DCL2 and DCL4 genes in Nicotiana benthamiana and its productivity of recombinant proteins	10.1007/s00299-021-02809-y
The olfactory coreceptor IR8a governs larval feces-mediated competition avoidance in a hawkmoth	10.1073/pnas.1913485116
CRISPR-Cas9-mediated 75.5-Mb inversion in maize	10.1038/s41477-020-00817-6
Targeted Mutagenesis in Hexaploid Bread Wheat Using the TALEN and CRISPR/Cas Systems	10.1007/978-1-4939-7337-8_11
ELONGATED HYPOCOTYL 5-mediated suppression of melatonin biosynthesis is alleviated by darkness and promotes cotyledon opening	10.1093/jxb/erac176
Knocking Out OsAAP11 to Improve Rice Grain Quality Using CRISPR/Cas9 System	10.3390/ijms241814360
Differential regulation of TNL-mediated immune signaling by redundant helper CNLs	10.1111/nph.15665
Transcriptional activation of rice CINNAMOYL-CoA REDUCTASE 10 by OsNAC5, contributes to drought tolerance by modulating lignin accumulation in roots	10.1111/pbi.13752
CRISPR/Cas9 Disruption of MYB134 and MYB115 in Transgenic Poplar Leads to Differential Reduction of Proanthocyanidin Synthesis in Roots and Leaves	10.1093/pcp/pcad086
Rapid generation of a transgene-free powdery mildew resistant tomato by genome deletion	10.1038/s41598-017-00578-x
Improved CRISPR/Cas9 gene editing by fluorescence activated cell sorting of green fluorescence protein tagged protoplasts	10.1186/s12896-019-0530-x
Members of the tomato NRC4 h-NLR family augment each other in promoting basal immunity	10.1016/j.plantsci.2023.111632
Inheritance of co-edited genes by CRISPR-based targeted nucleotide substitutions in rice	10.1016/j.plaphy.2018.04.028
MdMKK9-Mediated the Regulation of Anthocyanin Synthesis in Red-Fleshed Apple in Response to Different Nitrogen Signals	10.3390/ijms23147755
[Gene editing technology and its research progress in China]	10.16288/j.yczz.18-195
Phytochrome higher order mutants reveal a complex set of light responses in the moss Physcomitrium patens	10.1111/nph.18977
A Robust CRISPR/Cas9 System for Convenient, High-Efficiency Multiplex Genome Editing in Monocot and Dicot Plants	10.1016/j.molp.2015.04.007
Efficient CRISPR/Cas9-mediated genome editing in Rehmannia glutinosa	10.1007/s00299-021-02723-3
Development of multiplex genome editing toolkits for citrus with high efficacy in biallelic and homozygous mutations	10.1007/s11103-020-01043-6
CRISPR/Cas9-Mediated Genome Editing in Comfrey (Symphytum officinale) Hairy Roots Results in the Complete Eradication of Pyrrolizidine Alkaloids	10.3390/molecules26061498
The application of CRISPR/Cas9 in hairy roots to explore the functions of AhNFR1 and AhNFR5 genes during peanut nodulation	10.1186/s12870-020-02614-x
An alternative strategy for targeted gene replacement in plants using a dual-sgRNA/Cas9 design	10.1038/srep23890
An Efficient Agrobacterium rhizogenes-Mediated Hairy Root Transformation Method in a Soybean Root Biology Study	10.3390/ijms232012261
Optimised Agrobacterium-Mediated Transformation and Application of Developmental Regulators Improve Regeneration Efficiency in Melons	10.3390/genes14071432
Alterations in stomatal response to fluctuating light increase biomass and yield of rice under drought conditions	10.1111/tpj.15004
Effects of Different Gene Editing Modes of CRISPR/Cas9 on Soybean Fatty Acid Anabolic Metabolism Based on GmFAD2 Family	10.3390/ijms24054769
The transcription factor PtoMYB142 enhances drought tolerance in Populus tomentosa by regulating gibberellin catabolism	10.1111/tpj.16588
A guanine insert in OsBBS1 leads to early leaf senescence and salt stress sensitivity in rice (Oryza sativa L.)	10.1007/s00299-018-2280-y
Essentiality for rice fertility and alternative splicing of OsSUT1	10.1016/j.plantsci.2021.111065
Evolution of the WRKY66 Gene Family and Its Mutations Generated by the CRISPR/Cas9 System Increase the Sensitivity to Salt Stress in Arabidopsis	10.3390/ijms24043071
Improving abiotic stress tolerance in sorghum: focus on the nutrient transporters and marker-assisted breeding	10.1007/s00425-021-03739-5
CRISPR/Cas9-mediated knockout of the RDR6 gene in Nicotiana benthamiana for efficient transient expression of recombinant proteins	10.1007/s00425-019-03180-9
Efficient gene targeting in soybean using Ochrobactrum haywardense-mediated delivery of a marker-free donor template	10.1093/plphys/kiac075
CRISPR/Cas9 mediated mutagenesis of MORE AXILLARY GROWTH 1 in tomato confers resistance to root parasitic weed Phelipanche aegyptiaca	10.1038/s41598-021-82897-8
Pyruvate, phosphate dikinase regulatory protein impacts light response of C4 photosynthesis in Setaria viridis	10.1093/plphys/kiac333
Characteristics of Genome Editing Mutations in Cereal Crops	10.1016/j.tplants.2016.08.009
Targeting of Photoreceptor Genes in Chlamydomonas reinhardtii via Zinc-Finger Nucleases and CRISPR/Cas9	10.1105/tpc.17.00659
Downregulation of a transcription factor associated with resistance to Bt toxin Vip3Aa in the invasive fall armyworm	10.1073/pnas.2306932120
Inactivation of the β (1, 2)-xylosyltransferase and the α (1, 3)-fucosyltransferase gene in rice (Oryza sativa) by multiplex CRISPR/Cas9 strategy	10.1007/s00299-021-02667-8
WOX11 and CRL1 act synergistically to promote crown root development by maintaining cytokinin homeostasis in rice	10.1111/nph.18522
Efficient genome editing of Brassica campestris based on the CRISPR/Cas9 system	10.1007/s00438-019-01564-w
Genome Editing of Rice eIF4G Loci Confers Partial Resistance to Rice Black-Streaked Dwarf Virus	10.3390/v13102100
Targeted recombination between homologous chromosomes for precise breeding in tomato	10.1038/ncomms15605
A heat stress responsive NAC transcription factor heterodimer plays key roles in rice grain filling	10.1093/jxb/erab027
CRISPR/Cas9-Mediated SlMYBS2 Mutagenesis Reduces Tomato Resistance to Phytophthora infestans	10.3390/ijms222111423
PIF1, a phytochrome-interacting factor negatively regulates drought tolerance and carotenoids biosynthesis in tobacco	10.1016/j.ijbiomac.2023.125693
Fluorescence Marker-Assisted Isolation of Cas9-Free and CRISPR-Edited Arabidopsis Plants	10.1007/978-1-4939-8991-1_11
CRISPR-Knockout of CSE Gene Improves Saccharification Efficiency by Reducing Lignin Content in Hybrid Poplar	10.3390/ijms22189750
Selective inheritance of target genes from only one parent of sexually reproduced F1 progeny in Arabidopsis	10.1038/s41467-021-24195-5
Gene editing and mutagenesis reveal inter-cultivar differences and additivity in the contribution of TaGW2 homoeologues to grain size and weight in wheat	10.1007/s00122-018-3166-7
The future of cassava in the era of biotechnology in Southern Africa	10.1080/07388551.2022.2048791
A member of NF-Y family, OsNF-YC5 negatively regulates salt tolerance in rice	10.1016/j.gene.2023.147869
The Hidden Truths of Fungal Virulence and Adaptation on Hosts: Unraveling the Conditional Dispensability of Minichromosomes in the Hemibiotrophic Colletotrichum Pathogens	10.3390/ijms25010198
MYC2 Regulates the Termination of Jasmonate Signaling via an Autoregulatory Negative Feedback Loop	10.1105/tpc.18.00405
OsVDE, a xanthophyll cycle key enzyme, mediates abscisic acid biosynthesis and negatively regulates salinity tolerance in rice	10.1007/s00425-021-03802-1
The OsTIL1 lipocalin protects cell membranes from reactive oxygen species damage and maintains the 18:3-containing glycerolipid biosynthesis under cold stress in rice	10.1111/tpj.16470
Editing of the starch branching enzyme gene SBE2 generates high-amylose storage roots in cassava	10.1007/s11103-021-01215-y
Genome editing in plants by engineered CRISPR-Cas9 recognizing NG PAM	10.1038/s41477-018-0321-8
Strigolactone promotes cytokinin degradation through transcriptional activation of CYTOKININ OXIDASE/DEHYDROGENASE 9 in rice	10.1073/pnas.1810980116
Development of broad virus resistance in non-transgenic cucumber using CRISPR/Cas9 technology	10.1111/mpp.12375
OsLHY is involved in regulating flowering through the Hd1- and Ehd1- mediated pathways in rice (Oryza sativa L.)	10.1016/j.plantsci.2021.111145
Rapid customization of Solanaceae fruit crops for urban agriculture	10.1038/s41587-019-0361-2
Apoptotic-like PCD inducing HRC gene when silenced enhances multiple disease resistance in plants	10.1038/s41598-022-24831-0
CRISPR/Cas9 Guided Mutagenesis of Grain Size 3 Confers Increased Rice (Oryza sativa L.) Grain Length by Regulating Cysteine Proteinase Inhibitor and Ubiquitin-Related Proteins	10.3390/ijms22063225
Multiplex mutagenesis of four clustered CrRLK1L with CRISPR/Cas9 exposes their growth regulatory roles in response to metal ions	10.1038/s41598-018-30711-3
Creation of novel alleles of fragrance gene OsBADH2 in rice through CRISPR/Cas9 mediated gene editing	10.1371/journal.pone.0237018
Development of late-bolting plants by CRISPR/Cas9-mediated genome editing from mesophyll protoplasts of lettuce	10.1007/s00299-022-02875-w
Low-gluten, nontransgenic wheat engineered with CRISPR/Cas9	10.1111/pbi.12837
[Advances in genetic modification technologies]
Grain Legumes and Fear of Salt Stress: Focus on Mechanisms and Management Strategies	10.3390/ijms20040799
SlMYB41 positively regulates tomato thermotolerance by activating the expression of SlHSP90.3	10.1016/j.plaphy.2023.108106
GmHsp90A2 is involved in soybean heat stress as a positive regulator	10.1016/j.plantsci.2019.04.016
First Report of CRISPR/Cas9 Mediated DNA-Free Editing of 4CL and RVE7 Genes in Chickpea Protoplasts	10.3390/ijms22010396
Development of Commercial Thermo-sensitive Genic Male Sterile Rice Accelerates Hybrid Rice Breeding Using the CRISPR/Cas9-mediated TMS5 Editing System	10.1038/srep37395
The maize heterotrimeric G protein β subunit controls shoot meristem development and immune responses	10.1073/pnas.1917577116
GmNAC06, a NAC domain transcription factor enhances salt stress tolerance in soybean	10.1007/s11103-020-01091-y
Increasing the level of resistant starch in 'Presidio' rice through multiplex CRISPR-Cas9 gene editing of starch branching enzyme genes	10.1002/tpg2.20225
CRISPR/Cas9-Mediated Gene Editing Revolutionizes the Improvement of Horticulture Food Crops	10.1021/acs.jafc.1c00104
A CRISPR/Cas9 Toolbox for Multiplexed Plant Genome Editing and Transcriptional Regulation	10.1104/pp.15.00636
Gene Expression and Transcription Factor Binding Tests Using Mutated-Promoter Reporter Lines	10.1007/978-1-4939-8657-6_17
CRISPR/Cas9-Mediated Gene Editing of BnFAD2 and BnFAE1 Modifies Fatty Acid Profiles in Brassica napus	10.3390/genes13101681
Achievements and Challenges of Genomics-Assisted Breeding in Forest Trees: From Marker-Assisted Selection to Genome Editing	10.3390/ijms221910583
Applications of the CRISPR/Cas9 System for Rice Grain Quality Improvement: Perspectives and Opportunities	10.3390/ijms20040888
Double knockout of OsWRKY36 and OsWRKY102 boosts lignification with altering culm morphology of rice	10.1016/j.plantsci.2020.110466
ZmLBD5, a class-II LBD gene, negatively regulates drought tolerance by impairing abscisic acid synthesis	10.1111/tpj.16015
Editing of rice (Oryza sativa L.) OsMKK3 gene using CRISPR/Cas9 decreases grain length by modulating the expression of photosystem components	10.1002/pmic.202200538
Characterization of SHATTERPROOF Homoeologs and CRISPR-Cas9-Mediated Genome Editing Enhances Pod-Shattering Resistance in Brassica napus L	10.1089/crispr.2020.0129
From Evolution to Revolution: Accelerating Crop Domestication through Genome Editing	10.1093/pcp/pcac124
An Era of CRISPR/ Cas9 Mediated Plant Genome Editing	10.21775/cimb.026.047
Lipofection-mediated genome editing using DNA-free delivery of the Cas9/gRNA ribonucleoprotein into plant cells	10.1007/s00299-019-02488-w
VaBAM1 weakens cold tolerance by interacting with the negative regulator VaSR1 to suppress β-amylase expression	10.1016/j.ijbiomac.2022.11.197
Tomato facultative parthenocarpy results from SlAGAMOUS-LIKE 6 loss of function	10.1111/pbi.12662
New semi-dwarfing alleles with increased coleoptile length by gene editing of gibberellin 3-oxidase 1 using CRISPR-Cas9 in barley (Hordeum vulgare L.)	10.1111/pbi.13998
Genome editing and plant transformation of solanaceous food crops	10.1016/j.copbio.2017.07.012
Agrobacterium rhizogenes-mediated transformation of a dioecious plant model Silene latifolia	10.1016/j.nbt.2018.04.001
Application of high-throughput amplicon sequencing-based SSR genotyping in genetic background screening	10.1186/s12864-019-5800-4
Agrobacterium tumefaciens-Mediated Transformation of Tomato	10.1007/978-1-4939-8778-8_16
High efficiency of targeted mutagenesis in arabidopsis via meiotic promoter-driven expression of Cas9 endonuclease	10.1007/s00299-016-2000-4
Agrobacterium-Mediated Genetic Transformation, Transgenic Production, and Its Application for the Study of Male Reproductive Development in Rice	10.3791/61665
Genomics of sorghum local adaptation to a parasitic plant	10.1073/pnas.1908707117
The rice VCS1 is identified as a molecular tool to mark and visualize the vegetative cell of pollen	10.1080/15592324.2021.1924502
Promoter variations in a homeobox gene, BnA10.LMI1, determine lobed leaves in rapeseed (Brassica napus L.)	10.1007/s00122-018-3184-5
Down-Regulation of Rice Glutelin by CRISPR-Cas9 Gene Editing Decreases Carbohydrate Content and Grain Weight and Modulates Synthesis of Seed Storage Proteins during Seed Maturation	10.3390/ijms242316941
Improved abiotic stress tolerance in Arabidopsis by constitutive active form of a banana DREB2 type transcription factor, MaDREB20.CA, than its native form, MaDREB20	10.1007/s00709-022-01805-7
Production of multi-petaled Torenia fournieri flowers by functional disruption of two class-C MADS-box genes	10.1007/s00425-020-03393-3
Tomato SlSTK is involved in glucose response and regulated by the ubiquitin ligase SlSINA4	10.1016/j.plantsci.2023.111672
CAFRI-Rice: CRISPR applicable functional redundancy inspector to accelerate functional genomics in rice	10.1111/tpj.14926
An Agrobacterium-delivered CRISPR/Cas9 system for high-frequency targeted mutagenesis in maize	10.1111/pbi.12611
A homologous gene of OsREL2/ASP1, ASP-LSL regulates pleiotropic phenotype including long sterile lemma in rice	10.1186/s12870-021-03163-7
Generation and Transcriptome Profiling of Slr1-d7 and Slr1-d8 Mutant Lines with a New Semi-Dominant Dwarf Allele of SLR1 Using the CRISPR/Cas9 System in Rice	10.3390/ijms21155492
Marker-free carotenoid-enriched rice generated through targeted gene insertion using CRISPR-Cas9	10.1038/s41467-020-14981-y
Rj4, a Gene Controlling Nodulation Specificity in Soybeans, Encodes a Thaumatin-Like Protein But Not the One Previously Reported	10.1104/pp.15.01661
REGULATOR OF FLOWERING AND STRESS manipulates stomatal density and size in Brachypodium	10.1111/ppl.14008
Isoflavone levels, nodulation and gene expression profiles of a CRISPR/Cas9 deletion mutant in the isoflavone synthase gene of red clover	10.1007/s00299-020-02647-4
Antimicrobial Peptides: Recent Insights on Biotechnological Interventions and Future Perspectives	10.2174/0929866525666181026160852
Identification of a regulatory element responsible for salt induction of rice OsRAV2 through ex situ and in situ promoter analysis	10.1007/s11103-015-0393-z
Knockout of the HvCKX1 or HvCKX3 Gene in Barley (Hordeum vulgare L.) by RNA-Guided Cas9 Nuclease Affects the Regulation of Cytokinin Metabolism and Root Morphology	10.3390/cells8080782
Rapid and efficient CRISPR/Cas9 gene editing in Citrus using the YAO promoter	10.1007/s00299-017-2202-4
Genetic Manipulation of Transcriptional Regulators Alters Nicotine Biosynthesis in Tobacco	10.1093/pcp/pcaa036
Efficient Generation of CRISPR/Cas9-Based Mutants Supported by Fluorescent Seed Selection in Different Arabidopsis Accessions	10.1007/978-1-0716-2253-7_13
Mimicking natural polymorphism in eIF4E by CRISPR-Cas9 base editing is associated with resistance to potyviruses	10.1111/pbi.13096
Anthocyanin Fruit encodes an R2R3-MYB transcription factor, SlAN2-like, activating the transcription of SlMYBATV to fine-tune anthocyanin content in tomato fruit	10.1111/nph.16272
CRISPR/Cas9 targeted mutagenesis of SlLBD40, a lateral organ boundaries domain transcription factor, enhances drought tolerance in tomato	10.1016/j.plantsci.2020.110683
Transcriptional repressor AGL79 positively regulates flowering time in Arabidopsis	10.1016/j.jplph.2023.153985
CRISPR/Cas9 mediated disruption of Inositol Pentakisphosphate 2-Kinase 1 (TaIPK1) reduces phytic acid and improves iron and zinc accumulation in wheat grains	10.1016/j.jare.2021.07.006
The sucrose non-fermenting-1-related protein kinases SAPK1 and SAPK2 function collaboratively as positive regulators of salt stress tolerance in rice	10.1186/s12870-018-1408-0
Improvement of multiplex semi-nested PCR system for screening of rare mutations by high-throughput sequencing	10.2144/btn-2019-0001
Alteration of flower colour in Ipomoea nil through CRISPR/Cas9-mediated mutagenesis of carotenoid cleavage dioxygenase 4	10.1007/s11248-017-0051-0
CRISPR-Cas9 Mediated Mutation in OsPUB43 Improves Grain Length and Weight in Rice by Promoting Cell Proliferation in Spikelet Hull	10.3390/ijms23042347
Genome edited wheat- current advances for the second green revolution	10.1016/j.biotechadv.2022.108006
Biotechnological Advances to Improve Abiotic Stress Tolerance in Crops	10.3390/ijms231912053
Revamp of UK CRISPR regulation will require public trust	10.1038/d41586-021-00672-1
Mutations in RZF1, a zinc-finger protein, reduce magnesium uptake in roots and translocation to shoots in rice	10.1093/plphys/kiad051
Non-functional GoFLA19s are responsible for the male sterility caused by hybrid breakdown in cotton (Gossypium spp.)	10.1111/tpj.15378
Increased lateral root formation by CRISPR/Cas9-mediated editing of arginase genes in cotton	10.1007/s11427-017-9031-y
Chloroplastic Sec14-like proteins modulate growth and phosphate deficiency responses in Arabidopsis and rice	10.1093/plphys/kiad212
The suppressed expression of a stress responsive gene 'OsDSR2' enhances rice tolerance in drought and salt stress	10.1016/j.jplph.2023.153927
CRISPR-Mediated Knockout of the ABCC2 Gene in Ostrinia furnacalis Confers High-Level Resistance to the Bacillus thuringiensis Cry1Fa Toxin	10.3390/toxins12040246
Omics: The way forward to enhance abiotic stress tolerance in Brassica napus L	10.1080/21645698.2020.1859898
Efficient targeted mutagenesis in soybean by TALENs and CRISPR/Cas9	10.1016/j.jbiotec.2015.11.005
Significant enhancement of fatty acid composition in seeds of the allohexaploid, Camelina sativa, using CRISPR/Cas9 gene editing	10.1111/pbi.12663
OsGLYI3, a glyoxalase gene expressed in rice seed, contributes to seed longevity and salt stress tolerance	10.1016/j.plaphy.2022.04.028
CRISPR/Cas9-mediated gene targeting in Arabidopsis using sequential transformation	10.1038/s41467-018-04416-0
Rapid improvement of domestication traits in an orphan crop by genome editing	10.1038/s41477-018-0259-x
OsINV3 and Its Homolog, OsINV2, Control Grain Size in Rice	10.3390/ijms21062199
Towards mastering CRISPR-induced gene knock-in in plants: Survey of key features and focus on the model Physcomitrella patens	10.1016/j.ymeth.2017.04.024
Mutations introduced in susceptibility genes through CRISPR/Cas9 genome editing confer increased late blight resistance in potatoes	10.1038/s41598-021-83972-w
Tomato SlYTH1 encoding a putative RNA m(6)A reader affects plant growth and fruit shape	10.1016/j.plantsci.2022.111417
Development of Highly Efficient Resistance to Beet Curly Top Iran Virus (Becurtovirus) in Sugar Beet (B. vulgaris) via CRISPR/Cas9 System	10.3390/ijms24076515
Mutagenesis of FAD2 genes in peanut with CRISPR/Cas9 based gene editing	10.1186/s12896-019-0516-8
CRISPR/Cas9-induced monoallelic mutations in the cytosolic AGPase large subunit gene APL2 induce the ectopic expression of APL2 and the corresponding small subunit gene APS2b in rice leaves	10.1007/s11248-018-0089-7
Targeted A-to-G base editing of chloroplast DNA in plants	10.1038/s41477-022-01279-8
Essential Role of Sugar Transporter OsSWEET11 During the Early Stage of Rice Grain Filling	10.1093/pcp/pcx040
OsCBL5-CIPK1-PP23 module enhances rice grain size and weight through the gibberellin pathway	10.1111/tpj.16266
Heavy metals and arsenic stress in food crops: Elucidating antioxidative defense mechanisms in hyperaccumulators for food security, agricultural sustainability, and human health	10.1016/j.scitotenv.2023.162327
Negative regulators of grain yield and mineral contents in rice: potential targets for CRISPR-Cas9-mediated genome editing	10.1007/s10142-023-01244-4
Knockout of the S-acyltransferase Gene, PbPAT14, Confers the Dwarf Yellowing Phenotype in First Generation Pear by ABA Accumulation	10.3390/ijms20246347
The genome and gene editing system of sea barleygrass provide a novel platform for cereal domestication and stress tolerance studies	10.1016/j.xplc.2022.100333
Precise Editing of the OsPYL9 Gene by RNA-Guided Cas9 Nuclease Confers Enhanced Drought Tolerance and Grain Yield in Rice (Oryza sativa L.) by Regulating Circadian Rhythm and Abiotic Stress Responsive Proteins	10.3390/ijms21217854
Application of CRISPR-Mediated Gene Editing for Crop Improvement	10.1007/s12033-022-00507-y
OsPEX5 regulates rice spikelet development through modulating jasmonic acid biosynthesis	10.1111/nph.16037
RNA silencing suppressor-influenced performance of a virus vector delivering both guide RNA and Cas9 for CRISPR gene editing	10.1038/s41598-021-85366-4
Pivotal roles of Tomato photoreceptor SlUVR8 in seedling development and UV-B stress tolerance	10.1016/j.bbrc.2019.11.073
The gene NtMYC2a acts as a 'master switch' in the regulation of JA-induced nicotine accumulation in tobacco	10.1111/plb.13223
Simultaneous site-directed mutagenesis of duplicated loci in soybean using a single guide RNA	10.1007/s00299-018-2251-3
Improving rice eating and cooking quality by coordinated expression of the major starch synthesis-related genes, SSII and Wx, in endosperm	10.1007/s11103-021-01162-8
Targeted base editing in rice and tomato using a CRISPR-Cas9 cytidine deaminase fusion	10.1038/nbt.3833
Activation of Self-Incompatibility Signaling in Transgenic Arabidopsis thaliana Is Independent of AP2-Based Clathrin-Mediated Endocytosis	10.1534/g3.118.200231
Absence of carbonic anhydrase in chloroplasts affects C(3) plant development but not photosynthesis	10.1073/pnas.2107425118
Purple Rehmannia: Investigation of the activation of R2R3-MYB transcription factors involved in anthocyanin biosynthesis	10.1111/ppl.13920
CRISPR/Cas9-mediated mutagenesis of WRKY3 and WRKY4 function decreases salt and Me-JA stress tolerance in Arabidopsis thaliana	10.1007/s11033-021-06541-4
Genome-Wide Analysis and Functional Characterization of Pyruvate Kinase (PK) Gene Family Modulating Rice Yield and Quality	10.3390/ijms232315357
Targeted mutagenesis in the medicinal plant Salvia miltiorrhiza	10.1038/srep43320
CLE2 regulates light-dependent carbohydrate metabolism in Arabidopsis shoots	10.1007/s11103-020-01059-y
Discovery of rice essential genes by characterizing a CRISPR-edited mutation of closely related rice MAP kinase genes	10.1111/tpj.13399
China's approval of gene-edited crops energizes researchers	10.1038/d41586-022-00395-x
Prime editing efficiently generates W542L and S621I double mutations in two ALS genes in maize	10.1186/s13059-020-02170-5
Vessel- and ray-specific monolignol biosynthesis as an approach to engineer fiber-hypolignification and enhanced saccharification in poplar	10.1111/tpj.15468
The Molecular Basis of Host Selection in a Crucifer-Specialized Moth	10.1016/j.cub.2020.08.047
Genome Editing and Designer Crops for the Future	10.1007/978-1-0716-1875-2_3
TaMADS29 interacts with TaNF-YB1 to synergistically regulate early grain development in bread wheat	10.1007/s11427-022-2286-0
Origins of Programmable Nucleases for Genome Engineering	10.1016/j.jmb.2015.10.014
Histone H3K9 demethylase JMJ25 epigenetically modulates anthocyanin biosynthesis in poplar	10.1111/tpj.14092
Rice albino 1, encoding a glycyl-tRNA synthetase, is involved in chloroplast development and establishment of the plastidic ribosome system in rice	10.1016/j.plaphy.2019.04.008
Construction and Analysis of GmFAD2-1A and GmFAD2-2A Soybean Fatty Acid Desaturase Mutants Based on CRISPR/Cas9 Technology	10.3390/ijms21031104
Genomic structural variation-mediated allelic suppression causes hybrid male sterility in rice	10.1038/s41467-017-01400-y
Molecular dissection of maize seedling salt tolerance using a genome-wide association analysis method	10.1111/pbi.13607
Simultaneous targeting of duplicated genes in Petunia protoplasts for flower color modification via CRISPR-Cas9 ribonucleoproteins	10.1007/s00299-020-02593-1
Highly specific targeted mutagenesis in plants using Staphylococcus aureus Cas9	10.1038/srep26871
CRISPR-Cas9-mediated efficient directed mutagenesis and RAD51-dependent and RAD51-independent gene targeting in the moss Physcomitrella patens	10.1111/pbi.12596
Allele-aware chromosome-level genome assembly and efficient transgene-free genome editing for the autotetraploid cultivated alfalfa	10.1038/s41467-020-16338-x
Rescue of a plant cytorhabdovirus as versatile expression platforms for planthopper and cereal genomic studies	10.1111/nph.15889
t-SNAREs bind the Rhg1 α-SNAP and mediate soybean cyst nematode resistance	10.1111/tpj.14923
Efficient generation of mutations mediated by CRISPR/Cas9 in the hairy root transformation system of Brassica carinata	10.1371/journal.pone.0185429
New Fructokinase, OsFRK3, Regulates Starch Accumulation and Grain Filling in Rice	10.1021/acs.jafc.2c06783
OsTTG1, a WD40 repeat gene, regulates anthocyanin biosynthesis in rice	10.1111/tpj.15285
The IMMUNE-ASSOCIATED NUCLEOTIDE-BINDING 9 Protein Is a Regulator of Basal Immunity in Arabidopsis thaliana	10.1094/MPMI-03-18-0062-R
Application and development of genome editing technologies to the Solanaceae plants	10.1016/j.plaphy.2018.02.019
A GRF-GIF chimeric protein improves the regeneration efficiency of transgenic plants	10.1038/s41587-020-0703-0
In Planta Processing of the SpCas9-gRNA Complex	10.1093/pcp/pcx154
Optimization of Prime Editing in Rice, Peanut, Chickpea, and Cowpea Protoplasts by Restoration of GFP Activity	10.3390/ijms23179809
Generation of marker-free transgenic rice using CRISPR/Cas9 system controlled by floral specific promoters	10.1016/j.jgg.2018.11.005
Brassica evolution of essential BnaFtsH1 genes involved in the PSII repair cycle and loss of FtsH5	10.1016/j.plantsci.2021.111128
Genome and Genetic Engineering of the House Cricket (Acheta domesticus): A Resource for Sustainable Agriculture	10.3390/biom13040589
Advances in precise regulation of CRISPR/Cas9 gene editing technology	10.16288/j.yczz.20-069
The auxin influx carrier, OsAUX3, regulates rice root development and responses to aluminium stress	10.1111/pce.13478
The MYB transcription factor Seed Shattering 11 controls seed shattering by repressing lignin synthesis in African rice	10.1111/pbi.14004
A review on CRISPR/Cas-based epigenetic regulation in plants	10.1016/j.ijbiomac.2022.08.182
[truncated: 2,996 more rows]
