# Supplementary material for: Application of CRISPR/Cas9 Technology in Rice Germplasm Innovation and Genetic Improvement
Source: Genes (Basel). 2024 Nov 20;15(11):1492. doi: 10.3390/genes15111492 (PMC11593773; doi:10.3390/genes15111492)
Supplement: Supplementary file 1 [file genes-15-01492-s001.zip › Readme.txt]

The supplementary tables S1 and S2 are the original data used for data analysis, and their table names correspond to the platform of the data source. S3 and S4 are the results obtained through analysis, and S5 is the original data used for plotting in the article. Add these tables here to facilitate readers and editors' understanding of the entire process of data analysis in the article.
